# Supplementary material for: Intestinal Inflammation in Children with Cystic Fibrosis Is Associated with Crohn’s-Like Microbiota Disturbances
Source: J Clin Med. 2019 May 10;8(5):645. doi: 10.3390/jcm8050645 (PMC6572243; doi:10.3390/jcm8050645)
Supplement: Supplementary file 1 [file jcm-08-00645-s001.zip]

Archive with 7 entries (7 files):
- Supplemental information.docx
- Table S1 - Enaud et al.xls
- Table S2 - Enaud et al.xls
- Table S3 - Enaud et al.xls
- Table S4 - Enaud et al.xls
- Table S5 - Enaud et al.xls
- Table S6 - Enaud et al.xls
