# Supplementary material for: Intestinal Inflammation in Children with Cystic Fibrosis Is Associated with Crohn’s-Like Microbiota Disturbances
Source: J Clin Med. 2019 May 10;8(5):645. doi: 10.3390/jcm8050645 (PMC6572243; doi:10.3390/jcm8050645)
Supplement: Supplementary file 1 [file jcm-08-00645-s001.zip › Table S1 - Enaud et al.xls]

## Sheet: Table S1
Patient	At the inclusion												Follow-up at 2 years
	Fecal calprotectin level	Age in years	Sexe	Mutations	%BMI	%FEV1	Chronic pulmonary colonization	Previous IV antibiotics courses	PedsQLTM Generic Core Scale 4.0 - Parent's report	PedsQLTM Generic Core Scale 4.0 - Child's report	PedsQLTM Gastrointestinal Symptoms Scales 3.0 - Parent's report	PedsQLTM Gastrointestinal Symptoms Scales 3.0 - Child's report	%BMI	%BMI variation	%FEV1	%FEV1 variation	IV antibiotics courses	Oral antibiotics courses	Inhaled antibiotics courses	Total antibiotics courses
P1	50	7	F	F508del homozygous	108.95	91	Neither	5	76.3	81.1	72.8	84.9	105.26	-3.69	109	1	5	0	2	7
P2	50	11	M	F508del homozygous	89.12	71	Staphylococcus aureus	1	84	80.7	84	80.7	88.5	-0.62	87	-19	0	2	1	3
P3	70	8	F	F508del homozygous	95.29	76	Staphylococcus aureus	0	87.8	91.3	91.3	95.7	96.2	0.91	92	11	0	4	1	5
P4	91	14	M	F508del homozygous	90.82	81	Staphylococcus aureus	0	90.3	80	80.3	80.4	94.21	3.39	69	-11	3	1	0	4
P5	91	9	M	F508del homozygous	99.85	86	Staphylococcus aureus	0	76.5	70.5	83.5	94.9	96.97	-2.88	99	9	6	1	1	8
P6	104	9	M	F508del homozygous	107.63	94	Staphylococcus aureus	0	73.3	84.5	69.3	75.1	108.14	0.51	114		0	3	1	4
P7	122	7	M	F508del homozygous	95.44	81	Staphylococcus aureus	0	83.5	90.5	60.5	68.1	83.92	-11.52	46	-51	6	4	2	12
P8	128	11	F	F508del homozygous	95.08	85	Staphylococcus aureus	2	91.3	98.2	92	100	90.97	-4.11	94	25	0	0	1	1
P9	139	7	F	F508del homozygous	124.99	99	Pseudomonas aeruginosa	5	72.8	89.2	88	94.1	137.9	12.91	79	8	2	3	0	5
P10	149	9	F	F508del heterozygous	119.2	45	Staphylococcus aureus	0	96	99.6	95	100	101.11	-18.09	72	-23	2	0	1	3
P11	157	7	F	F508del heterozygous		69	Staphylococcus aureus	0	80.3	80.4	54.8	76.5
P12	182	13	M	Others	101.12	51	Staphylococcus aureus	0					107.88	6.76	81	5	9	0	3	12
P13	219	10	F	F508del homozygous	90.06	98	Staphylococcus aureus	5	77.8	81.9	88.5	84.2	89.6	-0.46	67	-27	4	4	1	9
P14	300	7	M	F508del homozygous		92	Staphylococcus aureus	0	87.8	93.4	89	92.6
P15	300	10	F	F508del heterozygous	104.89	70	Staphylococcus aureus	0	90.5	96.2	92.3	98.1	96.3	-8.59	58	13	10	0	2	12
P16	349	8	F	F508del homozygous	86.41	71	Staphylococcus aureus	1	86.3	94.6	87.5	95.2	90.38	3.97	83	5	7	3	1	11
P17	459	8	F	F508del homozygous	104.51	76	Staphylococcus aureus	5	90.3	95.1	82.8	89.9	103.83	-0.68	84	-8	5	2	3	10
P18	587	14	M	F508del heterozygous	87.35	95	Staphylococcus aureus	11	90.5	94.4	74.8	88.3	98.95	11.6	86	15	6	3	4	13
P19	1263	13	M	F508del heterozygous	110.94	72	Staphylococcus aureus	9					111	0.06	105	17	0	2	2	4
P20	1800	6	M	F508del heterozygous	92.11	108	Staphylococcus aureus	25	81.8	82	71.8	77.9	90.97	-1.14	65	-26	10	2	2	14
