# Supplementary material for: Intestinal Inflammation in Children with Cystic Fibrosis Is Associated with Crohn’s-Like Microbiota Disturbances
Source: J Clin Med. 2019 May 10;8(5):645. doi: 10.3390/jcm8050645 (PMC6572243; doi:10.3390/jcm8050645)
Supplement: Supplementary file 1 [file jcm-08-00645-s001.zip › Table S3 - Enaud et al.xls]

## Sheet: Table S3
OTU	taxa	P1	P2	P3	P4	P5	P6	P7	P8	P9	P10	P11	P12	P13	P14	P15	P16	P17	P18	P19	P20
1952	Root;k__Bacteria;p__Bacteroidetes;c__Bacteroidia;o__Bacteroidales;f__Porphyromonadaceae;g__Parabacteroides;s__	0	1208.48	0	195.118	1346.08	55.5552	0	4715.51	195.924	2008.85	2169.79	0	4448.54	7970.35	144.182	0	0	77.9718	316.228	20.6183
3551	Root;k__Bacteria;p__Cyanobacteria;c__Chloroplast;o__Streptophyta;f__;g__;s__	90.0933	0	1426.2	0	32.0496	3777.76	22.7049	419.529	55.9782	1546.81	299.281	595.678	3090	91.6133	0	0	0	1637.41	316.228	0
9667	Root;k__Bacteria;p__Proteobacteria;c__Gammaproteobacteria;o__Enterobacteriales;f__Enterobacteriaceae;g__;s__	0	0	145.53	55.7479	0	111.11	45.4098	117.468	41.9836	40.1769	0	223.379	0	0	0	0	74.7222	0	79.057	247.42
9670	Root;k__Bacteria;p__Proteobacteria;c__Gammaproteobacteria;o__Enterobacteriales;f__Enterobacteriaceae;g__;s__	0	0	116.424	390.235	128.199	277.776	22.7049	100.687	545.787	1084.78	0	1861.49	159.828	0	16.0202	0	273.981	155.944	632.456	1030.92
9706	Root;k__Bacteria;p__Proteobacteria;c__Gammaproteobacteria;o__Enterobacteriales;f__Enterobacteriaceae;g__;s__	0	0	523.909	139.37	64.0993	111.11	113.524	352.405	251.902	522.3	24.9401	546.038	53.2759	45.8066	0	0	273.981	38.9859	276.7	969.062
9709	Root;k__Bacteria;p__Proteobacteria;c__Gammaproteobacteria;o__Enterobacteriales;f__Enterobacteriaceae;g__;s__	0	0	844.076	111.496	352.546	55.5552	204.344	855.84	265.896	361.592	0	967.977	133.19	45.8066	16.0202	22.5336	199.259	77.9718	434.814	886.589
9710	Root;k__Bacteria;p__Proteobacteria;c__Gammaproteobacteria;o__Enterobacteriales;f__Enterobacteriaceae;g__;s__	0	0	58.2121	27.8739	64.0993	0	22.7049	83.9059	97.9618	100.442	0	248.199	79.9139	0	0	0	99.6296	38.9859	118.586	268.038
9711	Root;k__Bacteria;p__Proteobacteria;c__Gammaproteobacteria;o__Enterobacteriales;f__Enterobacteriaceae;g__;s__	135.14	0	1193.35	473.857	256.397	333.331	295.163	1208.24	993.613	1406.19	0	3449.97	346.294	45.8066	0	0	821.944	116.958	751.042	2618.53
9712	Root;k__Bacteria;p__Proteobacteria;c__Gammaproteobacteria;o__Enterobacteriales;f__Enterobacteriaceae;g__;s__	45.0467	0	785.864	250.865	64.0993	166.666	227.049	688.028	153.94	301.327	24.9401	744.598	79.9139	0	16.0202	0	398.519	0	316.228	701.024
9714	Root;k__Bacteria;p__Proteobacteria;c__Gammaproteobacteria;o__Enterobacteriales;f__Enterobacteriaceae;g__;s__	90.0933	0	203.742	139.37	32.0496	55.5552	136.229	201.374	13.9945	281.239	24.9401	397.119	0	0	0	0	124.537	0	158.114	288.657
11330	Root;k__Bacteria;p__Fusobacteria;c__Fusobacteriia;o__Fusobacteriales;f__Fusobacteriaceae;g__Fusobacterium;s__	0	0	0	0	0	0	0	453.092	0	0	0	0	1624.92	687.099	416.524	1194.28	0	0	632.456	0
12727	Root;k__Bacteria;p__Actinobacteria;c__Actinobacteria;o__Actinomycetales;f__Propionibacteriaceae;g__;s__	315.327	0	0	7609.59	64.0993	1777.77	45.4098	184.593	0	80.3539	0	868.698	1651.55	0	15555.6	0	224.167	311.887	0	6536.02
13860	Root;k__Bacteria;p__Firmicutes;c__Clostridia;o__Clostridiales;f__Veillonellaceae;g__Phascolarctobacterium;s__	0	0	0	195.118	480.745	0	613.032	0	0	0	149.64	0	0	229.033	0	0	0	0	0	164.947
14069	Root;k__Bacteria;p__Firmicutes;c__Clostridia;o__Clostridiales;f__Lachnospiraceae;g__Coprococcus;s__	315.327	1661.66	465.697	0	0	0	68.1146	0	741.711	2229.82	0	0	0	0	0	1802.69	473.241	935.662	1897.37	0
16230	Root;k__Bacteria;p__Firmicutes;c__Clostridia;o__Clostridiales;f__Clostridiaceae;g__;s__	0	0	145.53	0	96.1489	166.666	22.7049	50.3435	13.9945	0	0	0	0	45.8066	352.444	0	0	0	237.171	103.092
16544	Root;k__Bacteria;p__Firmicutes;c__Clostridia;o__Clostridiales;f__Lachnospiraceae;g__Dorea;s__	225.233	0	0	557.479	4422.85	55.5552	1498.52	50.3435	251.902	241.062	723.262	24.8199	133.19	45.8066	0	0	772.13	350.873	39.5285	41.2367
22899	Root;k__Bacteria;p__Firmicutes;c__Clostridia;o__Clostridiales;f__Lachnospiraceae;g__Blautia;s__	45.0467	0	0	278.739	0	55.5552	0	16.7812	0	0	49.8802	124.1	53.2759	45.8066	0	0	498.148	116.958	0	82.4734
24546	Root;k__Bacteria;p__Firmicutes;c__Clostridia;o__Clostridiales;f__Lachnospiraceae;g__Dorea;s__	270.28	0	0	0	0	55.5552	45.4098	0	41.9836	80.3539	0	0	0	0	0	0	99.6296	38.9859	0	206.183
25947	Root;k__Bacteria;p__Firmicutes;c__Clostridia;o__Clostridiales;f__Veillonellaceae;g__Acidaminococcus;s__	0	453.179	0	0	0	0	1203.36	0	13.9945	361.592	7207.68	74.4598	3835.87	7054.22	29877.6	45.0672	0	38.9859	27630.4	20.6183
26384	Root;k__Bacteria;p__Proteobacteria;c__Betaproteobacteria;o__Burkholderiales;f__Alcaligenaceae;g__Sutterella;s__	0	151.06	0	8194.94	256.397	0	726.556	469.873	41.9836	2470.88	1346.76	0	0	0	128.161	22.5336	24.9074	0	988.213	164.947
28914	Root;k__Bacteria;p__Firmicutes;c__Clostridia;o__Clostridiales;f__Lachnospiraceae;g__Roseburia;s__	0	0	174.636	139.37	1281.99	0	68.1146	0	0	0	374.101	0	0	0	0	180.269	124.537	38.9859	0	0
36599	Root;k__Bacteria;p__Firmicutes;c__Clostridia;o__Clostridiales;f__[Tissierellaceae];g__Parvimonas;s__	0	0	320.167	0	0	55.5552	1657.46	33.5623	475.815	0	872.903	0	0	0	0	0	0	155.944	0	0
39948	Root;k__Bacteria;p__Firmicutes;c__Clostridia;o__Clostridiales;f__Ruminococcaceae;g__Faecalibacterium;s__Faecalibacterium prausnitzii	0	0	232.849	0	128.199	388.887	522.212	67.1247	0	0	0	297.839	0	320.646	0	0	0	0	39.5285	0
41178	Root;k__Bacteria;p__Firmicutes;c__Clostridia;o__Clostridiales;f__;g__;s__	2522.61	0	3667.36	0	288.447	0	68.1146	0	0	0	299.281	0	825.777	0	0	0	0	0	0	0
42280	Root;k__Bacteria;p__Actinobacteria;c__Actinobacteria;o__Actinomycetales;f__Actinomycetaceae;g__Actinomyces;s__	180.187	0	320.167	0	256.397	0	90.8195	151.031	41.9836	0	0	0	0	0	0	0	249.074	0	0	0
43588	Root;k__Bacteria;p__Firmicutes;c__Clostridia;o__Clostridiales;f__Lachnospiraceae;g__Blautia;s__	45.0467	0	0	167.244	0	0	0	0	13.9945	20.0885	24.9401	124.1	133.19	0	0	0	423.426	116.958	0	41.2367
44463	Root;k__Bacteria;p__Actinobacteria;c__Actinobacteria;o__Actinomycetales;f__Actinomycetaceae;g__Actinomyces;s__	45.0467	0	960.5	0	2467.82	111.11	1680.16	771.934	811.684	0	0	0	0	0	0	0	1021.2	0	0	123.71
46947	Root;k__Bacteria;p__Firmicutes;c__Clostridia;o__Clostridiales;f__Lachnospiraceae;g__Dorea;s__	0	0	0	473.857	160.248	111.11	113.524	0	69.9727	120.531	24.9401	0	26.638	0	0	0	423.426	38.9859	39.5285	0
48084	Root;k__Bacteria;p__Firmicutes;c__Clostridia;o__Clostridiales;f__Ruminococcaceae;g__;s__	1621.68	0	87.3182	0	576.893	0	181.639	0	0	0	1695.93	0	266.38	0	0	0	523.056	0	0	0
67808	Root;k__Bacteria;p__Firmicutes;c__Bacilli;o__Lactobacillales;f__Streptococcaceae;g__Streptococcus;s__	21622.4	12084.8	15164.3	107984	4583.1	50721.9	26542	287596	2.16517e+06	387245	68310.9	20675	223173	222574	35052.1	1.53578e+06	73277.6	425804	128902	260080
68360	Root;k__Bacteria;p__Firmicutes;c__Clostridia;o__Clostridiales;f__[Tissierellaceae];g__Parvimonas;s__	0	0	0	1087.08	0	0	0	469.873	0	0	0	0	612.673	366.453	416.524	0	0	0	0	0
68841	Root;k__Bacteria;p__Firmicutes;c__Clostridia;o__Clostridiales;f__Lachnospiraceae;g__Lachnospira;s__	0	1510.6	145.53	0	0	0	2520.24	0	363.858	9039.81	17034.1	0	26.638	0	32.0403	157.735	2366.2	0	197.643	0
69909	Root;k__Bacteria;p__Firmicutes;c__Clostridia;o__Clostridiales;f__;g__;s__	45.0467	302.119	0	1031.34	160.248	722.218	340.573	50.3435	0	1245.49	324.221	0	985.605	137.42	16.0202	0	0	0	0	0
77458	Root;k__Bacteria;p__Firmicutes;c__Clostridia;o__Clostridiales;f__Lachnospiraceae;g__Dorea;s__	0	151.06	0	473.857	64.0993	111.11	22.7049	0	195.924	140.619	74.8202	0	26.638	0	0	0	473.241	38.9859	39.5285	0
77514	Root;k__Bacteria;p__Firmicutes;c__Clostridia;o__Clostridiales;f__Lachnospiraceae;g__Blautia;s__	0	906.358	0	195.118	32.0496	0	0	16.7812	139.945	341.504	0	0	26.638	0	16.0202	0	49.8148	233.915	197.643	0
81272	Root;k__Bacteria;p__Firmicutes;c__Clostridia;o__Clostridiales;f__Lachnospiraceae;g__Blautia;s__	0	3927.55	0	1477.32	0	499.997	0	33.5623	265.896	683.008	349.161	0	346.294	45.8066	64.0807	0	348.704	896.676	276.7	41.2367
82861	Root;k__Bacteria;p__Actinobacteria;c__Actinobacteria;o__Bifidobacteriales;f__Bifidobacteriaceae;g__Bifidobacterium;s__Bifidobacterium breve	0	0	0	0	448.695	2277.77	1226.06	2198.33	321.875	0	0	0	0	0	0	0	0	0	39.5285	0
89440	Root;k__Bacteria;p__Proteobacteria;c__Gammaproteobacteria;o__Enterobacteriales;f__Enterobacteriaceae;g__;s__	90.0933	0	1455.3	250.865	192.298	0	363.278	721.59	265.896	401.769	24.9401	943.157	106.552	0	16.0202	0	298.889	38.9859	474.342	907.207
92862	Root;k__Bacteria;p__Firmicutes;c__Clostridia;o__Clostridiales;f__[Tissierellaceae];g__Parvimonas;s__	0	0	0	1087.08	0	0	0	570.56	13.9945	0	0	0	586.035	595.486	320.403	0	24.9074	0	0	0
95795	Root;k__Bacteria;p__Proteobacteria;c__Gammaproteobacteria;o__Enterobacteriales;f__Enterobacteriaceae;g__;s__	0	0	320.167	139.37	96.1489	111.11	136.229	268.499	139.945	281.239	0	670.138	106.552	0	16.0202	0	199.259	38.9859	0	577.314
96258	Root;k__Bacteria;p__Firmicutes;c__Clostridia;o__Clostridiales;f__Peptostreptococcaceae;g__;s__	0	4078.61	494.803	111.496	32.0496	0	204.344	16.7812	377.853	0	0	0	26.638	91.6133	1714.16	90.1343	49.8148	0	671.985	82.4734
102195	Root;k__Bacteria;p__Firmicutes;c__Clostridia;o__Clostridiales;f__Veillonellaceae;g__Veillonella;s__Veillonella dispar	61939.2	288071	232965	12682.6	2499.87	25222.1	8786.79	22302.2	72799.6	11129	2618.71	694.958	106.552	37790.5	1265.59	409818	89218.3	935.662	218197	9587.53
102222	Root;k__Bacteria;p__Firmicutes;c__Bacilli;o__Lactobacillales;f__Lactobacillaceae;g__Pediococcus;s__Pediococcus acidilactici	0	118129	11060.3	473.857	0	0	0	0	0	0	0	0	0	0	336.424	585.873	1095.93	0	0	0
107044	Root;k__Bacteria;p__Bacteroidetes;c__Bacteroidia;o__Bacteroidales;f__Rikenellaceae;g__;s__	1.451e+06	0	58.2121	0	160.248	166.666	22.7049	0	0	0	1321.82	0	799.139	0	464.585	0	0	0	0	0
111341	Root;k__Bacteria;p__Firmicutes;c__Clostridia;o__Clostridiales;f__Veillonellaceae;g__Dialister;s__	0	0	58.2121	418.109	0	2222.21	363.278	1493.52	13.9945	20.0885	99.7603	0	2637.16	6596.15	208.262	585.873	124.537	0	909.156	1195.86
112891	Root;k__Bacteria;p__Proteobacteria;c__Betaproteobacteria;o__Burkholderiales;f__Alcaligenaceae;g__Sutterella;s__	450.467	1812.72	0	336968	30447.2	111.11	198304	181119	2994.83	102130	48284	99.2797	799.139	0	4677.89	45.0672	0	38.9859	38817	6082.41
113909	Root;k__Bacteria;p__Firmicutes;c__Clostridia;o__Clostridiales;f__;g__;s__	225.233	0	87.3182	195.118	288.447	111.11	1248.77	167.812	0	40.1769	523.742	0	79.9139	0	0	1464.68	523.056	662.76	39.5285	61.855
114821	Root;k__Bacteria;p__Firmicutes;c__Clostridia;o__Clostridiales;f__Veillonellaceae;g__Veillonella;s__Veillonella parvula	1891.96	604.239	6665.29	111.496	32.0496	222.221	113.524	285.28	671.738	220.973	24.9401	10598.1	26.638	2336.14	80.1009	3042.03	1095.93	38.9859	1936.9	391.749
115492	Root;k__Bacteria;p__Bacteroidetes;c__Bacteroidia;o__Bacteroidales;f__Bacteroidaceae;g__Bacteroides;s__Bacteroides ovatus	45.0467	0	0	362.361	0	55.5552	39347.6	46450.3	475.815	1446.37	132232	0	1092.16	0	80.1009	0	0	116.958	0	9175.16
115771	Root;k__Bacteria;p__Firmicutes;c__Clostridia;o__Clostridiales;f__Veillonellaceae;g__Dialister;s__	0	0	378.379	0	288.447	333.331	68.1146	654.466	0	0	24.9401	0	319.656	0	0	0	0	0	79.057	0
116123	Root;k__Bacteria;p__Firmicutes;c__Clostridia;o__Clostridiales;f__Lachnospiraceae;g__Dorea;s__Dorea formicigenerans	180.187	604.239	58.2121	83.6218	0	111.11	90.8195	83.9059	0	0	324.221	0	0	0	16.0202	0	0	0	79.057	0
117525	Root;k__Bacteria;p__Bacteroidetes;c__Bacteroidia;o__Bacteroidales;f__Bacteroidaceae;g__Bacteroides;s__	3648.78	0	1921	222.992	1794.78	0	0	1577.43	41.9836	100.442	324.221	0	1758.11	0	336.424	112.668	0	77.9718	118.586	82.4734
118821	Root;k__Bacteria;p__Firmicutes;c__Clostridia;o__Clostridiales;f__Ruminococcaceae;g__Faecalibacterium;s__Faecalibacterium prausnitzii	0	0	465.697	55.7479	0	222.221	204.344	16.7812	0	0	99.7603	0	0	45.8066	32.0403	6309.4	0	0	0	20.6183
119379	Root;k__Bacteria;p__Firmicutes;c__Clostridia;o__Clostridiales;f__Lachnospiraceae;g__;s__	34911.2	151.06	7189.2	26145.8	17915.7	173666	20843.1	22923.1	45356.3	0	1995.21	223.379	11241.2	320.646	2018.54	45.0672	10087.5	1832.34	14625.5	329.894
120040	Root;k__Bacteria;p__Firmicutes;c__Clostridia;o__Clostridiales;f__Lachnospiraceae;g__;s__	1171.21	1208.48	26864.9	6578.25	9743.09	2388.88	2747.29	201.374	0	0	2219.67	297.839	26.638	0	0	0	0	0	0	0
120484	Root;k__Bacteria;p__Firmicutes;c__Clostridia;o__Clostridiales;f__Lachnospiraceae;g__;s__	0	906.358	0	501.731	0	55.5552	0	0	13.9945	60.2654	0	0	0	0	32.0403	90.1343	0	233.915	0	0
120639	Root;k__Bacteria;p__Firmicutes;c__Clostridia;o__Clostridiales;f__Lachnospiraceae;g__[Ruminococcus];s__[Ruminococcus] torques	0	0	58.2121	55.7479	32.0496	0	0	33.5623	279.891	0	224.461	0	0	0	16.0202	540.806	249.074	77.9718	0	20.6183
121902	Root;k__Bacteria;p__Bacteroidetes;c__Bacteroidia;o__Bacteroidales;f__Bacteroidaceae;g__Bacteroides;s__Bacteroides caccae	90.0933	0	0	71301.5	32.0496	1388.88	1294.18	285.28	531.793	40.1769	8155.41	74.4598	106.552	82589.4	2419.05	45.0672	0	38.9859	118.586	1958.74
122269	Root;k__Bacteria;p__Bacteroidetes;c__Bacteroidia;o__Bacteroidales;f__Bacteroidaceae;g__Bacteroides;s__	270.28	302.119	232.849	613.227	224.347	111.11	90.8195	100.687	41.9836	381.681	1122.3	0	3755.95	458.066	352.444	270.403	0	77.9718	316.228	185.565
122394	Root;k__Bacteria;p__Firmicutes;c__Clostridia;o__Clostridiales;f__Ruminococcaceae;g__Faecalibacterium;s__Faecalibacterium prausnitzii	135.14	0	4074.85	278.739	0	888.884	1861.8	33.5623	0	20.0885	124.7	0	0	0	0	22.5336	0	0	39.5285	41.2367
122429	Root;k__Bacteria;p__Firmicutes;c__Clostridia;o__Clostridiales;f__Lachnospiraceae;g__[Ruminococcus];s__[Ruminococcus] torques	0	151.06	0	1114.96	32.0496	55.5552	0	50.3435	2784.91	80.3539	3391.85	24.8199	106.552	366.453	0	3560.31	2067.31	116.958	395.285	0
123969	Root;k__Bacteria;p__Firmicutes;c__Clostridia;o__Clostridiales;f__Veillonellaceae;g__Veillonella;s__Veillonella dispar	0	0	29.1061	27.8739	384.596	0	0	67.1247	0	0	49.8802	0	26.638	2748.4	528.666	22.5336	24.9074	0	1778.78	0
126566	Root;k__Bacteria;p__Bacteroidetes;c__Bacteroidia;o__Bacteroidales;f__Bacteroidaceae;g__Bacteroides;s__Bacteroides fragilis	135.14	0	0	0	160.248	0	0	335.623	0	40.1769	349.161	24.8199	0	45.8066	0	90.1343	24.9074	0	0	20.6183
126800	Root;k__Bacteria;p__Bacteroidetes;c__Bacteroidia;o__Bacteroidales;f__Bacteroidaceae;g__Bacteroides;s__	31757.9	151.06	15368	2090.55	14806.9	111.11	0	9649.17	181.929	1908.4	24.9401	24.8199	15210.3	91.6133	977.231	1690.02	0	623.774	948.684	329.894
128205	Root;k__Bacteria;p__Bacteroidetes;c__Bacteroidia;o__Bacteroidales;f__Bacteroidaceae;g__Bacteroides;s__Bacteroides fragilis	540.56	453.179	0	222.992	608.943	0	90.8195	990.089	55.9782	1185.22	2419.19	273.019	319.656	503.873	96.121	968.944	373.611	0	39.5285	515.459
128382	Root;k__Bacteria;p__Firmicutes;c__Clostridia;o__Clostridiales;f__Veillonellaceae;g__Dialister;s__	0	1510.6	271036	0	0	277.776	22.7049	33.5623	0	20.0885	199.521	0	0	0	0	22.5336	0	740.732	197.643	0
128812	Root;k__Bacteria;p__Proteobacteria;c__Gammaproteobacteria;o__Enterobacteriales;f__Enterobacteriaceae;g__;s__	0	0	29.1061	0	32.0496	55.5552	45.4098	117.468	97.9618	140.619	0	372.299	26.638	0	0	0	24.9074	38.9859	197.643	247.42
131778	Root;k__Bacteria;p__Firmicutes;c__Bacilli;o__Lactobacillales;f__Streptococcaceae;g__Streptococcus;s__	0	0	0	27.8739	0	0	0	268.499	1077.58	241.062	24.9401	0	159.828	183.227	16.0202	585.873	0	77.9718	0	226.802
132714	Root;k__Bacteria;p__Actinobacteria;c__Actinobacteria;o__Bifidobacteriales;f__Bifidobacteriaceae;g__Bifidobacterium;s__Bifidobacterium breve	0	0	0	0	4134.4	1222.22	1430.41	1678.12	209.918	0	0	0	0	0	0	0	49.8148	0	0	0
133436	Root;k__Bacteria;p__Actinobacteria;c__Actinobacteria;o__Bifidobacteriales;f__Bifidobacteriaceae;g__Bifidobacterium;s__Bifidobacterium breve	0	0	0	0	544.844	2888.87	1226.06	2701.77	223.913	0	0	0	0	0	0	0	0	0	0	0
134410	Root;k__Bacteria;p__Firmicutes;c__Bacilli;o__Lactobacillales;f__Streptococcaceae;g__Streptococcus;s__	90.0933	0	145.53	111.496	32.0496	0	45.4098	16.7812	0	0	24.9401	0	26.638	183.227	32.0403	0	0	0	592.928	103.092
134792	Root;k__Bacteria;p__Firmicutes;c__Bacilli;o__Lactobacillales;f__Lactobacillaceae;g__Lactobacillus;s__	0	0	0	111.496	0	444.442	0	0	0	0	0	49.6399	0	274.84	160.202	495.739	0	0	0	20.6183
141145	Root;k__Bacteria;p__Proteobacteria;c__Gammaproteobacteria;o__Enterobacteriales;f__Enterobacteriaceae;g__;s__	135.14	0	1047.82	1170.71	256.397	611.108	158.934	570.56	1315.49	2571.32	24.9401	5510.02	426.207	45.8066	48.0605	22.5336	2416.02	155.944	1739.25	5484.48
141350	Root;k__Bacteria;p__Firmicutes;c__Bacilli;o__Lactobacillales;f__Enterococcaceae;g__Enterococcus;s__	135.14	1359.54	1018.71	473.857	192.298	0	0	83.9059	1077.58	3475.31	0	16281.9	0	778.713	817.029	1104.15	99.6296	662.76	1778.78	2824.71
145037	Root;k__Bacteria;p__Firmicutes;c__Clostridia;o__Clostridiales;f__Lachnospiraceae;g__;s__	0	604.239	58.2121	306.613	0	444.442	363.278	33.5623	0	0	249.401	0	106.552	458.066	0	45.0672	498.148	2300.17	237.171	0
145149	Root;k__Bacteria;p__Firmicutes;c__Clostridia;o__Clostridiales;f__Veillonellaceae;g__Veillonella;s__Veillonella dispar	135.14	151.06	523.909	55.7479	0	0	45.4098	33.5623	69.9727	20.0885	0	0	0	137.42	0	833.743	174.352	0	869.627	0
145320	Root;k__Bacteria;p__Firmicutes;c__Clostridia;o__Clostridiales;f__Lachnospiraceae;g__Dorea;s__	90.0933	151.06	0	3484.24	512.794	722.218	295.163	0	895.651	642.831	847.963	0	506.121	0	32.0403	45.0672	2839.44	701.746	355.757	0
145401	Root;k__Bacteria;p__Firmicutes;c__Clostridia;o__Clostridiales;f__Lachnospiraceae;g__Blautia;s__	0	0	0	1672.44	0	444.442	0	16.7812	13.9945	20.0885	149.64	1514.02	1012.24	137.42	160.202	22.5336	2714.91	1481.46	0	123.71
145575	Root;k__Bacteria;p__Firmicutes;c__Clostridia;o__Clostridiales;f__Lachnospiraceae;g__Blautia;s__	1306.35	0	0	390.235	256.397	388.887	0	335.623	0	0	49.8802	248.199	372.932	0	16.0202	0	971.389	116.958	0	41.2367
145801	Root;k__Bacteria;p__Firmicutes;c__Erysipelotrichi;o__Erysipelotrichales;f__Erysipelotrichaceae;g__;s__	405.42	8308.28	36120.6	54911.7	6634.28	0	2338.6	18761.3	18752.7	12655.7	1122.3	703198	1331.9	14016.8	1473.86	20933.7	6849.54	2105.24	10356.5	217420
146504	Root;k__Bacteria;p__Firmicutes;c__Clostridia;o__Clostridiales;f__Lachnospiraceae;g__;s__	2297.38	0	2968.82	4348.34	32.0496	833.329	22.7049	234.936	0	0	24.9401	49.6399	79.9139	183.227	0	0	448.333	0	0	41.2367
146532	Root;k__Bacteria;p__Firmicutes;c__Clostridia;o__Clostridiales;f__Lachnospiraceae;g__;s__	0	1359.54	0	529.605	0	555.552	0	0	97.9618	120.531	24.9401	0	0	0	48.0605	338.004	0	974.647	0	0
146554	Root;k__Bacteria;p__Firmicutes;c__Clostridia;o__Clostridiales;f__Ruminococcaceae;g__Ruminococcus;s__	1081.12	0	378.379	167.244	1922.98	55.5552	2384.01	251.718	13.9945	0	324.221	0	719.225	45.8066	0	0	971.389	584.788	1067.27	20.6183
146672	Root;k__Bacteria;p__Firmicutes;c__Clostridia;o__Clostridiales;f__Lachnospiraceae;g__;s__	0	2568.01	0	1059.21	0	388.887	0	0	97.9618	60.2654	0	0	0	91.6133	96.121	540.806	0	1676.39	0	20.6183
146868	Root;k__Bacteria;p__Firmicutes;c__Clostridia;o__Clostridiales;f__Lachnospiraceae;g__;s__	0	20242	0	15107.7	0	4277.75	0	0	293.886	381.681	249.401	0	0	0	528.666	1352.02	74.7222	4756.28	0	185.565
147069	Root;k__Bacteria;p__Firmicutes;c__Clostridia;o__Clostridiales;f__Lachnospiraceae;g__;s__	0	1208.48	232.849	473.857	160.248	833.329	885.49	117.468	0	0	423.981	0	293.018	183.227	16.0202	135.202	547.963	3118.87	237.171	0
147105	Root;k__Bacteria;p__Firmicutes;c__Clostridia;o__Clostridiales;f__Lachnospiraceae;g__Blautia;s__	0	453.179	0	83.6218	64.0993	0	0	16.7812	27.9891	160.708	24.9401	0	106.552	183.227	16.0202	0	0	194.929	79.057	20.6183
147344	Root;k__Bacteria;p__Firmicutes;c__Clostridia;o__Clostridiales;f__Lachnospiraceae;g__;s__	0	23263.2	145.53	17811.4	0	5833.3	0	16.7812	909.646	1627.17	374.101	0	26.638	183.227	1553.96	3582.84	24.9074	12007.7	0	371.13
147423	Root;k__Bacteria;p__Firmicutes;c__Clostridia;o__Clostridiales;f__Lachnospiraceae;g__;s__	0	906.358	58.2121	1059.21	0	611.108	0	16.7812	97.9618	100.442	74.8202	0	0	0	224.282	428.138	0	1871.32	0	0
147506	Root;k__Bacteria;p__Firmicutes;c__Clostridia;o__Clostridiales;f__Lachnospiraceae;g__;s__	0	4531.79	0	1839.68	0	833.329	0	0	97.9618	200.885	49.8802	0	0	0	128.161	405.605	24.9074	1676.39	0	20.6183
147981	Root;k__Bacteria;p__Firmicutes;c__Clostridia;o__Clostridiales;f__Lachnospiraceae;g__;s__	0	453.179	0	557.479	96.1489	944.439	272.459	0	0	20.0885	498.802	0	399.57	595.486	16.0202	180.269	597.778	5536	237.171	0
148121	Root;k__Bacteria;p__Firmicutes;c__Clostridia;o__Clostridiales;f__Ruminococcaceae;g__Ruminococcus;s__	10090.5	3625.43	0	0	4486.95	0	3019.75	0	13.9945	0	7457.08	0	122641	45.8066	0	0	74.7222	77.9718	0	0
148279	Root;k__Bacteria;p__Firmicutes;c__Clostridia;o__Clostridiales;f__Lachnospiraceae;g__Blautia;s__	810.84	6193.45	174.636	167.244	192.298	55.5552	567.622	201.374	0	0	947.723	0	1278.62	0	0	0	523.056	116.958	79.057	0
148389	Root;k__Bacteria;p__Firmicutes;c__Clostridia;o__Clostridiales;f__Lachnospiraceae;g__;s__	0	2568.01	29.1061	0	0	666.663	0	16.7812	181.929	401.769	0	0	26.638	45.8066	736.928	856.276	0	38.9859	0	20.6183
148619	Root;k__Bacteria;p__Firmicutes;c__Clostridia;o__Clostridiales;f__Lachnospiraceae;g__[Ruminococcus];s__	45.0467	0	611.227	27.8739	1826.83	0	726.556	234.936	69.9727	20.0885	24.9401	24.8199	26.638	91.6133	0	0	0	77.9718	0	0
148666	Root;k__Bacteria;p__Firmicutes;c__Bacilli;o__Lactobacillales;f__Streptococcaceae;g__Streptococcus;s__	0	0	0	0	0	0	0	134.249	237.907	60.2654	0	0	133.19	0	32.0403	225.336	49.8148	77.9718	0	0
148987	Root;k__Bacteria;p__Firmicutes;c__Clostridia;o__Clostridiales;f__Lachnospiraceae;g__[Ruminococcus];s__[Ruminococcus] torques	0	0	29.1061	55.7479	0	0	0	134.249	573.776	40.1769	299.281	0	0	183.227	0	428.138	199.259	0	158.114	0
149110	Root;k__Bacteria;p__Firmicutes;c__Clostridia;o__Clostridiales;f__Lachnospiraceae;g__Blautia;s__	360.373	0	0	167.244	32.0496	166.666	0	16.7812	27.9891	20.0885	249.401	0	452.845	183.227	0	0	199.259	0	39.5285	20.6183
149131	Root;k__Bacteria;p__Firmicutes;c__Clostridia;o__Clostridiales;f__Lachnospiraceae;g__;s__	225.233	151.06	0	278.739	192.298	2166.65	68.1146	67.1247	559.782	0	24.9401	0	159.828	0	0	0	149.444	38.9859	316.228	0
149324	Root;k__Bacteria;p__Actinobacteria;c__Actinobacteria;o__Bifidobacteriales;f__Bifidobacteriaceae;g__Bifidobacterium;s__Bifidobacterium adolescentis	0	0	0	0	1281.99	722.218	499.507	755.153	55.9782	0	0	0	0	0	0	0	49.8148	0	0	20.6183
149346	Root;k__Bacteria;p__Firmicutes;c__Clostridia;o__Clostridiales;f__;g__;s__	0	151.06	0	2229.92	0	333.331	45.4098	755.153	2127.17	0	3915.59	24.8199	479.483	0	0	22.5336	0	77.9718	3201.81	82.4734
149437	Root;k__Bacteria;p__Firmicutes;c__Clostridia;o__Clostridiales;f__;g__;s__	45.0467	0	261.955	1421.57	0	388.887	0	16.7812	0	0	49.8802	0	0	91.6133	0	0	249.074	0	0	20.6183
149772	Root;k__Bacteria;p__Firmicutes;c__Clostridia;o__Clostridiales;f__Lachnospiraceae;g__Roseburia;s__	450.467	906.358	11264	27.8739	2628.07	1111.1	385.983	184.593	13.9945	0	29678.7	0	4608.37	8016.16	112.141	45.0672	3860.65	38.9859	0	0
150026	Root;k__Bacteria;p__Firmicutes;c__Clostridia;o__Clostridiales;f__Ruminococcaceae;g__Faecalibacterium;s__Faecalibacterium prausnitzii	0	0	1571.73	111.496	0	833.329	590.327	67.1247	0	0	299.281	0	0	137.42	0	90.1343	49.8148	0	0	41.2367
150234	Root;k__Bacteria;p__Firmicutes;c__Clostridia;o__Clostridiales;f__Clostridiaceae;g__;s__	0	151.06	145.53	0	160.248	666.663	590.327	33.5623	307.88	20.0885	49.8802	24.8199	0	137.42	2451.09	0	572.87	38.9859	830.099	185.565
150408	Root;k__Bacteria;p__Firmicutes;c__Clostridia;o__Clostridiales;f__Lachnospiraceae;g__[Ruminococcus];s__[Ruminococcus] gnavus	0	0	0	418.109	32.0496	4333.31	0	33.5623	531.793	0	49.8802	0	213.104	0	48.0605	0	124.537	77.9718	395.285	0
157055	Root;k__Bacteria;p__Proteobacteria;c__Gammaproteobacteria;o__Enterobacteriales;f__Enterobacteriaceae;g__;s__	450.467	302.119	7480.26	6076.52	1442.23	1722.21	1770.98	6477.53	5066.03	6890.35	199.521	13353.1	1944.57	366.453	96.121	67.6008	4607.87	623.774	6482.67	22824.5
157327	Root;k__Bacteria;p__Bacteroidetes;c__Bacteroidia;o__Bacteroidales;f__Bacteroidaceae;g__Bacteroides;s__	7027.28	0	3580.05	585.353	3204.96	0	0	2483.61	69.9727	542.389	24.9401	24.8199	4928.02	0	512.646	180.269	0	155.944	276.7	185.565
157828	Root;k__Bacteria;p__Bacteroidetes;c__Bacteroidia;o__Bacteroidales;f__Bacteroidaceae;g__Bacteroides;s__Bacteroides uniformis	0	453.179	0	473.857	705.092	0	181.639	453.092	629.755	2912.83	1097.36	794.238	1651.55	1282.59	0	0	24.9074	155.944	0	185.565
158660	Root;k__Bacteria;p__Bacteroidetes;c__Bacteroidia;o__Bacteroidales;f__Bacteroidaceae;g__Bacteroides;s__	720.747	0	0	0	0	0	22.7049	688.028	13.9945	0	199.521	0	346.294	412.26	0	22.5336	0	0	0	20.6183
162423	Root;k__Bacteria;p__Firmicutes;c__Clostridia;o__Clostridiales;f__Ruminococcaceae;g__Faecalibacterium;s__Faecalibacterium prausnitzii	0	0	1338.88	27.8739	32.0496	277.776	522.212	50.3435	0	0	124.7	0	0	0	0	45.0672	24.9074	0	0	20.6183
162430	Root;k__Bacteria;p__Firmicutes;c__Clostridia;o__Clostridiales;f__Veillonellaceae;g__Dialister;s__	0	0	494.803	27.8739	288.447	444.442	158.934	1426.4	0	0	24.9401	0	586.035	0	0	0	0	0	197.643	0
162623	Root;k__Bacteria;p__Firmicutes;c__Clostridia;o__Clostridiales;f__Lachnospiraceae;g__Roseburia;s__	0	0	58.2121	83.6218	96.1489	55.5552	227.049	33.5623	0	0	224.461	0	79.9139	0	0	833.743	124.537	311.887	39.5285	41.2367
162889	Root;k__Bacteria;p__Firmicutes;c__Clostridia;o__Clostridiales;f__Lachnospiraceae;g__;s__	0	302.119	58.2121	111.496	64.0993	333.331	454.098	50.3435	0	20.0885	374.101	0	133.19	183.227	16.0202	22.5336	323.796	584.788	237.171	0
163770	Root;k__Bacteria;p__Firmicutes;c__Clostridia;o__Clostridiales;f__Lachnospiraceae;g__Dorea;s__	0	0	0	111.496	96.1489	55.5552	0	16.7812	111.956	40.1769	24.9401	0	26.638	0	0	0	99.6296	155.944	39.5285	0
164114	Root;k__Bacteria;p__Bacteroidetes;c__Bacteroidia;o__Bacteroidales;f__Bacteroidaceae;g__Bacteroides;s__	675.7	0	407.485	27.8739	224.347	0	0	201.374	13.9945	80.3539	0	0	905.691	0	128.161	45.0672	0	77.9718	79.057	20.6183
164192	Root;k__Bacteria;p__Firmicutes;c__Clostridia;o__Clostridiales;f__Ruminococcaceae;g__Faecalibacterium;s__Faecalibacterium prausnitzii	180.187	0	29.1061	0	352.546	1777.77	113.524	872.621	0	0	448.921	1042.44	26.638	595.486	32.0403	0	49.8148	0	316.228	0
164241	Root;k__Bacteria;p__Firmicutes;c__Clostridia;o__Clostridiales;f__Ruminococcaceae;g__Faecalibacterium;s__Faecalibacterium prausnitzii	315.327	0	0	0	1378.13	2166.65	181.639	1610.99	0	0	274.341	2506.81	0	2061.3	144.182	0	24.9074	0	869.627	0
164573	Root;k__Bacteria;p__Firmicutes;c__Clostridia;o__Clostridiales;f__Lachnospiraceae;g__Blautia;s__	0	1359.54	0	83.6218	0	111.11	68.1146	0	139.945	140.619	0	0	106.552	91.6133	16.0202	0	24.9074	194.929	79.057	0
164626	Root;k__Bacteria;p__Proteobacteria;c__Gammaproteobacteria;o__Enterobacteriales;f__Enterobacteriaceae;g__;s__	90.0933	0	436.591	139.37	96.1489	0	68.1146	151.031	125.951	421.858	0	397.119	26.638	0	16.0202	22.5336	199.259	0	276.7	680.405
164716	Root;k__Bacteria;p__Proteobacteria;c__Gammaproteobacteria;o__Enterobacteriales;f__Enterobacteriaceae;g__;s__	0	0	203.742	83.6218	128.199	0	22.7049	134.249	125.951	341.504	0	546.038	79.9139	0	0	0	49.8148	116.958	118.586	268.038
164909	Root;k__Bacteria;p__Firmicutes;c__Clostridia;o__Clostridiales;f__Lachnospiraceae;g__Blautia;s__	90.0933	453.179	87.3182	139.37	96.1489	55.5552	90.8195	184.593	41.9836	261.15	74.8202	0	26.638	0	64.0807	0	24.9074	506.817	79.057	0
164965	Root;k__Bacteria;p__Proteobacteria;c__Gammaproteobacteria;o__Enterobacteriales;f__Enterobacteriaceae;g__;s__	0	0	291.061	55.7479	32.0496	0	113.524	218.155	125.951	100.442	24.9401	223.379	26.638	0	0	0	0	0	118.586	82.4734
165079	Root;k__Bacteria;p__Proteobacteria;c__Gammaproteobacteria;o__Enterobacteriales;f__Enterobacteriaceae;g__;s__	0	0	145.53	139.37	0	111.11	22.7049	151.031	279.891	401.769	24.9401	967.977	106.552	45.8066	16.0202	0	298.889	0	197.643	1072.15
165146	Root;k__Bacteria;p__Firmicutes;c__Clostridia;o__Clostridiales;f__Lachnospiraceae;g__[Ruminococcus];s__[Ruminococcus] gnavus	0	0	58.2121	27.8739	288.447	0	136.229	0	97.9618	1265.57	74.8202	49.6399	0	0	0	112.668	348.704	311.887	0	1566.99
165489	Root;k__Bacteria;p__Proteobacteria;c__Gammaproteobacteria;o__Enterobacteriales;f__Enterobacteriaceae;g__;s__	0	0	611.227	278.739	32.0496	111.11	45.4098	268.499	223.913	421.858	0	1216.18	26.638	0	16.0202	0	398.519	38.9859	355.757	783.497
165753	Root;k__Bacteria;p__Firmicutes;c__Clostridia;o__Clostridiales;f__Ruminococcaceae;g__Ruminococcus;s__Ruminococcus bromii	0	0	0	0	0	0	90.8195	33.5623	0	0	49.8802	0	213.104	0	0	0	124.537	662.76	158.114	0
166022	Root;k__Bacteria;p__Proteobacteria;c__Gammaproteobacteria;o__Enterobacteriales;f__Enterobacteriaceae;g__;s__	90.0933	0	1309.77	362.361	288.447	166.666	317.868	1023.65	307.88	602.654	0	1017.62	159.828	0	0	22.5336	398.519	116.958	197.643	1237.1
166908	Root;k__Bacteria;p__Proteobacteria;c__Gammaproteobacteria;o__Enterobacteriales;f__Enterobacteriaceae;g__;s__	90.0933	0	814.97	4292.59	224.347	1611.1	204.344	704.809	3190.76	5926.1	174.581	11044.9	1251.98	45.8066	112.141	135.202	6974.07	584.788	3676.15	20309.1
167419	Root;k__Bacteria;p__Proteobacteria;c__Gammaproteobacteria;o__Enterobacteriales;f__Enterobacteriaceae;g__;s__	45.0467	0	931.394	1588.81	192.298	333.331	136.229	755.153	867.662	2511.06	0	3921.55	506.121	45.8066	16.0202	112.668	2490.74	389.859	1620.67	6206.12
167741	Root;k__Bacteria;p__Firmicutes;c__Clostridia;o__Clostridiales;f__Lachnospiraceae;g__Dorea;s__	0	151.06	0	306.613	64.0993	111.11	90.8195	0	97.9618	80.3539	174.581	0	0	91.6133	16.0202	0	49.8148	155.944	0	0
168337	Root;k__Bacteria;p__Proteobacteria;c__Gammaproteobacteria;o__Enterobacteriales;f__Enterobacteriaceae;g__;s__	0	0	87.3182	55.7479	32.0496	0	45.4098	151.031	111.956	160.708	0	372.299	26.638	0	0	0	199.259	0	39.5285	494.84
168814	Root;k__Bacteria;p__Proteobacteria;c__Gammaproteobacteria;o__Enterobacteriales;f__Enterobacteriaceae;g__;s__	0	0	203.742	111.496	64.0993	0	68.1146	100.687	83.9673	321.416	0	421.939	0	0	0	0	174.352	0	276.7	515.459
168946	Root;k__Bacteria;p__Firmicutes;c__Clostridia;o__Clostridiales;f__Lachnospiraceae;g__;s__	0	0	0	27.8739	64.0993	0	317.868	16.7812	0	20.0885	99.7603	0	53.2759	0	16.0202	721.075	149.444	545.803	0	41.2367
169071	Root;k__Bacteria;p__Proteobacteria;c__Gammaproteobacteria;o__Enterobacteriales;f__Enterobacteriaceae;g__;s__	225.233	151.06	145.53	4376.21	32.0496	1444.44	136.229	469.873	1441.44	3656.1	99.7603	5609.3	879.053	91.6133	32.0403	67.6008	7497.13	623.774	2648.41	20391.5
169182	Root;k__Bacteria;p__Proteobacteria;c__Gammaproteobacteria;o__Enterobacteriales;f__Enterobacteriaceae;g__;s__	135.14	302.119	1717.26	2954.64	737.142	1499.99	613.032	1728.46	1777.31	3535.57	99.7603	7197.78	506.121	0	16.0202	90.1343	4383.7	272.901	1976.43	10989.6
169366	Root;k__Bacteria;p__Proteobacteria;c__Gammaproteobacteria;o__Enterobacteriales;f__Enterobacteriaceae;g__;s__	0	0	611.227	445.983	128.199	277.776	19276.4	755.153	629.755	1044.6	224.461	1737.4	213.104	91.6133	0	22.5336	846.852	194.929	988.213	2123.69
169536	Root;k__Bacteria;p__Firmicutes;c__Clostridia;o__Clostridiales;f__Lachnospiraceae;g__Dorea;s__	45.0467	151.06	0	668.975	128.199	222.221	272.459	0	391.847	140.619	473.862	0	159.828	0	16.0202	0	1021.2	467.831	158.114	0
169634	Root;k__Bacteria;p__Firmicutes;c__Bacilli;o__Turicibacterales;f__Turicibacteraceae;g__Turicibacter;s__	0	906.358	58.2121	0	288.447	0	454.098	33.5623	167.935	20.0885	872.903	0	186.466	229.033	272.343	3988.44	348.704	1130.59	158.114	329.894
169961	Root;k__Bacteria;p__Firmicutes;c__Clostridia;o__Clostridiales;f__Ruminococcaceae;g__Ruminococcus;s__	1396.45	151.06	0	2564.4	384.596	0	613.032	0	307.88	5966.28	124.7	0	1385.17	0	0	676.008	2465.83	0	0	0
170118	Root;k__Bacteria;p__Firmicutes;c__Clostridia;o__Clostridiales;f__Lachnospiraceae;g__;s__	0	0	29.1061	55.7479	160.248	111.11	817.376	151.031	0	80.3539	1845.57	0	213.104	91.6133	0	1599.88	373.611	974.647	0	41.2367
170652	Root;k__Bacteria;p__Firmicutes;c__Clostridia;o__Clostridiales;f__Clostridiaceae;g__;s__	0	0	87.3182	724.723	32.0496	0	68.1146	33.5623	979.618	1004.42	0	0	53.2759	0	144.182	0	249.074	7407.32	0	907.207
171721	Root;k__Bacteria;p__Proteobacteria;c__Gammaproteobacteria;o__Enterobacteriales;f__Enterobacteriaceae;g__;s__	0	0	232.849	111.496	64.0993	55.5552	45.4098	117.468	223.913	441.946	24.9401	819.058	106.552	0	0	22.5336	348.704	0	434.814	577.314
171749	Root;k__Bacteria;p__Firmicutes;c__Clostridia;o__Clostridiales;f__Ruminococcaceae;g__Ruminococcus;s__Ruminococcus bromii	2162.24	0	814.97	390.235	4519	0	4949.66	990.089	0	0	523.742	24.8199	2450.69	45.8066	0	0	1618.98	2339.15	2925.11	20.6183
171788	Root;k__Bacteria;p__Firmicutes;c__Clostridia;o__Clostridiales;f__Ruminococcaceae;g__;s__	3108.22	0	13010.4	0	1506.33	0	703.851	1946.62	0	0	748.202	0	106.552	0	0	0	498.148	428.845	0	20.6183
172060	Root;k__Bacteria;p__Bacteroidetes;c__Bacteroidia;o__Bacteroidales;f__Bacteroidaceae;g__Bacteroides;s__	0	604.239	0	55.7479	6441.98	55.5552	3019.75	0	167.935	1004.42	6933.34	0	79.9139	8016.16	112.141	0	0	0	79.057	0
172777	Root;k__Bacteria;p__Bacteroidetes;c__Bacteroidia;o__Bacteroidales;f__Bacteroidaceae;g__Bacteroides;s__	90.0933	453.179	0	0	5192.04	0	2315.9	0	405.842	723.185	7681.55	24.8199	26.638	10306.5	208.262	0	0	0	0	0
172885	Root;k__Bacteria;p__Firmicutes;c__Clostridia;o__Clostridiales;f__Veillonellaceae;g__Dialister;s__	0	0	232.849	83.6218	448.695	444.442	90.8195	671.247	0	0	0	0	745.863	0	0	0	0	0	276.7	0
172994	Root;k__Bacteria;p__Bacteroidetes;c__Bacteroidia;o__Bacteroidales;f__Bacteroidaceae;g__Bacteroides;s__	0	302.119	0	0	1217.89	55.5552	749.261	0	111.956	261.15	2394.25	24.8199	26.638	2519.36	96.121	0	0	0	39.5285	0
173135	Root;k__Bacteria;p__Firmicutes;c__Clostridia;o__Clostridiales;f__Ruminococcaceae;g__Faecalibacterium;s__Faecalibacterium prausnitzii	180.187	0	4860.71	250.865	32.0496	1444.44	2338.6	100.687	0	0	798.083	0	0	137.42	64.0807	112.668	0	0	0	82.4734
173278	Root;k__Bacteria;p__Proteobacteria;c__Gammaproteobacteria;o__Enterobacteriales;f__Enterobacteriaceae;g__;s__	0	0	29.1061	111.496	0	55.5552	0	50.3435	125.951	321.416	0	496.399	159.828	0	0	22.5336	199.259	77.9718	316.228	680.405
173436	Root;k__Bacteria;p__Firmicutes;c__Clostridia;o__Clostridiales;f__Veillonellaceae;g__Dialister;s__	0	0	116.424	557.479	32.0496	5333.3	22.7049	251.718	0	0	99.7603	0	2344.14	0	0	0	0	0	592.928	0
173470	Root;k__Bacteria;p__Proteobacteria;c__Gammaproteobacteria;o__Enterobacteriales;f__Enterobacteriaceae;g__;s__	0	0	174.636	919.84	2339.62	444.442	45.4098	100.687	979.618	2270	0	3449.97	506.121	45.8066	64.0807	67.6008	1843.15	38.9859	1185.86	4721.6
173654	Root;k__Bacteria;p__Proteobacteria;c__Gammaproteobacteria;o__Enterobacteriales;f__Enterobacteriaceae;g__;s__	45.0467	151.06	203.742	139.37	64.0993	166.666	90.8195	285.28	237.907	441.946	0	620.498	79.9139	0	0	22.5336	249.074	38.9859	197.643	948.444
173811	Root;k__Bacteria;p__Firmicutes;c__Clostridia;o__Clostridiales;f__Lachnospiraceae;g__;s__	0	151.06	58.2121	390.235	11153.3	333.331	431.393	16.7812	0	0	124.7	0	186.466	137.42	0	90.1343	273.981	1520.45	0	0
173842	Root;k__Bacteria;p__Firmicutes;c__Clostridia;o__Clostridiales;f__Lachnospiraceae;g__;s__	0	0	29.1061	0	64.0993	0	181.639	16.7812	0	0	224.461	0	53.2759	0	0	383.071	273.981	272.901	0	61.855
173862	Root;k__Bacteria;p__Firmicutes;c__Clostridia;o__Clostridiales;f__Ruminococcaceae;g__;s__	720.747	0	611.227	418.109	705.092	444.442	2429.42	285.28	13.9945	140.619	2768.35	0	399.57	183.227	0	3920.84	4483.33	1364.51	118.586	164.947
173863	Root;k__Bacteria;p__Firmicutes;c__Clostridia;o__Clostridiales;f__Ruminococcaceae;g__;s__	1126.17	151.06	5035.35	111.496	320.496	1222.22	3224.09	218.155	0	0	847.963	24.8199	0	0	48.0605	22.5336	0	0	39.5285	61.855
173867	Root;k__Bacteria;p__Firmicutes;c__Clostridia;o__Clostridiales;f__Lachnospiraceae;g__[Ruminococcus];s__	45.0467	0	2212.06	0	1346.08	0	1339.59	335.623	83.9673	0	0	0	0	91.6133	48.0605	0	0	350.873	0	0
173883	Root;k__Bacteria;p__Firmicutes;c__Clostridia;o__Clostridiales;f__Peptostreptococcaceae;g__;s__	0	604.239	0	27.8739	0	0	68.1146	0	27.9891	0	0	0	0	0	192.242	0	99.6296	0	237.171	0
173942	Root;k__Bacteria;p__Firmicutes;c__Clostridia;o__Clostridiales;f__Ruminococcaceae;g__;s__	90.0933	0	3230.77	250.865	0	944.439	1044.42	234.936	0	0	723.262	0	0	45.8066	16.0202	90.1343	0	0	0	61.855
173984	Root;k__Bacteria;p__Firmicutes;c__Clostridia;o__Clostridiales;f__Lachnospiraceae;g__;s__	45.0467	0	0	0	0	0	317.868	50.3435	0	40.1769	99.7603	0	53.2759	0	0	540.806	174.352	194.929	0	20.6183
174009	Root;k__Bacteria;p__Firmicutes;c__Clostridia;o__Clostridiales;f__Lachnospiraceae;g__Blautia;s__	0	1963.78	0	752.596	0	166.666	0	100.687	279.891	441.946	49.8802	0	79.9139	91.6133	96.121	22.5336	149.444	935.662	39.5285	41.2367
174016	Root;k__Bacteria;p__Firmicutes;c__Clostridia;o__Clostridiales;f__Veillonellaceae;g__Dialister;s__	0	0	1076.92	222.992	1538.38	3499.98	340.573	3003.83	0	0	99.7603	0	3276.47	0	16.0202	0	0	0	1383.5	0
174024	Root;k__Bacteria;p__Firmicutes;c__Clostridia;o__Clostridiales;f__Ruminococcaceae;g__Faecalibacterium;s__Faecalibacterium prausnitzii	1441.49	0	13068.6	1198.58	384.596	6333.3	6243.84	419.529	13.9945	0	2319.43	148.92	0	137.42	112.141	247.869	99.6296	0	0	103.092
174083	Root;k__Bacteria;p__Firmicutes;c__Clostridia;o__Clostridiales;f__Lachnospiraceae;g__;s__	0	0	29.1061	55.7479	96.1489	55.5552	499.507	67.1247	0	20.0885	573.622	0	79.9139	0	0	676.008	348.704	311.887	0	20.6183
174088	Root;k__Bacteria;p__Firmicutes;c__Clostridia;o__Clostridiales;f__Lachnospiraceae;g__;s__	0	2870.13	0	1783.93	0	499.997	0	0	111.956	361.592	0	0	0	0	144.182	518.272	0	2066.25	0	20.6183
174093	Root;k__Bacteria;p__Firmicutes;c__Clostridia;o__Clostridiales;f__;g__;s__	45.0467	755.298	0	83.6218	0	55.5552	22.7049	100.687	55.9782	120.531	24.9401	0	0	45.8066	0	0	24.9074	155.944	79.057	0
174099	Root;k__Bacteria;p__Firmicutes;c__Clostridia;o__Clostridiales;f__Lachnospiraceae;g__Coprococcus;s__	0	1208.48	0	1142.83	32.0496	166.666	0	0	125.951	220.973	0	0	0	0	80.1009	292.937	0	1325.52	0	0
174129	Root;k__Bacteria;p__Firmicutes;c__Clostridia;o__Clostridiales;f__Lachnospiraceae;g__[Ruminococcus];s__[Ruminococcus] gnavus	0	0	0	0	0	0	68.1146	0	69.9727	783.45	0	173.74	0	0	0	90.1343	273.981	77.9718	0	1402.05
174141	Root;k__Bacteria;p__Bacteroidetes;c__Bacteroidia;o__Bacteroidales;f__Bacteroidaceae;g__Bacteroides;s__	1982.05	0	1135.14	111.496	737.142	0	0	419.529	13.9945	60.2654	0	0	905.691	0	128.161	0	0	0	39.5285	41.2367
174163	Root;k__Bacteria;p__Firmicutes;c__Clostridia;o__Clostridiales;f__Lachnospiraceae;g__Blautia;s__	135.14	0	0	418.109	0	55.5552	0	50.3435	0	0	0	223.379	186.466	45.8066	32.0403	22.5336	498.148	311.887	0	41.2367
174279	Root;k__Bacteria;p__Firmicutes;c__Clostridia;o__Clostridiales;f__;g__;s__	0	0	378.379	83.6218	256.397	0	136.229	16.7812	405.842	20.0885	99.7603	0	53.2759	183.227	48.0605	0	24.9074	506.817	0	0
174280	Root;k__Bacteria;p__Firmicutes;c__Clostridia;o__Clostridiales;f__;g__;s__	0	1510.6	203.742	836.218	384.596	1055.55	1657.46	151.031	0	0	623.502	0	479.483	274.84	0	202.802	1195.56	3469.74	316.228	0
174301	Root;k__Bacteria;p__Firmicutes;c__Clostridia;o__Clostridiales;f__Ruminococcaceae;g__;s__	45.0467	453.179	0	6188.02	769.191	1444.44	862.785	0	1959.24	1124.95	1596.17	0	719.225	137.42	80.1009	135.202	4931.67	1793.35	671.985	61.855
174355	Root;k__Bacteria;p__Firmicutes;c__Clostridia;o__Clostridiales;f__Lachnospiraceae;g__;s__	45.0467	0	145.53	27.8739	64.0993	0	45.4098	16.7812	13.9945	40.1769	149.64	0	133.19	0	0	315.47	49.8148	194.929	39.5285	41.2367
174360	Root;k__Bacteria;p__Firmicutes;c__Clostridia;o__Clostridiales;f__Lachnospiraceae;g__[Ruminococcus];s__[Ruminococcus] gnavus	90.0933	0	0	445.983	0	4944.42	22.7049	50.3435	601.766	241.062	74.8202	0	159.828	0	16.0202	22.5336	373.611	38.9859	237.171	41.2367
174365	Root;k__Bacteria;p__Firmicutes;c__Clostridia;o__Clostridiales;f__Lachnospiraceae;g__Blautia;s__	0	302.119	0	111.496	0	222.221	0	0	13.9945	80.3539	24.9401	0	266.38	45.8066	0	22.5336	24.9074	77.9718	0	0
174388	Root;k__Bacteria;p__Bacteroidetes;c__Bacteroidia;o__Bacteroidales;f__Bacteroidaceae;g__Bacteroides;s__	0	302.119	0	0	64.0993	0	204.344	0	13.9945	160.708	648.442	0	452.845	45.8066	0	0	49.8148	0	0	0
174493	Root;k__Bacteria;p__Firmicutes;c__Clostridia;o__Clostridiales;f__Ruminococcaceae;g__;s__	135.14	0	0	27.8739	384.596	1777.77	90.8195	704.809	0	0	548.682	2457.17	26.638	1878.07	240.303	0	0	0	988.213	0
174497	Root;k__Bacteria;p__Firmicutes;c__Clostridia;o__Clostridiales;f__Clostridiaceae;g__Clostridium;s__	0	0	174.636	111.496	705.092	55.5552	22.7049	16.7812	13.9945	0	74.8202	0	26.638	183.227	16.0202	22.5336	74.7222	0	79.057	0
174541	Root;k__Bacteria;p__Firmicutes;c__Clostridia;o__Clostridiales;f__Lachnospiraceae;g__Dorea;s__	0	151.06	0	1254.33	288.447	388.887	340.573	0	531.793	381.681	423.981	0	239.742	91.6133	32.0403	22.5336	1046.11	506.817	118.586	0
174654	Root;k__Bacteria;p__Firmicutes;c__Clostridia;o__Clostridiales;f__Ruminococcaceae;g__Ruminococcus;s__Ruminococcus bromii	135.14	0	29.1061	0	96.1489	0	181.639	0	0	0	0	0	159.828	0	0	0	149.444	116.958	197.643	0
174752	Root;k__Bacteria;p__Firmicutes;c__Clostridia;o__Clostridiales;f__Ruminococcaceae;g__;s__	540.56	0	87.3182	27.8739	929.44	55.5552	0	67.1247	321.875	120.531	24.9401	0	26.638	45.8066	96.121	0	24.9074	77.9718	0	0
174763	Root;k__Bacteria;p__Firmicutes;c__Clostridia;o__Clostridiales;f__Lachnospiraceae;g__Blautia;s__	45.0467	3776.49	58.2121	752.596	32.0496	277.776	45.4098	16.7812	363.858	622.743	149.64	0	159.828	45.8066	32.0403	0	473.241	506.817	237.171	123.71
174792	Root;k__Bacteria;p__Firmicutes;c__Clostridia;o__Clostridiales;f__Lachnospiraceae;g__;s__	450.467	0	116.424	27.8739	416.645	0	317.868	134.249	0	0	174.581	0	0	0	0	45.0672	74.7222	38.9859	0	0
174799	Root;k__Bacteria;p__Firmicutes;c__Clostridia;o__Clostridiales;f__Lachnospiraceae;g__;s__	0	151.06	29.1061	195.118	64.0993	333.331	272.459	33.5623	0	0	49.8802	0	26.638	137.42	16.0202	45.0672	74.7222	1247.55	39.5285	0
174818	Root;k__Bacteria;p__Firmicutes;c__Clostridia;o__Clostridiales;f__Ruminococcaceae;g__;s__	405.42	0	174.636	0	4326.7	0	976.31	1174.68	0	0	124.7	24.8199	0	45.8066	0	0	0	0	39.5285	0
174838	Root;k__Bacteria;p__Firmicutes;c__Clostridia;o__Clostridiales;f__Lachnospiraceae;g__;s__	0	0	349.273	83.6218	1794.78	0	1135.24	453.092	265.896	2189.64	623.502	273.019	0	0	0	67.6008	1369.91	155.944	0	3979.34
174846	Root;k__Bacteria;p__Firmicutes;c__Clostridia;o__Clostridiales;f__Ruminococcaceae;g__Faecalibacterium;s__Faecalibacterium prausnitzii	45.0467	0	0	0	416.645	999.994	0	234.936	0	0	24.9401	521.219	26.638	503.873	64.0807	0	24.9074	0	118.586	0
174862	Root;k__Bacteria;p__Firmicutes;c__Clostridia;o__Clostridiales;f__Lachnospiraceae;g__;s__	0	5287.09	0	111.496	0	499.997	22.7049	0	97.9618	220.973	24.9401	0	0	45.8066	160.202	428.138	49.8148	194.929	0	0
174950	Root;k__Bacteria;p__Firmicutes;c__Clostridia;o__Clostridiales;f__Lachnospiraceae;g__Blautia;s__	0	906.358	0	334.487	64.0993	0	22.7049	16.7812	41.9836	140.619	0	0	79.9139	91.6133	16.0202	22.5336	49.8148	155.944	39.5285	41.2367
174952	Root;k__Bacteria;p__Firmicutes;c__Clostridia;o__Clostridiales;f__Lachnospiraceae;g__[Ruminococcus];s__[Ruminococcus] gnavus	585.607	0	87.3182	891.966	1057.64	5555.52	431.393	352.405	1063.59	20.0885	24.9401	24.8199	186.466	0	80.1009	0	473.241	77.9718	316.228	61.855
174960	Root;k__Bacteria;p__Firmicutes;c__Clostridia;o__Clostridiales;f__Clostridiaceae;g__;s__	45.0467	453.179	611.227	195.118	96.1489	3111.09	227.049	218.155	321.875	40.1769	274.341	24.8199	0	0	4645.85	45.0672	448.333	0	1778.78	1216.48
175050	Root;k__Bacteria;p__Firmicutes;c__Clostridia;o__Clostridiales;f__Lachnospiraceae;g__Dorea;s__	0	0	87.3182	27.8739	0	55.5552	0	1409.62	1651.36	3515.48	1022.54	0	0	45.8066	48.0605	1036.54	498.148	428.845	79.057	2515.44
175134	Root;k__Bacteria;p__Firmicutes;c__Clostridia;o__Clostridiales;f__Lachnospiraceae;g__;s__	0	151.06	29.1061	83.6218	0	333.331	158.934	50.3435	0	0	124.7	0	79.9139	91.6133	0	22.5336	99.6296	194.929	79.057	0
175145	Root;k__Bacteria;p__Firmicutes;c__Clostridia;o__Clostridiales;f__Lachnospiraceae;g__;s__	135.14	0	58.2121	696.849	384.596	277.776	703.851	151.031	13.9945	180.796	3591.37	24.8199	586.035	91.6133	0	5836.2	2142.04	2768	79.057	226.802
175148	Root;k__Bacteria;p__Firmicutes;c__Clostridia;o__Clostridiales;f__Ruminococcaceae;g__;s__	45.0467	0	0	0	0	111.11	681.146	151.031	0	0	299.281	0	0	0	0	1352.02	797.037	0	0	0
175168	Root;k__Bacteria;p__Firmicutes;c__Clostridia;o__Clostridiales;f__;g__;s__	495.513	453.179	0	2620.15	3365.21	944.439	1589.34	285.28	13.9945	1265.57	1770.75	0	1012.24	412.26	0	22.5336	49.8148	272.901	0	0
175198	Root;k__Bacteria;p__Firmicutes;c__Clostridia;o__Clostridiales;f__Lachnospiraceae;g__Blautia;s__	405.42	30211.9	785.864	8139.19	801.241	2277.77	840.08	654.466	4324.32	6468.49	1546.29	0	3010.09	1328.39	624.787	135.202	1444.63	10097.3	3399.45	618.55
175238	Root;k__Bacteria;p__Firmicutes;c__Clostridia;o__Clostridiales;f__Lachnospiraceae;g__;s__	0	604.239	0	0	0	333.331	0	0	69.9727	100.442	0	0	0	0	128.161	338.004	0	77.9718	0	0
175296	Root;k__Bacteria;p__Firmicutes;c__Clostridia;o__Clostridiales;f__Lachnospiraceae;g__Blautia;s__	0	151.06	29.1061	111.496	0	0	0	0	69.9727	140.619	49.8802	0	106.552	0	16.0202	45.0672	74.7222	233.915	0	0
175335	Root;k__Bacteria;p__Firmicutes;c__Clostridia;o__Clostridiales;f__Ruminococcaceae;g__;s__	540.56	0	261.955	2648.02	0	333.331	0	0	0	0	0	0	0	91.6133	0	0	323.796	0	0	0
175376	Root;k__Bacteria;p__Firmicutes;c__Clostridia;o__Clostridiales;f__Lachnospiraceae;g__;s__	45.0467	5438.15	0	3930.23	0	1388.88	0	16.7812	153.94	160.708	299.281	0	0	45.8066	608.767	968.944	0	3937.58	0	0
175402	Root;k__Bacteria;p__Firmicutes;c__Clostridia;o__Clostridiales;f__Lachnospiraceae;g__;s__	0	0	174.636	0	128.199	166.666	567.622	16.7812	293.886	20.0885	448.921	0	26.638	732.906	208.262	0	0	350.873	0	0
175445	Root;k__Bacteria;p__Firmicutes;c__Clostridia;o__Clostridiales;f__Lachnospiraceae;g__[Ruminococcus];s__	0	0	87.3182	111.496	64.0993	0	295.163	50.3435	391.847	0	24.9401	0	79.9139	412.26	48.0605	0	0	350.873	0	0
175474	Root;k__Bacteria;p__Firmicutes;c__Clostridia;o__Clostridiales;f__Lachnospiraceae;g__[Ruminococcus];s__[Ruminococcus] torques	0	0	58.2121	473.857	0	0	0	50.3435	1525.41	80.3539	947.723	0	53.2759	366.453	0	1982.96	722.315	233.915	197.643	0
175479	Root;k__Bacteria;p__Bacteroidetes;c__Bacteroidia;o__Bacteroidales;f__Bacteroidaceae;g__Bacteroides;s__	360.373	151.06	0	0	0	0	0	184.593	13.9945	40.1769	224.461	0	532.759	274.84	16.0202	0	0	0	0	0
175485	Root;k__Bacteria;p__Bacteroidetes;c__Bacteroidia;o__Bacteroidales;f__Bacteroidaceae;g__Bacteroides;s__	13108.6	0	0	0	6313.78	0	22.7049	2047.3	0	20.0885	299.281	0	133.19	0	0	0	0	0	0	0
175524	Root;k__Bacteria;p__Firmicutes;c__Clostridia;o__Clostridiales;f__Lachnospiraceae;g__;s__	0	453.179	0	139.37	0	0	22.7049	587.341	27.9891	120.531	24.9401	0	0	0	23197.2	112.668	0	272.901	0	0
175526	Root;k__Bacteria;p__Firmicutes;c__Clostridia;o__Clostridiales;f__Lachnospiraceae;g__;s__	1801.87	604.239	28611.3	5630.54	11217.4	2388.88	1998.03	100.687	0	0	2893.05	49.6399	0	0	0	0	0	0	0	0
175535	Root;k__Bacteria;p__Bacteroidetes;c__Bacteroidia;o__Bacteroidales;f__Bacteroidaceae;g__Bacteroides;s__	0	0	0	0	8461.1	0	590.327	1308.93	55.9782	241.062	1321.82	124.1	612.673	0	0	22.5336	0	0	0	0
175560	Root;k__Bacteria;p__Firmicutes;c__Clostridia;o__Clostridiales;f__Ruminococcaceae;g__Faecalibacterium;s__Faecalibacterium prausnitzii	45.0467	302.119	1309.77	1087.08	0	4944.42	363.278	33.5623	0	100.442	1296.88	0	0	137.42	160.202	585.873	49.8148	38.9859	79.057	164.947
175602	Root;k__Bacteria;p__Firmicutes;c__Clostridia;o__Clostridiales;f__Lachnospiraceae;g__;s__	135.14	0	145.53	0	0	0	90.8195	16.7812	139.945	0	199.521	0	0	91.6133	16.0202	0	0	272.901	0	0
175629	Root;k__Bacteria;p__Firmicutes;c__Clostridia;o__Clostridiales;f__Lachnospiraceae;g__[Ruminococcus];s__	0	0	145.53	55.7479	160.248	0	272.459	117.468	307.88	0	74.8202	0	53.2759	137.42	16.0202	0	74.7222	155.944	0	0
175635	Root;k__Bacteria;p__Firmicutes;c__Clostridia;o__Clostridiales;f__Lachnospiraceae;g__;s__	270.28	0	174.636	0	288.447	55.5552	1475.82	151.031	0	0	224.461	0	0	0	0	22.5336	99.6296	116.958	0	0
175647	Root;k__Bacteria;p__Firmicutes;c__Clostridia;o__Clostridiales;f__Lachnospiraceae;g__Dorea;s__Dorea formicigenerans	135.14	755.298	0	111.496	32.0496	166.666	68.1146	67.1247	0	0	374.101	0	0	0	0	0	0	0	0	0
175704	Root;k__Bacteria;p__Firmicutes;c__Clostridia;o__Clostridiales;f__Lachnospiraceae;g__;s__	0	1208.48	0	668.975	32.0496	277.776	22.7049	83.9059	209.918	341.504	49.8802	0	79.9139	91.6133	64.0807	0	149.444	1013.63	118.586	618.55
175705	Root;k__Bacteria;p__Firmicutes;c__Clostridia;o__Clostridiales;f__Lachnospiraceae;g__;s__	0	0	29.1061	83.6218	0	277.776	68.1146	0	0	0	99.7603	0	79.9139	45.8066	16.0202	0	149.444	662.76	39.5285	0
175729	Root;k__Bacteria;p__Firmicutes;c__Clostridia;o__Clostridiales;f__Lachnospiraceae;g__;s__	360.373	0	145.53	139.37	6474.03	555.552	3133.27	151.031	0	0	374.101	0	0	0	0	22.5336	348.704	506.817	79.057	0
175741	Root;k__Bacteria;p__Firmicutes;c__Clostridia;o__Clostridiales;f__;g__;s__	0	0	29.1061	0	0	111.11	113.524	0	0	40.1769	174.581	0	0	0	0	225.336	74.7222	194.929	0	0
175750	Root;k__Bacteria;p__Firmicutes;c__Clostridia;o__Clostridiales;f__Lachnospiraceae;g__;s__	0	0	87.3182	195.118	0	0	5154.01	50.3435	3596.6	9039.81	74.8202	992.797	0	0	32.0403	630.94	2814.54	818.704	118.586	220245
175789	Root;k__Bacteria;p__Firmicutes;c__Clostridia;o__Clostridiales;f__Ruminococcaceae;g__Faecalibacterium;s__Faecalibacterium prausnitzii	495.513	0	0	27.8739	769.191	4777.75	113.524	1946.62	0	0	1346.76	5882.32	106.552	4855.5	304.383	0	99.6296	0	2332.18	0
175791	Root;k__Bacteria;p__Firmicutes;c__Clostridia;o__Clostridiales;f__Ruminococcaceae;g__Faecalibacterium;s__Faecalibacterium prausnitzii	0	0	0	0	576.893	8444.4	22.7049	335.623	0	0	1097.36	4417.95	26.638	3893.56	320.403	22.5336	4408.61	0	1502.08	0
175929	Root;k__Bacteria;p__Firmicutes;c__Clostridia;o__Clostridiales;f__;g__;s__	0	0	0	0	64.0993	0	454.098	369.186	55.9782	0	498.802	0	6979.15	0	0	0	0	0	0	0
175955	Root;k__Bacteria;p__Firmicutes;c__Clostridia;o__Clostridiales;f__Lachnospiraceae;g__Blautia;s__	180.187	0	29.1061	83.6218	32.0496	388.887	22.7049	83.9059	0	20.0885	249.401	0	745.863	45.8066	0	0	99.6296	0	158.114	144.328
175996	Root;k__Bacteria;p__Firmicutes;c__Clostridia;o__Clostridiales;f__Lachnospiraceae;g__Blautia;s__	45.0467	0	0	83.6218	32.0496	55.5552	22.7049	0	83.9673	180.796	24.9401	0	53.2759	91.6133	64.0807	22.5336	0	116.958	158.114	20.6183
176014	Root;k__Bacteria;p__Firmicutes;c__Clostridia;o__Clostridiales;f__Lachnospiraceae;g__;s__	90.0933	0	87.3182	139.37	224.347	55.5552	1226.06	83.9059	0	60.2654	1745.81	0	106.552	824.519	0	1352.02	273.981	623.774	0	61.855
176077	Root;k__Bacteria;p__Firmicutes;c__Clostridia;o__Clostridiales;f__;g__;s__	180.187	3323.31	0	864.092	769.191	611.108	0	50.3435	0	0	0	0	186.466	5450.99	0	0	0	0	0	0
176084	Root;k__Bacteria;p__Firmicutes;c__Clostridia;o__Clostridiales;f__Lachnospiraceae;g__[Ruminococcus];s__	0	0	58.2121	0	32.0496	0	90.8195	184.593	195.924	0	24.9401	0	26.638	91.6133	32.0403	0	0	545.803	0	0
176151	Root;k__Bacteria;p__Firmicutes;c__Clostridia;o__Clostridiales;f__Ruminococcaceae;g__Faecalibacterium;s__Faecalibacterium prausnitzii	270.28	151.06	13941.8	557.479	32.0496	4166.64	5971.38	285.28	0	0	1920.39	0	0	458.066	48.0605	202.802	24.9074	0	39.5285	41.2367
176159	Root;k__Bacteria;p__Firmicutes;c__Clostridia;o__Clostridiales;f__Ruminococcaceae;g__Faecalibacterium;s__Faecalibacterium prausnitzii	90.0933	0	3434.52	27.8739	96.1489	277.776	1839.1	184.593	0	0	149.64	49.6399	0	137.42	16.0202	135.202	0	0	39.5285	0
176178	Root;k__Bacteria;p__Firmicutes;c__Clostridia;o__Clostridiales;f__Ruminococcaceae;g__Faecalibacterium;s__Faecalibacterium prausnitzii	0	0	669.44	83.6218	0	555.552	363.278	16.7812	0	0	498.802	0	0	91.6133	16.0202	0	0	0	0	0
176192	Root;k__Bacteria;p__Firmicutes;c__Clostridia;o__Clostridiales;f__Lachnospiraceae;g__[Ruminococcus];s__	5585.79	1510.6	108915	28905.3	51984.5	4888.86	106168	25591.3	167529	20.0885	24840.3	49.6399	19472.4	134855	27074.1	67.6008	4209.35	228847	237.171	680.405
176196	Root;k__Bacteria;p__Firmicutes;c__Clostridia;o__Clostridiales;f__Lachnospiraceae;g__Blautia;s__Blautia producta	0	302.119	116.424	473.857	0	0	0	0	881.657	80.3539	24.9401	49.6399	0	0	0	157.735	348.704	0	197.643	20.6183
176197	Root;k__Bacteria;p__Firmicutes;c__Clostridia;o__Clostridiales;f__;g__;s__	90.0933	0	0	334.487	0	55.5552	227.049	67.1247	699.727	0	149.64	0	26.638	0	0	0	0	0	751.042	0
176228	Root;k__Bacteria;p__Firmicutes;c__Clostridia;o__Clostridiales;f__Lachnospiraceae;g__[Ruminococcus];s__	0	0	378.379	0	576.893	0	363.278	33.5623	69.9727	0	24.9401	0	0	0	32.0403	0	0	38.9859	0	20.6183
176230	Root;k__Bacteria;p__Bacteroidetes;c__Bacteroidia;o__Bacteroidales;f__Bacteroidaceae;g__Bacteroides;s__	0	0	0	0	256.397	0	317.868	83.9059	13.9945	160.708	299.281	0	346.294	45.8066	0	0	99.6296	0	0	0
176330	Root;k__Bacteria;p__Firmicutes;c__Clostridia;o__Clostridiales;f__Lachnospiraceae;g__Blautia;s__	0	2114.84	58.2121	334.487	32.0496	111.11	22.7049	16.7812	335.869	903.981	174.581	0	293.018	91.6133	112.141	45.0672	99.6296	1013.63	316.228	82.4734
176340	Root;k__Bacteria;p__Firmicutes;c__Clostridia;o__Clostridiales;f__Lachnospiraceae;g__;s__	450.467	0	553.015	83.6218	1121.74	0	2156.96	151.031	0	40.1769	1022.54	0	53.2759	0	0	473.205	323.796	233.915	0	20.6183
176412	Root;k__Bacteria;p__Firmicutes;c__Clostridia;o__Clostridiales;f__Ruminococcaceae;g__;s__	225.233	0	116.424	83.6218	128.199	0	136.229	16.7812	13.9945	0	74.8202	0	0	0	0	45.0672	74.7222	0	0	0
176443	Root;k__Bacteria;p__Firmicutes;c__Clostridia;o__Clostridiales;f__Ruminococcaceae;g__;s__	450.467	0	0	0	801.241	333.331	136.229	771.934	0	0	124.7	794.238	0	458.066	48.0605	0	0	0	118.586	0
176588	Root;k__Bacteria;p__Firmicutes;c__Clostridia;o__Clostridiales;f__Lachnospiraceae;g__Dorea;s__	0	0	0	4208.97	160.248	666.663	181.639	2030.52	867.662	642.831	798.083	0	266.38	458.066	32.0403	67.6008	2864.35	779.718	869.627	0
176643	Root;k__Bacteria;p__Firmicutes;c__Clostridia;o__Clostridiales;f__Ruminococcaceae;g__;s__	45.0467	0	1629.94	55.7479	0	277.776	817.376	50.3435	0	0	99.7603	0	0	45.8066	0	22.5336	0	0	0	0
176660	Root;k__Bacteria;p__Bacteroidetes;c__Bacteroidia;o__Bacteroidales;f__Bacteroidaceae;g__Bacteroides;s__	0	0	0	0	0	55.5552	0	5688.82	0	0	1222.06	0	7618.46	0	0	0	0	77.9718	79.057	185.565
176664	Root;k__Bacteria;p__Firmicutes;c__Clostridia;o__Clostridiales;f__Lachnospiraceae;g__;s__	135.14	151.06	203.742	306.613	448.695	277.776	1589.34	134.249	0	281.239	1571.23	0	346.294	0	0	3470.17	797.037	1832.34	39.5285	41.2367
176666	Root;k__Bacteria;p__Firmicutes;c__Clostridia;o__Clostridiales;f__Lachnospiraceae;g__[Ruminococcus];s__	0	302.119	436.591	947.714	64.0993	0	181.639	771.934	2994.83	20.0885	2020.15	0	0	229.033	0	1239.35	1120.83	155.944	395.285	0
176692	Root;k__Bacteria;p__Firmicutes;c__Clostridia;o__Clostridiales;f__Ruminococcaceae;g__;s__	1982.05	0	116.424	83.6218	2788.32	0	408.688	184.593	13.9945	0	174.581	0	266.38	0	0	0	348.704	233.915	158.114	0
176701	Root;k__Bacteria;p__Firmicutes;c__Clostridia;o__Clostridiales;f__Lachnospiraceae;g__;s__	1441.49	0	436.591	222.992	544.844	1777.77	227.049	771.934	349.864	0	0	0	79.9139	0	16.0202	0	74.7222	0	237.171	0
176722	Root;k__Bacteria;p__Firmicutes;c__Clostridia;o__Clostridiales;f__Lachnospiraceae;g__Dorea;s__Dorea formicigenerans	495.513	2265.9	29.1061	222.992	0	222.221	227.049	436.31	13.9945	0	1271.94	0	0	0	0	0	0	0	0	0
176743	Root;k__Bacteria;p__Bacteroidetes;c__Bacteroidia;o__Bacteroidales;f__Bacteroidaceae;g__Bacteroides;s__Bacteroides uniformis	45.0467	302.119	29.1061	222.992	1314.04	0	22.7049	1090.78	587.771	3093.62	798.083	918.337	985.605	1603.23	16.0202	0	24.9074	155.944	0	144.328
176750	Root;k__Bacteria;p__Firmicutes;c__Clostridia;o__Clostridiales;f__Ruminococcaceae;g__Ruminococcus;s__	2072.15	0	29.1061	0	833.291	0	45.4098	0	0	0	1870.51	0	639.311	0	0	22.5336	697.407	0	0	0
176752	Root;k__Bacteria;p__Firmicutes;c__Clostridia;o__Clostridiales;f__Lachnospiraceae;g__[Ruminococcus];s__	0	0	145.53	27.8739	0	333.331	295.163	16.7812	447.826	0	24.9401	0	0	458.066	272.343	0	0	506.817	0	0
176753	Root;k__Bacteria;p__Firmicutes;c__Clostridia;o__Clostridiales;f__Ruminococcaceae;g__;s__	0	151.06	1746.36	501.731	32.0496	1999.99	635.737	117.468	0	20.0885	723.262	0	0	91.6133	64.0807	157.735	0	0	0	103.092
176775	Root;k__Bacteria;p__Firmicutes;c__Clostridia;o__Clostridiales;f__Veillonellaceae;g__Phascolarctobacterium;s__	0	0	0	724.723	1410.18	0	1475.82	0	55.9782	0	847.963	0	0	732.906	0	0	0	0	0	639.169
176833	Root;k__Bacteria;p__Firmicutes;c__Clostridia;o__Clostridiales;f__Lachnospiraceae;g__;s__	0	453.179	29.1061	167.244	0	55.5552	658.441	151.031	0	0	49.8802	0	0	91.6133	0	45.0672	273.981	818.704	79.057	0
176841	Root;k__Bacteria;p__Firmicutes;c__Clostridia;o__Clostridiales;f__Ruminococcaceae;g__Faecalibacterium;s__Faecalibacterium prausnitzii	45.0467	0	494.803	111.496	0	999.994	90.8195	16.7812	0	0	124.7	0	0	0	0	22.5336	0	0	0	41.2367
176881	Root;k__Bacteria;p__Firmicutes;c__Clostridia;o__Clostridiales;f__Lachnospiraceae;g__;s__	810.84	0	582.121	278.739	480.745	1111.1	1589.34	268.499	0	100.442	1421.58	0	213.104	0	0	1554.82	373.611	857.69	39.5285	103.092
176888	Root;k__Bacteria;p__Firmicutes;c__Clostridia;o__Clostridiales;f__Peptostreptococcaceae;g__;s__	0	453.179	261.955	0	192.298	55.5552	317.868	33.5623	55.9782	0	24.9401	0	0	0	0	45.0672	224.167	0	79.057	61.855
176963	Root;k__Bacteria;p__Firmicutes;c__Clostridia;o__Clostridiales;f__Lachnospiraceae;g__[Ruminococcus];s__[Ruminococcus] gnavus	0	0	87.3182	27.8739	0	0	0	16.7812	223.913	1446.37	49.8802	148.92	0	0	0	112.668	821.944	155.944	79.057	4453.56
176980	Root;k__Bacteria;p__Firmicutes;c__Clostridia;o__Clostridiales;f__Lachnospiraceae;g__Dorea;s__	45.0467	0	0	83.6218	96.1489	0	158.934	0	111.956	80.3539	99.7603	0	0	45.8066	0	0	149.444	77.9718	39.5285	0
176994	Root;k__Bacteria;p__Firmicutes;c__Clostridia;o__Clostridiales;f__Ruminococcaceae;g__;s__	45.0467	0	1018.71	55.7479	0	499.997	522.212	33.5623	0	0	423.981	0	0	45.8066	48.0605	22.5336	0	0	0	0
177009	Root;k__Bacteria;p__Firmicutes;c__Clostridia;o__Clostridiales;f__Lachnospiraceae;g__Blautia;s__	0	604.239	58.2121	167.244	64.0993	0	22.7049	16.7812	41.9836	381.681	24.9401	0	0	0	0	0	24.9074	194.929	0	0
177040	Root;k__Bacteria;p__Firmicutes;c__Clostridia;o__Clostridiales;f__Lachnospiraceae;g__;s__	3558.69	0	58.2121	27.8739	769.191	0	181.639	184.593	0	0	1471.46	0	79.9139	0	0	0	0	77.9718	39.5285	0
177058	Root;k__Bacteria;p__Firmicutes;c__Clostridia;o__Clostridiales;f__Lachnospiraceae;g__Coprococcus;s__	135.14	0	0	195.118	32.0496	777.773	158.934	50.3435	307.88	0	0	0	0	0	32.0403	0	49.8148	0	158.114	0
177062	Root;k__Bacteria;p__Firmicutes;c__Clostridia;o__Clostridiales;f__Lachnospiraceae;g__Blautia;s__	3378.5	0	232.849	306.613	801.241	55.5552	0	218.155	27.9891	0	49.8802	124.1	106.552	0	80.1009	0	996.296	194.929	0	61.855
177090	Root;k__Bacteria;p__Firmicutes;c__Clostridia;o__Clostridiales;f__Lachnospiraceae;g__[Ruminococcus];s__[Ruminococcus] gnavus	0	0	29.1061	83.6218	0	0	22.7049	0	167.935	944.158	24.9401	49.6399	0	0	0	22.5336	547.963	77.9718	0	2329.87
177100	Root;k__Bacteria;p__Firmicutes;c__Clostridia;o__Clostridiales;f__Ruminococcaceae;g__;s__	0	0	3580.05	0	1185.84	0	1725.57	218.155	0	0	199.521	0	0	91.6133	16.0202	0	0	0	0	0
177135	Root;k__Bacteria;p__Firmicutes;c__Clostridia;o__Clostridiales;f__Lachnospiraceae;g__Roseburia;s__	180.187	0	29.1061	83.6218	96.1489	0	317.868	50.3435	0	40.1769	523.742	0	26.638	0	0	630.94	174.352	311.887	79.057	20.6183
177178	Root;k__Bacteria;p__Firmicutes;c__Clostridia;o__Clostridiales;f__;g__;s__	225.233	0	0	111.496	256.397	55.5552	681.146	50.3435	0	100.442	723.262	0	239.742	0	0	1171.75	747.222	857.69	39.5285	61.855
177222	Root;k__Bacteria;p__Bacteroidetes;c__Bacteroidia;o__Bacteroidales;f__Bacteroidaceae;g__Bacteroides;s__	0	0	0	0	833.291	0	930.9	0	13.9945	100.442	2469.07	24.8199	26.638	961.939	0	0	0	0	0	0
177224	Root;k__Bacteria;p__Firmicutes;c__Clostridia;o__Clostridiales;f__Lachnospiraceae;g__;s__	0	0	116.424	0	256.397	0	0	0	0	0	473.862	99.2797	0	91.6133	0	0	49.8148	0	0	0
177294	Root;k__Bacteria;p__Firmicutes;c__Clostridia;o__Clostridiales;f__Ruminococcaceae;g__;s__	0	0	1309.77	334.487	0	1833.32	703.851	83.9059	0	0	847.963	0	0	0	16.0202	45.0672	0	0	0	82.4734
177335	Root;k__Bacteria;p__Firmicutes;c__Clostridia;o__Clostridiales;f__Lachnospiraceae;g__Blautia;s__	0	453.179	0	139.37	0	0	22.7049	50.3435	153.94	140.619	49.8802	0	26.638	91.6133	80.1009	0	49.8148	311.887	79.057	0
177336	Root;k__Bacteria;p__Firmicutes;c__Clostridia;o__Clostridiales;f__Lachnospiraceae;g__[Ruminococcus];s__	0	0	436.591	250.865	128.199	55.5552	363.278	167.812	1931.25	0	249.401	0	159.828	1282.59	272.343	0	49.8148	2339.15	0	0
177343	Root;k__Bacteria;p__Bacteroidetes;c__Bacteroidia;o__Bacteroidales;f__Bacteroidaceae;g__Bacteroides;s__	0	151.06	0	0	576.893	0	1271.47	218.155	13.9945	261.15	523.742	74.4598	133.19	45.8066	64.0807	0	24.9074	116.958	0	0
177463	Root;k__Bacteria;p__Firmicutes;c__Clostridia;o__Clostridiales;f__Lachnospiraceae;g__Coprococcus;s__	0	2568.01	0	1672.44	0	555.552	0	0	97.9618	80.3539	49.8802	0	0	0	176.222	360.537	0	1832.34	0	0
177466	Root;k__Bacteria;p__Firmicutes;c__Clostridia;o__Clostridiales;f__Lachnospiraceae;g__[Ruminococcus];s__	0	0	145.53	27.8739	0	222.221	476.802	67.1247	293.886	0	24.9401	0	0	412.26	32.0403	0	0	155.944	0	0
177484	Root;k__Bacteria;p__Firmicutes;c__Clostridia;o__Clostridiales;f__Veillonellaceae;g__;s__	45.0467	98339.9	116.424	1728.18	0	10166.6	911238	33.5623	5471.87	54600.5	2.40926e+06	645.318	1.23637e+06	1557.43	3684.64	2681.5	448.333	2690.03	5494.46	123.71
177546	Root;k__Bacteria;p__Firmicutes;c__Clostridia;o__Clostridiales;f__Peptostreptococcaceae;g__;s__	45.0467	2265.9	174.636	0	0	0	90.8195	33.5623	139.945	20.0885	24.9401	0	0	0	544.686	0	24.9074	0	118.586	103.092
177552	Root;k__Bacteria;p__Firmicutes;c__Clostridia;o__Clostridiales;f__Lachnospiraceae;g__Blautia;s__	90.0933	4984.97	145.53	1114.96	96.1489	666.663	90.8195	352.405	643.749	1205.31	299.281	0	372.932	137.42	224.282	45.0672	298.889	1988.28	434.814	206.183
177561	Root;k__Bacteria;p__Firmicutes;c__Clostridia;o__Clostridiales;f__Ruminococcaceae;g__;s__	585.607	0	116.424	139.37	1057.64	0	999.015	83.9059	13.9945	0	249.401	0	1172.07	45.8066	0	0	672.5	1052.62	1304.44	41.2367
177591	Root;k__Bacteria;p__Bacteroidetes;c__Bacteroidia;o__Bacteroidales;f__Bacteroidaceae;g__Bacteroides;s__	0	151.06	0	0	737.142	0	317.868	0	13.9945	261.15	1222.06	0	0	3023.24	64.0807	0	0	38.9859	0	0
177662	Root;k__Bacteria;p__Firmicutes;c__Clostridia;o__Clostridiales;f__Ruminococcaceae;g__;s__	1036.07	3323.31	0	27.8739	416.645	444.442	90.8195	0	0	0	748.202	24.8199	0	0	0	0	5330.19	0	592.928	61.855
177727	Root;k__Bacteria;p__Firmicutes;c__Clostridia;o__Clostridiales;f__Ruminococcaceae;g__Ruminococcus;s__	270.28	0	145.53	334.487	320.496	0	522.212	50.3435	0	0	299.281	0	1731.47	0	0	0	1369.91	1481.46	988.213	20.6183
177743	Root;k__Bacteria;p__Firmicutes;c__Clostridia;o__Clostridiales;f__Lachnospiraceae;g__Blautia;s__	45.0467	151.06	1659.05	5602.66	1570.43	0	703.851	33.5623	62611.6	14564.1	423.981	0	0	7695.51	16.0202	7841.69	996.296	194.929	6917.49	20.6183
177758	Root;k__Bacteria;p__Firmicutes;c__Clostridia;o__Clostridiales;f__Lachnospiraceae;g__Dorea;s__	90.0933	0	0	1114.96	9646.94	0	5653.51	184.593	363.858	281.239	3765.95	0	26.638	45.8066	0	0	1668.8	506.817	79.057	0
177800	Root;k__Bacteria;p__Firmicutes;c__Clostridia;o__Clostridiales;f__Ruminococcaceae;g__Ruminococcus;s__	45.0467	0	29.1061	27.8739	324022	166.666	0	44721.8	155158	20.0885	10873.9	49.6399	36387.5	375706	0	0	24.9074	38.9859	0	20.6183
177805	Root;k__Bacteria;p__Firmicutes;c__Clostridia;o__Clostridiales;f__Lachnospiraceae;g__;s__	0	302.119	0	167.244	64.0993	111.11	272.459	16.7812	0	0	0	0	26.638	91.6133	0	22.5336	99.6296	779.718	79.057	0
177806	Root;k__Bacteria;p__Firmicutes;c__Clostridia;o__Clostridiales;f__;g__;s__	1351.4	0	378.379	27.8739	929.44	0	113.524	0	0	0	249.401	0	0	0	0	0	0	0	0	0
177836	Root;k__Bacteria;p__Firmicutes;c__Clostridia;o__Clostridiales;f__Lachnospiraceae;g__Blautia;s__Blautia producta	90.0933	1057.42	0	529.605	128.199	0	0	0	307.88	0	0	0	0	0	0	45.0672	423.426	0	79.057	0
177859	Root;k__Bacteria;p__Firmicutes;c__Clostridia;o__Clostridiales;f__Lachnospiraceae;g__;s__	0	302.119	0	306.613	0	55.5552	45.4098	134.249	83.9673	361.592	0	0	133.19	0	16.0202	22.5336	49.8148	194.929	39.5285	0
178000	Root;k__Bacteria;p__Firmicutes;c__Clostridia;o__Clostridiales;f__Ruminococcaceae;g__Faecalibacterium;s__Faecalibacterium prausnitzii	90.0933	0	1484.41	111.496	64.0993	166.666	749.261	50.3435	0	0	374.101	0	0	91.6133	16.0202	22.5336	0	38.9859	0	0
178011	Root;k__Bacteria;p__Firmicutes;c__Clostridia;o__Clostridiales;f__Lachnospiraceae;g__;s__	180.187	0	0	167.244	993.539	0	1385	335.623	0	200.885	299.281	0	133.19	45.8066	0	0	0	389.859	0	0
178016	Root;k__Bacteria;p__Firmicutes;c__Clostridia;o__Clostridiales;f__Lachnospiraceae;g__[Ruminococcus];s__	45.0467	0	407.485	306.613	416.645	111.11	476.802	117.468	1203.53	0	149.64	24.8199	53.2759	778.713	192.242	0	24.9074	1793.35	0	20.6183
178022	Root;k__Bacteria;p__Firmicutes;c__Clostridia;o__Clostridiales;f__Lachnospiraceae;g__[Ruminococcus];s__[Ruminococcus] gnavus	0	151.06	145.53	0	32.0496	0	113.524	33.5623	139.945	1687.43	24.9401	223.379	0	0	16.0202	67.6008	697.407	0	39.5285	2309.25
178042	Root;k__Bacteria;p__Firmicutes;c__Clostridia;o__Clostridiales;f__Ruminococcaceae;g__;s__	0	0	0	0	0	833.329	1453.11	251.718	0	0	548.682	0	0	45.8066	0	1735.09	1668.8	0	0	0
178055	Root;k__Bacteria;p__Firmicutes;c__Clostridia;o__Clostridiales;f__Lachnospiraceae;g__[Ruminococcus];s__	0	0	29.1061	0	0	222.221	158.934	83.9059	307.88	0	24.9401	0	26.638	320.646	160.202	0	0	584.788	0	0
178142	Root;k__Bacteria;p__Firmicutes;c__Clostridia;o__Clostridiales;f__;g__;s__	315.327	0	0	27.8739	32.0496	55.5552	45.4098	0	41.9836	0	24.9401	0	133.19	0	0	0	99.6296	0	39.5285	103.092
178201	Root;k__Bacteria;p__Firmicutes;c__Clostridia;o__Clostridiales;f__Lachnospiraceae;g__Coprococcus;s__	0	1208.48	0	27.8739	0	333.331	0	0	41.9836	220.973	0	0	0	45.8066	64.0807	338.004	49.8148	77.9718	0	20.6183
178211	Root;k__Bacteria;p__Firmicutes;c__Clostridia;o__Clostridiales;f__Lachnospiraceae;g__[Ruminococcus];s__	0	151.06	87.3182	195.118	64.0993	0	204.344	16.7812	321.875	0	99.7603	0	53.2759	229.033	5799.3	0	0	701.746	0	0
178238	Root;k__Bacteria;p__Firmicutes;c__Clostridia;o__Clostridiales;f__Lachnospiraceae;g__Coprococcus;s__	45.0467	151.06	436.591	362.361	288.447	222.221	181.639	117.468	55.9782	60.2654	0	0	0	0	192.242	473.205	24.9074	350.873	0	0
178299	Root;k__Bacteria;p__Firmicutes;c__Clostridia;o__Clostridiales;f__Ruminococcaceae;g__;s__	45.0467	302.119	0	139.37	32.0496	0	0	16.7812	97.9618	200.885	0	0	106.552	0	16.0202	0	0	311.887	79.057	0
178356	Root;k__Bacteria;p__Firmicutes;c__Clostridia;o__Clostridiales;f__Ruminococcaceae;g__Faecalibacterium;s__Faecalibacterium prausnitzii	45.0467	151.06	0	0	608.943	12611	45.4098	889.402	0	0	1820.63	10895.9	53.2759	8382.61	576.726	22.5336	249.074	0	2253.12	0
178381	Root;k__Bacteria;p__Bacteroidetes;c__Bacteroidia;o__Bacteroidales;f__Bacteroidaceae;g__Bacteroides;s__	0	906.358	0	55.7479	3012.67	111.11	1226.06	16.7812	181.929	984.335	21348.7	24.8199	79.9139	10810.4	304.383	0	0	0	0	0
178449	Root;k__Bacteria;p__Firmicutes;c__Clostridia;o__Clostridiales;f__Lachnospiraceae;g__Blautia;s__	0	0	0	55.7479	0	55.5552	113.524	0	55.9782	120.531	0	0	0	0	0	0	0	272.901	79.057	0
178471	Root;k__Bacteria;p__Firmicutes;c__Clostridia;o__Clostridiales;f__Peptostreptococcaceae;g__;s__	0	1359.54	407.485	55.7479	192.298	55.5552	204.344	0	69.9727	0	24.9401	0	0	0	592.746	67.6008	24.9074	0	276.7	82.4734
178481	Root;k__Bacteria;p__Firmicutes;c__Clostridia;o__Clostridiales;f__Lachnospiraceae;g__Coprococcus;s__	0	0	0	473.857	0	166.666	113.524	0	209.918	0	299.281	0	79.9139	0	0	0	0	0	158.114	0
178517	Root;k__Bacteria;p__Firmicutes;c__Clostridia;o__Clostridiales;f__Lachnospiraceae;g__Blautia;s__	0	906.358	29.1061	111.496	0	0	45.4098	0	111.956	20.0885	24.9401	0	53.2759	45.8066	32.0403	0	49.8148	233.915	0	0
178541	Root;k__Bacteria;p__Firmicutes;c__Clostridia;o__Clostridiales;f__Ruminococcaceae;g__;s__	1081.12	0	611.227	6188.02	0	722.218	0	100.687	0	0	0	0	26.638	0	0	0	473.241	0	0	0
178559	Root;k__Bacteria;p__Firmicutes;c__Clostridia;o__Clostridiales;f__Lachnospiraceae;g__Coprococcus;s__	0	1057.42	0	83.6218	0	166.666	22.7049	0	97.9618	160.708	49.8802	0	0	0	128.161	338.004	0	116.958	0	0
178578	Root;k__Bacteria;p__Firmicutes;c__Clostridia;o__Clostridiales;f__Ruminococcaceae;g__;s__	405.42	6193.45	0	0	64.0993	777.773	22.7049	0	0	0	1795.69	0	0	0	32.0403	22.5336	15417.7	0	1343.97	41.2367
178623	Root;k__Bacteria;p__Firmicutes;c__Clostridia;o__Clostridiales;f__Lachnospiraceae;g__;s__	0	0	29.1061	27.8739	0	0	136.229	67.1247	0	0	648.442	0	26.638	0	0	495.739	0	155.944	0	0
178627	Root;k__Bacteria;p__Firmicutes;c__Clostridia;o__Clostridiales;f__Lachnospiraceae;g__;s__	0	0	29.1061	83.6218	0	388.887	227.049	50.3435	0	0	74.8202	0	53.2759	0	0	0	99.6296	350.873	0	0
178629	Root;k__Bacteria;p__Firmicutes;c__Clostridia;o__Clostridiales;f__Lachnospiraceae;g__Coprococcus;s__	0	2719.07	29.1061	2006.92	0	722.218	0	0	69.9727	160.708	24.9401	0	0	91.6133	192.242	585.873	0	1559.44	0	20.6183
178675	Root;k__Bacteria;p__Firmicutes;c__Clostridia;o__Clostridiales;f__Ruminococcaceae;g__;s__	1801.87	3625.43	0	0	416.645	277.776	45.4098	0	0	0	1147.24	24.8199	26.638	0	0	0	6600.46	0	632.456	20.6183
178699	Root;k__Bacteria;p__Firmicutes;c__Clostridia;o__Clostridiales;f__;g__;s__	450.467	0	0	0	32.0496	0	0	1829.15	195.924	3877.07	0	0	1065.52	0	0	0	7696.39	0	0	309.275
178717	Root;k__Bacteria;p__Firmicutes;c__Clostridia;o__Clostridiales;f__Lachnospiraceae;g__;s__	0	2416.95	0	4627.07	0	333.331	0	50.3435	139.945	140.619	24.9401	0	0	0	96.121	247.869	0	1169.58	0	41.2367
178724	Root;k__Bacteria;p__Firmicutes;c__Clostridia;o__Clostridiales;f__Peptostreptococcaceae;g__;s__	0	1208.48	174.636	27.8739	32.0496	0	22.7049	0	69.9727	0	0	0	0	45.8066	288.363	0	24.9074	0	197.643	41.2367
178736	Root;k__Bacteria;p__Firmicutes;c__Clostridia;o__Clostridiales;f__Lachnospiraceae;g__Blautia;s__	0	755.298	58.2121	222.992	0	55.5552	22.7049	0	251.902	482.123	0	0	133.19	137.42	112.141	22.5336	0	857.69	118.586	20.6183
178738	Root;k__Bacteria;p__Firmicutes;c__Clostridia;o__Clostridiales;f__Clostridiaceae;g__;s__	0	1208.48	145.53	83.6218	224.347	0	45.4098	16.7812	41.9836	20.0885	0	173.74	0	45.8066	224.282	22.5336	24.9074	0	79.057	0
178756	Root;k__Bacteria;p__Firmicutes;c__Clostridia;o__Clostridiales;f__Peptostreptococcaceae;g__;s__	0	1812.72	349.273	55.7479	0	0	90.8195	0	69.9727	40.1769	0	0	0	0	608.767	0	24.9074	38.9859	474.342	20.6183
178766	Root;k__Bacteria;p__Firmicutes;c__Clostridia;o__Clostridiales;f__Lachnospiraceae;g__Roseburia;s__	0	0	58.2121	55.7479	32.0496	0	68.1146	16.7812	0	20.0885	99.7603	0	0	0	0	270.403	124.537	155.944	0	0
178809	Root;k__Bacteria;p__Firmicutes;c__Clostridia;o__Clostridiales;f__Lachnospiraceae;g__;s__	0	906.358	0	2954.64	1217.89	944.439	1203.36	100.687	1119.56	522.3	1845.57	0	319.656	137.42	64.0807	45.0672	1917.87	701.746	237.171	0
178849	Root;k__Bacteria;p__Firmicutes;c__Clostridia;o__Clostridiales;f__;g__;s__	0	0	0	27.8739	20383.6	3333.31	25066.2	0	0	0	3117.51	0	7538.55	0	0	45.0672	8194.54	50213.8	0	0
178851	Root;k__Bacteria;p__Firmicutes;c__Clostridia;o__Clostridiales;f__Lachnospiraceae;g__[Ruminococcus];s__[Ruminococcus] gnavus	0	0	29.1061	0	64.0993	0	68.1146	0	181.929	1848.14	124.7	99.2797	0	0	0	157.735	423.426	272.901	0	2680.38
178879	Root;k__Bacteria;p__Firmicutes;c__Clostridia;o__Clostridiales;f__Lachnospiraceae;g__Coprococcus;s__	45.0467	1057.42	0	473.857	0	111.11	0	0	13.9945	120.531	74.8202	0	0	0	64.0807	225.336	24.9074	545.803	0	0
178884	Root;k__Bacteria;p__Firmicutes;c__Clostridia;o__Clostridiales;f__Lachnospiraceae;g__Blautia;s__	0	755.298	0	222.992	32.0496	333.331	22.7049	117.468	125.951	241.062	24.9401	0	53.2759	2198.72	0	45.0672	3661.39	935.662	118.586	61.855
178914	Root;k__Bacteria;p__Firmicutes;c__Clostridia;o__Clostridiales;f__;g__;s__	0	0	0	222.992	0	55.5552	45.4098	0	265.896	0	174.581	24.8199	2850.26	0	0	0	24.9074	0	158.114	20.6183
178920	Root;k__Bacteria;p__Firmicutes;c__Clostridia;o__Clostridiales;f__;g__;s__	2162.24	0	261.955	1365.82	865.34	8111.07	976.31	1073.99	1735.32	0	49.8802	0	399.57	0	80.1009	0	672.5	77.9718	513.871	61.855
179014	Root;k__Bacteria;p__Firmicutes;c__Clostridia;o__Clostridiales;f__Lachnospiraceae;g__Dorea;s__	0	0	116.424	0	160.248	166.666	22.7049	2869.58	951.629	2109.29	1371.7	0	26.638	0	32.0403	811.209	423.426	233.915	0	1175.25
179053	Root;k__Bacteria;p__Firmicutes;c__Clostridia;o__Clostridiales;f__Lachnospiraceae;g__;s__	0	0	0	250.865	0	55.5552	0	0	13.9945	0	49.8802	273.019	159.828	45.8066	0	0	448.333	311.887	0	20.6183
179067	Root;k__Bacteria;p__Firmicutes;c__Clostridia;o__Clostridiales;f__;g__;s__	0	1359.54	58.2121	1031.34	0	0	0	0	1343.48	100.442	0	124.1	0	0	0	383.071	298.889	0	158.114	0
179074	Root;k__Bacteria;p__Firmicutes;c__Clostridia;o__Clostridiales;f__Lachnospiraceae;g__;s__	135.14	0	0	0	0	0	113.524	0	0	20.0885	224.461	0	26.638	0	0	766.142	174.352	233.915	0	20.6183
179078	Root;k__Bacteria;p__Firmicutes;c__Clostridia;o__Clostridiales;f__Ruminococcaceae;g__Faecalibacterium;s__Faecalibacterium prausnitzii	45.0467	0	0	0	224.347	2111.1	45.4098	503.435	0	0	374.101	1662.94	399.57	1557.43	112.141	0	49.8148	0	632.456	0
179124	Root;k__Bacteria;p__Firmicutes;c__Clostridia;o__Clostridiales;f__Lachnospiraceae;g__;s__	0	604.239	29.1061	362.361	0	555.552	181.639	0	13.9945	0	249.401	0	133.19	91.6133	0	90.1343	398.519	1637.41	197.643	0
179147	Root;k__Bacteria;p__Firmicutes;c__Clostridia;o__Clostridiales;f__Lachnospiraceae;g__Coprococcus;s__Coprococcus catus	90.0933	0	145.53	250.865	128.199	222.221	204.344	100.687	0	0	124.7	24.8199	372.932	0	0	0	149.444	0	39.5285	0
179223	Root;k__Bacteria;p__Firmicutes;c__Clostridia;o__Clostridiales;f__Lachnospiraceae;g__Dorea;s__	0	906.358	0	2787.39	416.645	944.439	204.344	50.3435	965.624	441.946	1446.52	0	293.018	45.8066	80.1009	22.5336	2540.56	857.69	355.757	0
179266	Root;k__Bacteria;p__Firmicutes;c__Clostridia;o__Clostridiales;f__Ruminococcaceae;g__Faecalibacterium;s__Faecalibacterium prausnitzii	3648.78	302.119	0	111.496	18684.9	54610.8	658.441	5084.69	13.9945	20.0885	9227.83	72474.2	319.656	52036.3	4565.75	112.668	1120.83	0	17629.7	20.6183
179319	Root;k__Bacteria;p__Firmicutes;c__Clostridia;o__Clostridiales;f__Lachnospiraceae;g__Dorea;s__	2072.15	0	0	1282.2	64.0993	0	113.524	536.997	825.678	0	74.8202	0	1198.71	824.519	0	0	1892.96	0	39.5285	0
179358	Root;k__Bacteria;p__Firmicutes;c__Clostridia;o__Clostridiales;f__Ruminococcaceae;g__;s__	0	0	29.1061	83.6218	0	3333.31	0	16.7812	0	0	174.581	1439.56	0	1145.17	96.121	22.5336	24.9074	0	316.228	41.2367
179362	Root;k__Bacteria;p__Firmicutes;c__Clostridia;o__Clostridiales;f__Lachnospiraceae;g__;s__	180.187	0	145.53	27.8739	160.248	111.11	227.049	134.249	0	100.442	847.963	0	26.638	0	0	991.478	273.981	272.901	79.057	20.6183
179372	Root;k__Bacteria;p__Firmicutes;c__Clostridia;o__Clostridiales;f__Lachnospiraceae;g__Coprococcus;s__	45.0467	0	116.424	111.496	0	833.329	45.4098	33.5623	265.896	20.0885	49.8802	0	26.638	0	16.0202	0	24.9074	0	158.114	0
179384	Root;k__Bacteria;p__Firmicutes;c__Clostridia;o__Clostridiales;f__Lachnospiraceae;g__;s__	0	0	29.1061	27.8739	0	0	45.4098	33.5623	0	20.0885	349.161	0	133.19	45.8066	16.0202	1306.95	224.167	584.788	0	0
179396	Root;k__Bacteria;p__Firmicutes;c__Clostridia;o__Clostridiales;f__Lachnospiraceae;g__;s__	45.0467	0	29.1061	0	192.298	0	158.934	16.7812	0	20.0885	74.8202	0	79.9139	0	0	495.739	174.352	623.774	0	0
179400	Root;k__Bacteria;p__Firmicutes;c__Clostridia;o__Clostridiales;f__;g__;s__	90.0933	0	291.061	55.7479	96.1489	55.5552	181.639	67.1247	489.809	0	74.8202	0	26.638	274.84	96.121	0	24.9074	662.76	0	20.6183
179408	Root;k__Bacteria;p__Firmicutes;c__Clostridia;o__Clostridiales;f__Lachnospiraceae;g__[Ruminococcus];s__	0	302.119	29.1061	167.244	0	0	0	117.468	545.787	0	349.161	0	0	91.6133	0	630.94	99.6296	0	39.5285	0
179472	Root;k__Bacteria;p__Firmicutes;c__Clostridia;o__Clostridiales;f__Lachnospiraceae;g__Roseburia;s__	0	0	582.121	0	384.596	0	0	134.249	0	0	49.8802	0	133.19	0	0	67.6008	0	0	0	0
179508	Root;k__Bacteria;p__Firmicutes;c__Clostridia;o__Clostridiales;f__;g__;s__	0	0	116.424	55.7479	96.1489	0	136.229	0	279.891	0	74.8202	0	79.9139	183.227	32.0403	0	0	389.859	0	0
179512	Root;k__Bacteria;p__Firmicutes;c__Clostridia;o__Clostridiales;f__Clostridiaceae;g__SMB53;s__	720.747	0	9663.21	0	4679.25	0	590.327	33.5623	13.9945	0	249.401	24.8199	0	0	64.0807	0	24.9074	0	197.643	0
179536	Root;k__Bacteria;p__Firmicutes;c__Clostridia;o__Clostridiales;f__Clostridiaceae;g__;s__	0	4531.79	35305.7	55.7479	192.298	0	136.229	0	69.9727	0	0	0	26.638	45.8066	416.524	45.0672	24.9074	311.887	158.114	0
179549	Root;k__Bacteria;p__Firmicutes;c__Clostridia;o__Clostridiales;f__Lachnospiraceae;g__Blautia;s__	0	302.119	0	27.8739	64.0993	0	0	0	69.9727	160.708	49.8802	0	26.638	0	0	22.5336	0	233.915	197.643	0
179583	Root;k__Bacteria;p__Firmicutes;c__Clostridia;o__Clostridiales;f__Ruminococcaceae;g__;s__	0	0	58.2121	83.6218	192.298	55.5552	136.229	83.9059	475.815	0	74.8202	0	106.552	412.26	112.141	0	24.9074	701.746	0	0
179617	Root;k__Bacteria;p__Firmicutes;c__Clostridia;o__Clostridiales;f__Lachnospiraceae;g__Coprococcus;s__	0	3625.43	174.636	3623.61	0	1388.88	0	16.7812	195.924	421.858	74.8202	0	0	45.8066	448.565	1104.15	0	2923.94	0	41.2367
179637	Root;k__Bacteria;p__Firmicutes;c__Clostridia;o__Clostridiales;f__Lachnospiraceae;g__;s__	22748.6	0	18802.5	4487.7	3301.11	0	1770.98	83.9059	0	0	2319.43	24.8199	133.19	4260.02	0	0	0	0	0	0
179657	Root;k__Bacteria;p__Firmicutes;c__Clostridia;o__Clostridiales;f__Lachnospiraceae;g__;s__	0	1057.42	29.1061	501.731	96.1489	0	0	0	727.716	20.0885	0	24.8199	0	0	0	90.1343	348.704	0	118.586	0
179671	Root;k__Bacteria;p__Firmicutes;c__Clostridia;o__Clostridiales;f__Lachnospiraceae;g__;s__	0	1510.6	0	864.092	0	222.221	0	0	69.9727	200.885	0	0	0	0	128.161	315.47	0	662.76	0	61.855
179677	Root;k__Bacteria;p__Firmicutes;c__Clostridia;o__Clostridiales;f__Lachnospiraceae;g__Coprococcus;s__	0	1661.66	58.2121	724.723	0	277.776	0	0	69.9727	241.062	24.9401	0	26.638	0	80.1009	360.537	0	1286.53	0	0
179729	Root;k__Bacteria;p__Firmicutes;c__Clostridia;o__Clostridiales;f__Lachnospiraceae;g__Blautia;s__	0	755.298	29.1061	83.6218	0	55.5552	22.7049	16.7812	69.9727	180.796	24.9401	0	0	0	48.0605	22.5336	24.9074	233.915	39.5285	0
179785	Root;k__Bacteria;p__Firmicutes;c__Clostridia;o__Clostridiales;f__;g__;s__	0	302.119	116.424	83.6218	320.496	0	45.4098	201.374	0	0	124.7	0	133.19	45.8066	16.0202	67.6008	149.444	77.9718	0	0
179826	Root;k__Bacteria;p__Firmicutes;c__Clostridia;o__Clostridiales;f__Ruminococcaceae;g__;s__	1351.4	0	1484.41	919.84	2499.87	3666.65	204.344	2416.49	97.9618	0	523.742	74.4598	159.828	2152.91	1201.51	0	24.9074	3430.76	1185.86	20.6183
179839	Root;k__Bacteria;p__Firmicutes;c__Clostridia;o__Clostridiales;f__Lachnospiraceae;g__;s__	0	906.358	0	0	0	222.221	0	0	41.9836	140.619	24.9401	0	0	45.8066	112.141	135.202	24.9074	38.9859	0	0
179865	Root;k__Bacteria;p__Firmicutes;c__Clostridia;o__Clostridiales;f__Lachnospiraceae;g__Dorea;s__	0	0	29.1061	0	96.1489	0	0	654.466	125.951	220.973	99.7603	0	0	0	16.0202	90.1343	24.9074	77.9718	0	103.092
179915	Root;k__Bacteria;p__Firmicutes;c__Clostridia;o__Clostridiales;f__Peptostreptococcaceae;g__;s__	135.14	0	203.742	0	32.0496	0	158.934	83.9059	69.9727	0	99.7603	0	0	0	48.0605	45.0672	224.167	0	0	61.855
180022	Root;k__Bacteria;p__Firmicutes;c__Clostridia;o__Clostridiales;f__Lachnospiraceae;g__;s__	675.7	302.119	58.2121	445.983	64.0993	222.221	158.934	268.499	55.9782	40.1769	573.622	0	1358.54	91.6133	0	0	124.537	38.9859	711.513	103.092
180045	Root;k__Bacteria;p__Bacteroidetes;c__Bacteroidia;o__Bacteroidales;f__Bacteroidaceae;g__Bacteroides;s__	225.233	0	0	0	320.496	0	0	0	0	0	0	0	372.932	183.227	0	0	0	233.915	0	41.2367
180082	Root;k__Bacteria;p__Bacteroidetes;c__Bacteroidia;o__Bacteroidales;f__Porphyromonadaceae;g__Parabacteroides;s__	0	302.119	0	139.37	512.794	55.5552	0	2248.68	195.924	1627.17	1621.11	24.8199	3729.32	5909.06	64.0807	0	24.9074	272.901	79.057	20.6183
180090	Root;k__Bacteria;p__Firmicutes;c__Clostridia;o__Clostridiales;f__Ruminococcaceae;g__;s__	0	0	203.742	0	32.0496	333.331	204.344	117.468	0	0	0	1538.84	0	732.906	80.1009	0	0	0	316.228	0
180134	Root;k__Bacteria;p__Bacteroidetes;c__Bacteroidia;o__Bacteroidales;f__Bacteroidaceae;g__Bacteroides;s__	14369.9	0	6112.27	808.344	6634.28	277.776	68.1146	4480.57	139.945	662.919	149.64	24.8199	7485.27	320.646	512.646	450.672	0	116.958	2529.82	350.512
180285	Root;k__Bacteria;p__Firmicutes;c__Clostridia;o__Clostridiales;f__Ruminococcaceae;g__;s__	90.0933	0	0	585.353	38651.9	222.221	0	83.9059	0	0	24.9401	594239	0	229.033	48.0605	0	0	0	118.586	20.6183
180316	Root;k__Bacteria;p__Firmicutes;c__Clostridia;o__Clostridiales;f__Lachnospiraceae;g__;s__	450.467	0	87.3182	83.6218	480.745	55.5552	1157.95	117.468	0	0	947.723	0	106.552	0	0	653.474	547.963	1052.62	118.586	20.6183
180341	Root;k__Bacteria;p__Firmicutes;c__Clostridia;o__Clostridiales;f__Lachnospiraceae;g__Dorea;s__	0	1208.48	0	2257.79	256.397	666.663	204.344	0	783.695	421.858	698.322	0	293.018	137.42	48.0605	45.0672	1793.33	740.732	316.228	61.855
180342	Root;k__Bacteria;p__Firmicutes;c__Clostridia;o__Clostridiales;f__Ruminococcaceae;g__;s__	360.373	1812.72	87.3182	529.605	96.1489	166.666	45.4098	67.1247	321.875	723.185	199.521	0	213.104	91.6133	48.0605	0	99.6296	1130.59	316.228	61.855
180414	Root;k__Bacteria;p__Firmicutes;c__Clostridia;o__Clostridiales;f__Lachnospiraceae;g__Blautia;s__	180.187	0	29.1061	0	256.397	166.666	681.146	0	0	0	199.521	0	0	0	0	22.5336	0	116.958	0	20.6183
180425	Root;k__Bacteria;p__Firmicutes;c__Clostridia;o__Clostridiales;f__Ruminococcaceae;g__Ruminococcus;s__	1486.54	0	0	0	160.248	0	136.229	0	0	0	1695.93	0	239.742	0	0	0	298.889	0	0	0
180431	Root;k__Bacteria;p__Firmicutes;c__Clostridia;o__Clostridiales;f__Ruminococcaceae;g__Faecalibacterium;s__Faecalibacterium prausnitzii	45.0467	0	378.379	27.8739	32.0496	2666.65	408.688	100.687	0	0	274.341	794.238	0	687.099	80.1009	0	74.7222	0	316.228	20.6183
180447	Root;k__Bacteria;p__Firmicutes;c__Clostridia;o__Clostridiales;f__Lachnospiraceae;g__Blautia;s__	0	1057.42	29.1061	473.857	64.0993	222.221	68.1146	50.3435	195.924	562.477	24.9401	0	106.552	229.033	48.0605	45.0672	124.537	818.704	197.643	20.6183
180509	Root;k__Bacteria;p__Firmicutes;c__Clostridia;o__Clostridiales;f__Ruminococcaceae;g__Ruminococcus;s__	765.793	0	232.849	0	4262.6	0	1816.39	218.155	0	0	448.921	0	0	0	0	0	74.7222	194.929	79.057	0
180516	Root;k__Bacteria;p__Firmicutes;c__Clostridia;o__Clostridiales;f__Clostridiaceae;g__;s__	45.0467	906.358	873.182	0	32.0496	55.5552	249.754	0	139.945	0	149.64	0	53.2759	45.8066	1313.65	67.6008	49.8148	0	711.513	61.855
180523	Root;k__Bacteria;p__Firmicutes;c__Clostridia;o__Clostridiales;f__Lachnospiraceae;g__;s__	90.0933	0	0	167.244	160.248	55.5552	454.098	67.1247	0	40.1769	698.322	0	346.294	0	0	1847.75	846.852	1403.49	0	41.2367
180563	Root;k__Bacteria;p__Firmicutes;c__Clostridia;o__Clostridiales;f__Ruminococcaceae;g__;s__	0	0	1164.24	0	673.042	0	204.344	50.3435	0	0	872.903	0	0	0	0	0	49.8148	0	0	0
180572	Root;k__Bacteria;p__Firmicutes;c__Clostridia;o__Clostridiales;f__Ruminococcaceae;g__Faecalibacterium;s__Faecalibacterium prausnitzii	45.0467	0	116.424	139.37	32.0496	1888.88	45.4098	83.9059	0	0	274.341	1141.72	0	824.519	48.0605	0	199.259	0	158.114	0
180610	Root;k__Bacteria;p__Firmicutes;c__Clostridia;o__Clostridiales;f__Ruminococcaceae;g__;s__	180.187	0	873.182	222.992	769.191	166.666	45.4098	16.7812	0	0	299.281	0	0	0	0	0	0	0	0	0
180640	Root;k__Bacteria;p__Firmicutes;c__Clostridia;o__Clostridiales;f__;g__;s__	0	302.119	0	195.118	0	388.887	45.4098	0	13.9945	0	149.64	0	53.2759	45.8066	0	0	199.259	506.817	39.5285	0
180661	Root;k__Bacteria;p__Firmicutes;c__Clostridia;o__Clostridiales;f__Ruminococcaceae;g__;s__	0	0	2561.33	445.983	640.993	166.666	181.639	67.1247	13.9945	0	972.663	0	53.2759	137.42	16.0202	0	298.889	0	434.814	0
180681	Root;k__Bacteria;p__Firmicutes;c__Clostridia;o__Clostridiales;f__;g__;s__	585.607	0	378.379	557.479	1217.89	333.331	4450.16	453.092	0	200.885	2992.81	24.8199	452.845	91.6133	0	4326.45	1295.19	2768	316.228	123.71
180687	Root;k__Bacteria;p__Firmicutes;c__Clostridia;o__Clostridiales;f__Ruminococcaceae;g__;s__	450.467	0	58.2121	111.496	160.248	2166.65	272.459	268.499	461.82	0	0	0	133.19	0	0	0	249.074	38.9859	237.171	20.6183
180697	Root;k__Bacteria;p__Firmicutes;c__Clostridia;o__Clostridiales;f__Veillonellaceae;g__Phascolarctobacterium;s__	0	0	0	222.992	384.596	0	340.573	0	0	0	548.682	0	0	503.873	0	0	0	0	0	288.657
180702	Root;k__Bacteria;p__Firmicutes;c__Clostridia;o__Clostridiales;f__Ruminococcaceae;g__;s__	45.0467	0	291.061	83.6218	352.546	388.887	45.4098	218.155	13.9945	0	0	0	0	503.873	192.242	0	0	311.887	0	0
180754	Root;k__Bacteria;p__Firmicutes;c__Clostridia;o__Clostridiales;f__;g__;s__	270.28	0	116.424	167.244	32.0496	999.994	204.344	83.9059	223.913	0	99.7603	0	26.638	0	0	0	174.352	0	118.586	0
180826	Root;k__Bacteria;p__Firmicutes;c__Clostridia;o__Clostridiales;f__Ruminococcaceae;g__Ruminococcus;s__	2973.08	0	523.909	250.865	7467.57	0	3110.57	536.997	0	0	374.101	0	1917.93	45.8066	0	0	1071.02	2066.25	1620.67	20.6183
180846	Root;k__Bacteria;p__Firmicutes;c__Clostridia;o__Clostridiales;f__Ruminococcaceae;g__;s__	180.187	604.239	0	0	0	222.221	0	0	0	0	748.202	0	0	0	0	0	2316.39	0	197.643	0
180878	Root;k__Bacteria;p__Firmicutes;c__Clostridia;o__Clostridiales;f__Lachnospiraceae;g__;s__	135.14	0	58.2121	139.37	0	222.221	771.966	50.3435	0	40.1769	573.622	0	106.552	0	0	923.877	249.074	467.831	79.057	41.2367
180889	Root;k__Bacteria;p__Firmicutes;c__Clostridia;o__Clostridiales;f__Lachnospiraceae;g__Dorea;s__	0	0	5471.94	0	192.298	111.11	0	302.061	4520.24	51285.9	399.041	0	53.2759	0	0	135.202	7621.67	77.9718	0	206.183
180927	Root;k__Bacteria;p__Firmicutes;c__Clostridia;o__Clostridiales;f__Veillonellaceae;g__Dialister;s__	180.187	0	126932	14773.2	176946	213888	32150.1	303722	0	0	3716.07	620.498	286891	229.033	528.666	22.5336	99.6296	0	93919.7	20.6183
180948	Root;k__Bacteria;p__Bacteroidetes;c__Bacteroidia;o__Bacteroidales;f__Bacteroidaceae;g__Bacteroides;s__	10270.6	302.119	4831.61	167.244	5031.79	0	0	3272.33	55.9782	140.619	0	0	2290.87	0	176.222	112.668	0	0	118.586	20.6183
180982	Root;k__Bacteria;p__Firmicutes;c__Clostridia;o__Clostridiales;f__Ruminococcaceae;g__;s__	0	0	0	0	1634.53	0	0	486.654	783.695	0	24.9401	0	213.104	2519.36	0	0	0	0	0	0
181003	Root;k__Bacteria;p__Firmicutes;c__Clostridia;o__Clostridiales;f__Lachnospiraceae;g__;s__	225.233	0	2066.53	83.6218	3365.21	0	2429.42	688.028	265.896	0	74.8202	0	79.9139	137.42	48.0605	22.5336	0	506.817	0	0
181004	Root;k__Bacteria;p__Firmicutes;c__Clostridia;o__Clostridiales;f__;g__;s__	0	8610.4	727.652	418.109	128.199	111.11	204.344	0	433.831	20.0885	124.7	0	106.552	91.6133	2835.57	157.735	149.444	0	1502.08	185.565
181008	Root;k__Bacteria;p__Firmicutes;c__Clostridia;o__Clostridiales;f__;g__;s__	765.793	0	902.288	0	1955.03	0	2860.81	184.593	0	0	374.101	0	0	0	0	247.869	99.6296	0	0	0
181035	Root;k__Bacteria;p__Firmicutes;c__Clostridia;o__Clostridiales;f__Ruminococcaceae;g__Ruminococcus;s__	0	0	0	0	5576.64	0	0	536.997	1819.29	0	149.64	0	239.742	4489.05	0	0	0	0	0	0
181047	Root;k__Bacteria;p__Firmicutes;c__Clostridia;o__Clostridiales;f__Lachnospiraceae;g__Coprococcus;s__	90.0933	0	232.849	0	384.596	0	227.049	67.1247	0	0	0	0	0	0	0	0	74.7222	0	0	0
181117	Root;k__Bacteria;p__Firmicutes;c__Clostridia;o__Clostridiales;f__Lachnospiraceae;g__Blautia;s__	0	2870.13	0	891.966	128.199	166.666	45.4098	50.3435	909.646	1607.08	174.581	0	586.035	320.646	176.222	22.5336	174.352	2183.21	513.871	144.328
181155	Root;k__Bacteria;p__Firmicutes;c__Clostridia;o__Clostridiales;f__Ruminococcaceae;g__;s__	5450.65	604.239	6781.71	27.8739	1025.59	55.5552	840.08	1124.34	97.9618	60.2654	24.9401	99.2797	0	458.066	32.0403	495.739	498.148	0	316.228	0
181160	Root;k__Bacteria;p__Firmicutes;c__Clostridia;o__Clostridiales;f__Clostridiaceae;g__Clostridium;s__	270.28	2719.07	116.424	780.47	192.298	333.331	113.524	134.249	741.711	1285.66	74.8202	0	346.294	137.42	208.262	0	174.352	1871.32	474.342	82.4734
181167	Root;k__Bacteria;p__Firmicutes;c__Clostridia;o__Clostridiales;f__Lachnospiraceae;g__Dorea;s__	0	0	0	2341.41	801.241	388.887	567.622	50.3435	881.657	441.946	648.442	0	266.38	137.42	64.0807	45.0672	2216.76	896.676	434.814	0
181234	Root;k__Bacteria;p__Firmicutes;c__Clostridia;o__Clostridiales;f__Ruminococcaceae;g__;s__	0	0	0	0	3397.26	555.552	4382.04	0	0	0	324.221	0	1038.88	0	0	0	1170.65	7719.21	0	0
181236	Root;k__Bacteria;p__Firmicutes;c__Clostridia;o__Clostridiales;f__Lachnospiraceae;g__;s__	135.14	0	87.3182	724.723	2083.23	388.887	13191.5	33.5623	0	140.619	38332.9	49.6399	186.466	45.8066	16.0202	2974.43	722.315	974.647	0	41.2367
181285	Root;k__Bacteria;p__Firmicutes;c__Clostridia;o__Clostridiales;f__Lachnospiraceae;g__;s__	450.467	1208.48	0	27.8739	128.199	277.776	454.098	117.468	13.9945	0	698.322	0	1038.88	137.42	0	0	348.704	272.901	0	0
181297	Root;k__Bacteria;p__Firmicutes;c__Clostridia;o__Clostridiales;f__Lachnospiraceae;g__Blautia;s__	45.0467	604.239	0	250.865	0	55.5552	0	0	111.956	341.504	74.8202	0	159.828	91.6133	96.121	0	99.6296	350.873	118.586	20.6183
181330	Root;k__Bacteria;p__Firmicutes;c__Clostridia;o__Clostridiales;f__Lachnospiraceae;g__Blautia;s__	1171.21	453.179	349.273	222.992	2435.77	0	840.08	318.842	167.935	441.946	49.8802	0	26.638	45.8066	48.0605	0	74.7222	506.817	158.114	0
181336	Root;k__Bacteria;p__Firmicutes;c__Clostridia;o__Clostridiales;f__;g__;s__	45.0467	1510.6	87.3182	585.353	352.546	1166.66	681.146	184.593	0	0	623.502	0	346.294	595.486	32.0403	180.269	946.481	4405.41	316.228	0
181338	Root;k__Bacteria;p__Firmicutes;c__Clostridia;o__Clostridiales;f__Lachnospiraceae;g__;s__	90.0933	0	58.2121	0	0	0	136.229	16.7812	0	20.0885	99.7603	0	0	0	0	180.269	99.6296	38.9859	0	0
181421	Root;k__Bacteria;p__Firmicutes;c__Clostridia;o__Clostridiales;f__Ruminococcaceae;g__;s__	315.327	2265.9	232.849	250.865	32.0496	0	0	67.1247	0	20.0885	74.8202	0	26.638	0	0	0	0	0	0	0
181422	Root;k__Bacteria;p__Firmicutes;c__Clostridia;o__Clostridiales;f__Ruminococcaceae;g__Faecalibacterium;s__Faecalibacterium prausnitzii	45.0467	0	0	0	96.1489	1166.66	68.1146	100.687	0	0	149.64	694.958	0	137.42	16.0202	0	0	0	39.5285	0
181511	Root;k__Bacteria;p__Firmicutes;c__Clostridia;o__Clostridiales;f__Lachnospiraceae;g__Blautia;s__	0	755.298	0	222.992	0	55.5552	0	0	83.9673	160.708	0	0	26.638	91.6133	16.0202	0	24.9074	389.859	118.586	41.2367
181540	Root;k__Bacteria;p__Firmicutes;c__Clostridia;o__Clostridiales;f__Ruminococcaceae;g__Faecalibacterium;s__Faecalibacterium prausnitzii	855.887	0	0	27.8739	2948.57	611.108	22.7049	33.5623	0	0	124.7	421.939	26.638	366.453	0	0	24.9074	0	118.586	0
181589	Root;k__Bacteria;p__Firmicutes;c__Bacilli;o__Bacillales;f__Staphylococcaceae;g__Staphylococcus;s__Staphylococcus equorum	0	1510.6	0	222.992	96.1489	0	0	0	0	301.327	0	0	0	0	624.787	22.5336	0	0	0	2680.38
181718	Root;k__Bacteria;p__Firmicutes;c__Clostridia;o__Clostridiales;f__Lachnospiraceae;g__;s__	0	0	87.3182	111.496	0	0	0	0	1175.54	120.531	0	0	0	45.8066	0	112.668	0	0	79.057	0
181728	Root;k__Bacteria;p__Firmicutes;c__Clostridia;o__Clostridiales;f__Lachnospiraceae;g__[Ruminococcus];s__	180.187	0	378.379	55.7479	4134.4	0	1203.36	83.9059	1035.6	20.0885	349.161	0	186.466	183.227	48.0605	0	24.9074	857.69	0	20.6183
181731	Root;k__Bacteria;p__Firmicutes;c__Clostridia;o__Clostridiales;f__Peptostreptococcaceae;g__;s__	315.327	3474.37	291.061	111.496	512.794	1277.77	340.573	419.529	671.738	40.1769	623.502	0	53.2759	229.033	672.847	405.605	4109.72	0	751.042	1999.98
181737	Root;k__Bacteria;p__Firmicutes;c__Clostridia;o__Clostridiales;f__Ruminococcaceae;g__;s__	45.0467	0	12864.9	222.992	7082.97	11944.4	37894.4	4614.82	0	0	1720.87	24.8199	0	91.6133	0	0	398.519	0	158.114	0
181791	Root;k__Bacteria;p__Firmicutes;c__Clostridia;o__Clostridiales;f__Lachnospiraceae;g__Blautia;s__Blautia obeum	2882.99	151.06	669.44	3149.76	544.844	499.997	3746.3	184.593	195.924	180.796	1895.45	1439.56	2370.78	503.873	1153.45	0	124.537	7212.39	8814.86	0
181810	Root;k__Bacteria;p__Firmicutes;c__Clostridia;o__Clostridiales;f__Clostridiaceae;g__;s__	90.0933	1661.66	494.803	27.8739	640.993	166.666	431.393	318.842	279.891	0	523.742	0	0	0	112.141	90.1343	1295.19	0	316.228	61.855
181826	Root;k__Bacteria;p__Firmicutes;c__Clostridia;o__Clostridiales;f__Ruminococcaceae;g__;s__	720.747	0	145.53	83.6218	192.298	388.887	45.4098	67.1247	83.9673	0	24.9401	0	53.2759	0	0	0	0	0	0	20.6183
181844	Root;k__Bacteria;p__Firmicutes;c__Clostridia;o__Clostridiales;f__Lachnospiraceae;g__Blautia;s__	0	0	0	0	416.645	55.5552	408.688	0	0	0	274.341	0	2024.49	0	0	0	0	1013.63	0	0
181852	Root;k__Bacteria;p__Firmicutes;c__Clostridia;o__Clostridiales;f__Lachnospiraceae;g__[Ruminococcus];s__	0	0	29.1061	83.6218	32.0496	0	181.639	83.9059	195.924	0	24.9401	0	53.2759	137.42	16.0202	0	0	311.887	0	0
181853	Root;k__Bacteria;p__Firmicutes;c__Clostridia;o__Clostridiales;f__Lachnospiraceae;g__Coprococcus;s__	0	1812.72	0	0	0	55.5552	22.7049	16.7812	111.956	180.796	0	0	26.638	91.6133	176.222	405.605	24.9074	155.944	0	20.6183
181876	Root;k__Bacteria;p__Firmicutes;c__Clostridia;o__Clostridiales;f__Lachnospiraceae;g__Dorea;s__	0	0	0	1421.57	224.347	222.221	136.229	50.3435	461.82	220.973	473.862	0	26.638	45.8066	0	0	871.759	545.803	39.5285	0
181899	Root;k__Bacteria;p__Firmicutes;c__Clostridia;o__Clostridiales;f__Lachnospiraceae;g__Blautia;s__	0	755.298	58.2121	696.849	1506.33	55.5552	158.934	134.249	195.924	803.539	49.8802	0	106.552	0	32.0403	0	224.167	506.817	0	61.855
181953	Root;k__Bacteria;p__Bacteroidetes;c__Bacteroidia;o__Bacteroidales;f__Bacteroidaceae;g__Bacteroides;s__Bacteroides uniformis	0	0	0	0	929.44	0	2656.47	0	0	20.0885	1172.18	124.1	53.2759	0	112.141	0	0	272.901	0	0
181985	Root;k__Bacteria;p__Firmicutes;c__Clostridia;o__Clostridiales;f__Lachnospiraceae;g__;s__	405.42	0	58.2121	83.6218	256.397	0	567.622	134.249	0	40.1769	249.401	0	0	0	0	405.605	199.259	350.873	0	0
181999	Root;k__Bacteria;p__Firmicutes;c__Clostridia;o__Clostridiales;f__Lachnospiraceae;g__;s__	45.0467	0	0	55.7479	32.0496	166.666	68.1146	0	0	20.0885	349.161	0	0	0	0	473.205	149.444	194.929	0	41.2367
182010	Root;k__Bacteria;p__Firmicutes;c__Clostridia;o__Clostridiales;f__Ruminococcaceae;g__;s__	90.0933	0	1397.09	55.7479	0	277.776	681.146	33.5623	0	0	399.041	0	0	45.8066	16.0202	0	0	0	0	0
182051	Root;k__Bacteria;p__Firmicutes;c__Clostridia;o__Clostridiales;f__Ruminococcaceae;g__;s__	225.233	906.358	0	0	320.496	111.11	0	0	0	0	274.341	24.8199	0	0	16.0202	0	1868.06	0	276.7	20.6183
182054	Root;k__Bacteria;p__Firmicutes;c__Clostridia;o__Clostridiales;f__Lachnospiraceae;g__Coprococcus;s__	0	3021.19	87.3182	1783.93	32.0496	555.552	0	16.7812	111.956	241.062	49.8802	0	0	0	128.161	338.004	24.9074	1364.51	0	41.2367
182116	Root;k__Bacteria;p__Firmicutes;c__Clostridia;o__Clostridiales;f__Lachnospiraceae;g__;s__	540.56	0	0	195.118	288.447	0	68.1146	151.031	0	0	24.9401	49.6399	79.9139	45.8066	0	0	498.148	77.9718	0	20.6183
182162	Root;k__Bacteria;p__Firmicutes;c__Clostridia;o__Clostridiales;f__Ruminococcaceae;g__Faecalibacterium;s__Faecalibacterium prausnitzii	45.0467	0	0	0	160.248	777.773	22.7049	302.061	0	0	74.8202	347.479	0	320.646	0	0	0	0	79.057	0
182186	Root;k__Bacteria;p__Firmicutes;c__Clostridia;o__Clostridiales;f__Ruminococcaceae;g__;s__	0	453.179	1047.82	111.496	256.397	55.5552	136.229	0	13.9945	0	448.921	0	26.638	45.8066	0	22.5336	149.444	0	197.643	0
182224	Root;k__Bacteria;p__Firmicutes;c__Clostridia;o__Clostridiales;f__Ruminococcaceae;g__;s__	315.327	3021.19	0	0	0	611.108	45.4098	0	0	0	798.083	0	0	0	16.0202	22.5336	7820.93	0	632.456	20.6183
182255	Root;k__Bacteria;p__Bacteroidetes;c__Bacteroidia;o__Bacteroidales;f__Bacteroidaceae;g__Bacteroides;s__	4054.2	151.06	2270.27	111.496	1570.43	0	0	1124.34	41.9836	241.062	0	0	1545	0	192.242	22.5336	0	77.9718	118.586	20.6183
182289	Root;k__Bacteria;p__Firmicutes;c__Clostridia;o__Clostridiales;f__Lachnospiraceae;g__Coprococcus;s__	0	1359.54	0	724.723	0	444.442	0	0	41.9836	120.531	199.521	0	26.638	45.8066	144.182	157.735	0	818.704	0	0
182293	Root;k__Bacteria;p__Firmicutes;c__Clostridia;o__Clostridiales;f__Lachnospiraceae;g__[Ruminococcus];s__[Ruminococcus] gnavus	0	0	58.2121	0	0	0	113.524	16.7812	237.907	1366.02	24.9401	148.92	26.638	0	0	90.1343	348.704	155.944	39.5285	3278.32
182354	Root;k__Bacteria;p__Firmicutes;c__Clostridia;o__Clostridiales;f__;g__;s__	0	1359.54	0	222.992	0	0	22.7049	16.7812	251.902	502.212	24.9401	0	186.466	183.227	128.161	0	49.8148	740.732	118.586	0
182383	Root;k__Bacteria;p__Firmicutes;c__Clostridia;o__Clostridiales;f__Ruminococcaceae;g__;s__	45.0467	0	2124.74	139.37	0	277.776	1044.42	83.9059	0	0	49.8802	0	0	0	0	0	0	0	0	0
182385	Root;k__Bacteria;p__Firmicutes;c__Clostridia;o__Clostridiales;f__Lachnospiraceae;g__;s__	0	1510.6	0	2006.92	0	722.218	0	0	69.9727	160.708	49.8802	0	0	0	112.141	338.004	0	1676.39	0	20.6183
182394	Root;k__Bacteria;p__Firmicutes;c__Clostridia;o__Clostridiales;f__Lachnospiraceae;g__Dorea;s__	0	0	29.1061	55.7479	32.0496	55.5552	0	1929.83	1049.59	2490.97	698.322	0	0	45.8066	16.0202	923.877	298.889	116.958	0	1917.51
182456	Root;k__Bacteria;p__Firmicutes;c__Clostridia;o__Clostridiales;f__Lachnospiraceae;g__Lachnospira;s__	4189.34	0	7538.47	0	13364.7	166.666	0	0	13.9945	0	2543.89	0	0	0	0	5092.59	74.7222	0	39.5285	0
182512	Root;k__Bacteria;p__Firmicutes;c__Clostridia;o__Clostridiales;f__Lachnospiraceae;g__;s__	0	906.358	29.1061	836.218	0	277.776	0	0	0	80.3539	0	0	0	0	16.0202	157.735	0	935.662	0	0
182517	Root;k__Bacteria;p__Firmicutes;c__Clostridia;o__Clostridiales;f__Lachnospiraceae;g__[Ruminococcus];s__[Ruminococcus] gnavus	0	0	29.1061	27.8739	0	0	0	33.5623	69.9727	582.566	0	74.4598	0	0	0	45.0672	498.148	77.9718	0	1484.52
182588	Root;k__Bacteria;p__Firmicutes;c__Clostridia;o__Clostridiales;f__Ruminococcaceae;g__Ruminococcus;s__	48380.1	604.239	232.849	27.8739	3365.21	222.221	6311.96	0	0	20.0885	8903.61	24.8199	46110.3	45.8066	0	0	672.5	38.9859	118.586	0
182620	Root;k__Bacteria;p__Firmicutes;c__Clostridia;o__Clostridiales;f__Ruminococcaceae;g__;s__	12928.4	0	0	0	416.645	3277.76	136.229	637.684	0	0	324.221	4120.11	266.38	2840.01	288.363	0	74.7222	0	1541.61	0
182643	Root;k__Bacteria;p__Firmicutes;c__Clostridia;o__Clostridiales;f__Clostridiaceae;g__;s__	0	0	989.606	0	192.298	166.666	136.229	201.374	0	0	0	0	0	0	4213.31	0	0	0	513.871	226.802
182656	Root;k__Bacteria;p__Firmicutes;c__Clostridia;o__Clostridiales;f__Lachnospiraceae;g__Dorea;s__	90.0933	0	0	529.605	640.993	222.221	726.556	0	97.9618	40.1769	174.581	0	0	0	0	0	24.9074	272.901	0	0
182702	Root;k__Bacteria;p__Firmicutes;c__Clostridia;o__Clostridiales;f__Lachnospiraceae;g__Blautia;s__	45.0467	3474.37	145.53	2536.53	192.298	2055.54	68.1146	83.9059	14680.3	2832.47	623.502	0	799.139	595.486	240.303	90.1343	348.704	3898.59	671.985	123.71
182737	Root;k__Bacteria;p__Firmicutes;c__Clostridia;o__Clostridiales;f__Lachnospiraceae;g__;s__	0	302.119	0	334.487	0	611.108	45.4098	0	0	0	249.401	0	53.2759	45.8066	0	22.5336	224.167	1208.56	158.114	0
182753	Root;k__Bacteria;p__Firmicutes;c__Clostridia;o__Clostridiales;f__Lachnospiraceae;g__;s__	0	302.119	29.1061	222.992	96.1489	277.776	771.966	33.5623	0	20.0885	124.7	0	0	91.6133	0	0	149.444	584.788	0	0
182799	Root;k__Bacteria;p__Firmicutes;c__Clostridia;o__Clostridiales;f__Lachnospiraceae;g__Lachnospira;s__	13378.9	8761.46	261.955	27.8739	32.0496	166.666	53038.6	0	0	0	62724.3	0	0	1190.97	256.323	0	871.759	38.9859	0	0
182854	Root;k__Bacteria;p__Bacteroidetes;c__Bacteroidia;o__Bacteroidales;f__Bacteroidaceae;g__Bacteroides;s__	2207.29	0	814.97	27.8739	1538.38	0	45.4098	771.934	0	0	99.7603	0	213.104	0	32.0403	0	0	38.9859	39.5285	0
182861	Root;k__Bacteria;p__Firmicutes;c__Clostridia;o__;f__;g__;s__	0	0	203.742	0	64.0993	277.776	136.229	151.031	41.9836	0	74.8202	0	0	183.227	1201.51	0	99.6296	38.9859	474.342	185.565
182866	Root;k__Bacteria;p__Bacteroidetes;c__Bacteroidia;o__Bacteroidales;f__Bacteroidaceae;g__Bacteroides;s__	0	453.179	0	27.8739	2596.02	0	817.376	16.7812	139.945	763.362	8803.85	24.8199	133.19	7466.48	304.383	22.5336	0	0	39.5285	0
182882	Root;k__Bacteria;p__Firmicutes;c__Clostridia;o__Clostridiales;f__Lachnospiraceae;g__[Ruminococcus];s__[Ruminococcus] gnavus	0	0	0	27.8739	0	55.5552	0	16.7812	251.902	1004.42	0	124.1	0	0	0	180.269	398.519	116.958	0	2309.25
182903	Root;k__Bacteria;p__Firmicutes;c__Clostridia;o__Clostridiales;f__Lachnospiraceae;g__Coprococcus;s__	1171.21	0	5035.35	5128.81	4999.74	12333.3	3451.14	2869.58	0	0	1122.3	0	6499.66	91.6133	128.161	0	6351.39	77.9718	3122.75	329.894
182911	Root;k__Bacteria;p__Firmicutes;c__Clostridia;o__Clostridiales;f__Ruminococcaceae;g__;s__	630.653	0	611.227	0	1987.08	0	1657.46	67.1247	0	0	249.401	0	0	0	0	0	124.537	0	79.057	0
182968	Root;k__Bacteria;p__Firmicutes;c__Clostridia;o__Clostridiales;f__Lachnospiraceae;g__Coprococcus;s__	45.0467	0	0	139.37	32.0496	333.331	68.1146	0	0	0	174.581	0	186.466	0	0	0	224.167	0	0	0
183043	Root;k__Bacteria;p__Firmicutes;c__Clostridia;o__Clostridiales;f__Ruminococcaceae;g__;s__	90.0933	1812.72	0	0	0	222.221	0	0	0	0	573.622	0	0	0	16.0202	22.5336	4657.69	0	711.513	0
183048	Root;k__Bacteria;p__Firmicutes;c__Clostridia;o__Clostridiales;f__Ruminococcaceae;g__;s__	180.187	0	0	0	480.745	722.218	22.7049	620.903	0	0	124.7	943.157	0	1099.36	64.0807	0	49.8148	0	395.285	0
183049	Root;k__Bacteria;p__Firmicutes;c__Clostridia;o__Clostridiales;f__Ruminococcaceae;g__Faecalibacterium;s__Faecalibacterium prausnitzii	45.0467	0	0	0	128.199	611.108	22.7049	268.499	0	0	349.161	694.958	0	824.519	96.121	0	0	0	513.871	0
183057	Root;k__Bacteria;p__Firmicutes;c__Clostridia;o__Clostridiales;f__Lachnospiraceae;g__Coprococcus;s__	0	2870.13	0	0	0	499.997	0	100.687	251.902	321.416	24.9401	0	0	0	400.504	923.877	124.537	155.944	0	0
183064	Root;k__Bacteria;p__Firmicutes;c__Clostridia;o__Clostridiales;f__Lachnospiraceae;g__;s__	0	151.06	0	111.496	32.0496	333.331	272.459	117.468	0	0	199.521	0	26.638	183.227	0	22.5336	99.6296	662.76	118.586	0
183075	Root;k__Bacteria;p__Firmicutes;c__Clostridia;o__Clostridiales;f__Lachnospiraceae;g__;s__	0	604.239	0	111.496	64.0993	166.666	181.639	0	0	0	99.7603	0	79.9139	91.6133	0	0	224.167	233.915	39.5285	0
183089	Root;k__Bacteria;p__Firmicutes;c__Clostridia;o__Clostridiales;f__Clostridiaceae;g__;s__	0	0	523.909	0	224.347	333.331	340.573	352.405	69.9727	0	99.7603	0	0	0	1281.61	0	74.7222	0	909.156	226.802
183116	Root;k__Bacteria;p__Firmicutes;c__Clostridia;o__Clostridiales;f__Ruminococcaceae;g__;s__	225.233	0	261.955	83.6218	640.993	333.331	45.4098	302.061	13.9945	0	49.8802	0	0	137.42	160.202	0	0	662.76	197.643	20.6183
183121	Root;k__Bacteria;p__Firmicutes;c__Clostridia;o__Clostridiales;f__Lachnospiraceae;g__[Ruminococcus];s__	0	0	320.167	27.8739	384.596	0	976.31	201.374	377.853	0	423.981	0	26.638	91.6133	32.0403	0	0	233.915	0	0
183162	Root;k__Bacteria;p__Firmicutes;c__Clostridia;o__Clostridiales;f__Ruminococcaceae;g__Oscillospira;s__	225.233	0	320.167	55.7479	0	0	22.7049	67.1247	97.9618	2872.65	24.9401	49.6399	0	0	0	45.0672	0	0	0	268.038
183209	Root;k__Bacteria;p__Firmicutes;c__Clostridia;o__Clostridiales;f__Peptostreptococcaceae;g__;s__	45.0467	1208.48	291.061	27.8739	32.0496	0	68.1146	0	69.9727	0	498.802	0	53.2759	45.8066	720.908	45.0672	74.7222	0	513.871	41.2367
183290	Root;k__Bacteria;p__Firmicutes;c__Clostridia;o__Clostridiales;f__Ruminococcaceae;g__;s__	24865.8	302.119	0	0	32.0496	222.221	0	0	0	0	74.8202	0	159.828	0	0	0	1345	0	197.643	0
183292	Root;k__Bacteria;p__Bacteroidetes;c__Bacteroidia;o__Bacteroidales;f__Bacteroidaceae;g__Bacteroides;s__	1486.54	453.179	902.288	2369.29	993.539	111.11	0	503.435	97.9618	1084.78	249.401	0	9163.46	45.8066	1121.41	360.537	24.9074	428.845	553.399	618.55
183350	Root;k__Bacteria;p__Firmicutes;c__Clostridia;o__Clostridiales;f__Ruminococcaceae;g__;s__	630.653	0	320.167	445.983	1506.33	55.5552	1952.62	385.967	0	0	448.921	0	2131.04	45.8066	0	0	1270.28	2573.07	2015.95	41.2367
183359	Root;k__Bacteria;p__Firmicutes;c__Clostridia;o__Clostridiales;f__Lachnospiraceae;g__[Ruminococcus];s__	0	0	261.955	55.7479	288.447	55.5552	204.344	16.7812	251.902	0	124.7	0	0	183.227	32.0403	0	0	155.944	0	0
183439	Root;k__Bacteria;p__Firmicutes;c__Clostridia;o__Clostridiales;f__Ruminococcaceae;g__;s__	9054.38	0	0	27.8739	2916.52	0	2770	1577.43	41.9836	0	6235.02	0	1358.54	3343.88	0	67.6008	1594.07	155.944	1620.67	0
183460	Root;k__Bacteria;p__Firmicutes;c__Clostridia;o__Clostridiales;f__Ruminococcaceae;g__;s__	0	0	0	0	0	222.221	658.441	117.468	0	0	299.281	0	0	0	0	1644.95	1594.07	0	0	0
183469	Root;k__Bacteria;p__Firmicutes;c__Clostridia;o__Clostridiales;f__Ruminococcaceae;g__;s__	0	906.358	0	306.613	0	55.5552	0	0	83.9673	301.327	74.8202	0	26.638	137.42	16.0202	22.5336	0	389.859	158.114	20.6183
183495	Root;k__Bacteria;p__Firmicutes;c__Clostridia;o__Clostridiales;f__Lachnospiraceae;g__[Ruminococcus];s__[Ruminococcus] gnavus	0	0	0	55.7479	64.0993	0	45.4098	33.5623	419.836	4158.31	74.8202	421.939	0	45.8066	0	405.605	1145.74	467.831	39.5285	4371.09
183560	Root;k__Bacteria;p__Firmicutes;c__Clostridia;o__Clostridiales;f__Lachnospiraceae;g__;s__	45.0467	0	0	222.992	32.0496	111.11	249.754	134.249	0	120.531	698.322	0	0	0	0	1892.82	249.074	662.76	0	41.2367
183601	Root;k__Bacteria;p__Firmicutes;c__Clostridia;o__Clostridiales;f__Lachnospiraceae;g__Blautia;s__	0	604.239	0	139.37	0	0	0	0	167.935	361.592	49.8802	0	133.19	45.8066	64.0807	22.5336	49.8148	662.76	39.5285	41.2367
183604	Root;k__Bacteria;p__Firmicutes;c__Clostridia;o__Clostridiales;f__Lachnospiraceae;g__Blautia;s__	45.0467	0	116.424	139.37	448.695	0	90.8195	151.031	27.9891	100.442	74.8202	0	106.552	0	16.0202	0	24.9074	350.873	0	0
183627	Root;k__Bacteria;p__Firmicutes;c__Clostridia;o__Clostridiales;f__Lachnospiraceae;g__Dorea;s__	0	0	0	27.8739	64.0993	55.5552	0	268.499	223.913	582.566	149.64	0	26.638	0	0	90.1343	74.7222	38.9859	0	144.328
183646	Root;k__Bacteria;p__Firmicutes;c__Clostridia;o__Clostridiales;f__Lachnospiraceae;g__[Ruminococcus];s__[Ruminococcus] gnavus	0	0	87.3182	55.7479	0	0	113.524	0	153.94	2310.17	249.401	297.839	0	0	16.0202	135.202	821.944	194.929	39.5285	4329.85
183651	Root;k__Bacteria;p__Firmicutes;c__Clostridia;o__Clostridiales;f__Lachnospiraceae;g__Blautia;s__	45.0467	1963.78	29.1061	529.605	32.0496	166.666	90.8195	83.9059	419.836	763.362	24.9401	0	346.294	229.033	112.141	45.0672	74.7222	1208.56	197.643	144.328
183653	Root;k__Bacteria;p__Firmicutes;c__Clostridia;o__Clostridiales;f__Ruminococcaceae;g__;s__	2117.19	0	2124.74	0	2724.22	0	4699.91	268.499	0	0	199.521	0	0	0	0	45.0672	24.9074	38.9859	0	0
183703	Root;k__Bacteria;p__Firmicutes;c__Clostridia;o__Clostridiales;f__Ruminococcaceae;g__;s__	225.233	0	203.742	668.975	705.092	55.5552	340.573	0	13.9945	0	24.9401	297.839	53.2759	0	16.0202	0	0	0	39.5285	103.092
183712	Root;k__Bacteria;p__Firmicutes;c__Clostridia;o__Clostridiales;f__Lachnospiraceae;g__[Ruminococcus];s__	0	0	29.1061	27.8739	64.0993	0	90.8195	50.3435	167.935	0	0	0	26.638	274.84	32.0403	0	0	389.859	0	20.6183
183757	Root;k__Bacteria;p__Bacteroidetes;c__Bacteroidia;o__Bacteroidales;f__Bacteroidaceae;g__Bacteroides;s__Bacteroides uniformis	0	151.06	0	0	448.695	0	544.917	100.687	13.9945	241.062	199.521	198.559	106.552	183.227	32.0403	0	0	77.9718	0	41.2367
183781	Root;k__Bacteria;p__Firmicutes;c__Clostridia;o__Clostridiales;f__Lachnospiraceae;g__Coprococcus;s__	270.28	0	0	111.496	0	1166.66	158.934	251.718	335.869	0	24.9401	0	79.9139	0	16.0202	0	49.8148	0	39.5285	0
183809	Root;k__Bacteria;p__Firmicutes;c__Clostridia;o__Clostridiales;f__Lachnospiraceae;g__;s__	0	906.358	0	501.731	0	722.218	272.459	33.5623	0	0	274.341	24.8199	106.552	366.453	0	90.1343	572.87	2183.21	237.171	0
183865	Root;k__Bacteria;p__Firmicutes;c__Clostridia;o__Clostridiales;f__Lachnospiraceae;g__;s__	0	0	0	55.7479	0	0	90.8195	16.7812	265.896	2229.82	74.8202	198.559	0	0	0	157.735	398.519	194.929	0	2288.64
183870	Root;k__Bacteria;p__Bacteroidetes;c__Bacteroidia;o__Bacteroidales;f__Bacteroidaceae;g__Bacteroides;s__Bacteroides uniformis	0	0	0	55.7479	416.645	55.5552	22.7049	738.371	111.956	803.539	199.521	248.199	346.294	549.68	32.0403	0	0	77.9718	0	0
183894	Root;k__Bacteria;p__Firmicutes;c__Clostridia;o__Clostridiales;f__Lachnospiraceae;g__;s__	0	453.179	29.1061	139.37	32.0496	166.666	385.983	83.9059	0	20.0885	74.8202	0	53.2759	183.227	0	0	99.6296	584.788	0	0
183970	Root;k__Bacteria;p__Firmicutes;c__Clostridia;o__Clostridiales;f__Lachnospiraceae;g__;s__	0	0	145.53	0	192.298	0	635.737	83.9059	0	0	0	49.6399	0	0	0	0	0	545.803	0	0
183971	Root;k__Bacteria;p__Firmicutes;c__Clostridia;o__Clostridiales;f__Ruminococcaceae;g__;s__	0	604.239	58.2121	362.361	192.298	388.887	567.622	184.593	0	0	199.521	0	319.656	183.227	0	90.1343	498.148	2768	237.171	0
183973	Root;k__Bacteria;p__Firmicutes;c__Clostridia;o__Clostridiales;f__Lachnospiraceae;g__Coprococcus;s__	1486.54	0	0	27.8739	192.298	388.887	90.8195	67.1247	167.935	0	0	0	0	0	0	0	74.7222	0	0	0
184009	Root;k__Bacteria;p__Firmicutes;c__Clostridia;o__Clostridiales;f__Clostridiaceae;g__;s__	90.0933	906.358	349.273	0	0	0	363.278	0	55.9782	0	0	0	0	91.6133	256.323	0	0	0	671.985	0
184025	Root;k__Bacteria;p__Firmicutes;c__Clostridia;o__Clostridiales;f__Lachnospiraceae;g__Coprococcus;s__	135.14	0	0	0	128.199	555.552	113.524	50.3435	167.935	0	0	24.8199	53.2759	0	0	0	24.9074	38.9859	39.5285	0
184034	Root;k__Bacteria;p__Firmicutes;c__Clostridia;o__Clostridiales;f__Lachnospiraceae;g__Roseburia;s__	315.327	1057.42	1891.89	139.37	1506.33	0	0	352.405	13.9945	0	0	0	372.932	0	16.0202	67.6008	24.9074	0	0	0
184037	Root;k__Bacteria;p__Firmicutes;c__Clostridia;o__Clostridiales;f__Lachnospiraceae;g__;s__	0	13595.4	58.2121	9951	0	3333.31	0	50.3435	1385.46	2330.26	249.401	0	26.638	91.6133	2130.68	5475.66	24.9074	265650	0	123.71
184059	Root;k__Bacteria;p__Firmicutes;c__Clostridia;o__Clostridiales;f__Veillonellaceae;g__Dialister;s__	0	0	436.591	27.8739	18909.3	444.442	317.868	587.341	0	0	0	0	0	0	0	0	0	0	0	0
184114	Root;k__Bacteria;p__Firmicutes;c__Clostridia;o__Clostridiales;f__Ruminococcaceae;g__;s__	87931.1	117827	0	362.361	18492.6	21888.8	4177.7	167.812	55.9782	0	41350.7	99.2797	133.19	0	160.202	630.94	352241	77.9718	53640.2	824.734
184120	Root;k__Bacteria;p__Firmicutes;c__Clostridia;o__Clostridiales;f__Lachnospiraceae;g__Coprococcus;s__	90.0933	0	0	55.7479	64.0993	444.442	90.8195	100.687	209.918	0	0	0	26.638	45.8066	80.1009	0	49.8148	0	79.057	0
184141	Root;k__Bacteria;p__Firmicutes;c__Clostridia;o__Clostridiales;f__Lachnospiraceae;g__;s__	90.0933	0	145.53	0	32.0496	555.552	635.737	587.341	643.749	0	124.7	0	0	595.486	272.343	0	0	545.803	0	0
184202	Root;k__Bacteria;p__Firmicutes;c__Clostridia;o__Clostridiales;f__Lachnospiraceae;g__[Ruminococcus];s__	90.0933	0	145.53	0	96.1489	611.108	227.049	33.5623	881.657	0	99.7603	0	53.2759	778.713	400.504	0	0	584.788	0	0
184209	Root;k__Bacteria;p__Bacteroidetes;c__Bacteroidia;o__Bacteroidales;f__Bacteroidaceae;g__Bacteroides;s__	4234.39	0	2677.76	111.496	1442.23	0	0	1795.59	27.9891	160.708	49.8802	0	1305.26	0	400.504	90.1343	0	38.9859	553.399	20.6183
184234	Root;k__Bacteria;p__Firmicutes;c__Clostridia;o__Clostridiales;f__;g__;s__	0	16012.3	116.424	55.7479	0	3111.09	68.1146	50.3435	1301.49	2812.39	24.9401	0	53.2759	458.066	2162.72	4371.52	49.8148	740.732	0	123.71
184290	Root;k__Bacteria;p__Firmicutes;c__Clostridia;o__Clostridiales;f__Lachnospiraceae;g__Blautia;s__	0	0	0	278.739	0	111.11	0	0	0	0	0	173.74	159.828	0	16.0202	0	448.333	350.873	39.5285	41.2367
184310	Root;k__Bacteria;p__Firmicutes;c__Clostridia;o__Clostridiales;f__Lachnospiraceae;g__;s__	0	453.179	0	111.496	0	166.666	204.344	0	0	0	24.9401	0	239.742	91.6133	0	0	174.352	1013.63	79.057	0
184330	Root;k__Bacteria;p__Firmicutes;c__Clostridia;o__Clostridiales;f__Lachnospiraceae;g__;s__	0	453.179	0	27.8739	0	277.776	45.4098	0	0	0	24.9401	0	53.2759	0	0	90.1343	174.352	779.718	79.057	0
184339	Root;k__Bacteria;p__Firmicutes;c__Clostridia;o__Clostridiales;f__Ruminococcaceae;g__;s__	270.28	0	87.3182	0	4711.3	499.997	0	167.812	0	0	0	124.1	0	91.6133	0	1532.28	0	0	0	0
184376	Root;k__Bacteria;p__Firmicutes;c__Bacilli;o__Lactobacillales;f__Streptococcaceae;g__Streptococcus;s__	45.0467	0	0	111.496	0	0	0	33.5623	1497.42	381.681	99.7603	0	133.19	229.033	16.0202	1171.75	74.7222	233.915	39.5285	82.4734
184386	Root;k__Bacteria;p__Firmicutes;c__Clostridia;o__Clostridiales;f__Ruminococcaceae;g__Faecalibacterium;s__Faecalibacterium prausnitzii	0	151.06	611.227	195.118	0	1111.1	249.754	33.5623	0	20.0885	274.341	0	0	91.6133	32.0403	90.1343	0	0	0	20.6183
184388	Root;k__Bacteria;p__Firmicutes;c__Clostridia;o__Clostridiales;f__Lachnospiraceae;g__;s__	90.0933	0	349.273	0	993.539	0	385.983	83.9059	27.9891	120.531	199.521	0	26.638	0	16.0202	67.6008	149.444	116.958	0	412.367
184455	Root;k__Bacteria;p__Firmicutes;c__Clostridia;o__Clostridiales;f__Lachnospiraceae;g__[Ruminococcus];s__	0	0	523.909	0	320.496	0	158.934	318.842	83.9673	0	473.862	0	0	0	0	45.0672	49.8148	0	0	0
184492	Root;k__Bacteria;p__Firmicutes;c__Clostridia;o__Clostridiales;f__Lachnospiraceae;g__[Ruminococcus];s__	0	0	174.636	111.496	32.0496	0	431.393	67.1247	1077.58	0	99.7603	0	133.19	641.293	96.121	0	24.9074	1598.42	0	0
184512	Root;k__Bacteria;p__Firmicutes;c__Clostridia;o__Clostridiales;f__Ruminococcaceae;g__;s__	0	0	58.2121	27.8739	128.199	166.666	0	151.031	0	0	24.9401	0	0	45.8066	64.0807	0	24.9074	77.9718	158.114	0
184567	Root;k__Bacteria;p__Bacteroidetes;c__Bacteroidia;o__Bacteroidales;f__Bacteroidaceae;g__Bacteroides;s__Bacteroides caccae	0	0	0	864.092	0	0	22.7049	50.3435	13.9945	40.1769	174.581	49.6399	26.638	961.939	80.1009	0	0	0	0	61.855
184573	Root;k__Bacteria;p__Firmicutes;c__Clostridia;o__Clostridiales;f__Lachnospiraceae;g__;s__	90.0933	0	58.2121	83.6218	160.248	0	726.556	67.1247	0	100.442	872.903	0	106.552	45.8066	0	1419.62	523.056	2729.01	0	41.2367
184592	Root;k__Bacteria;p__Firmicutes;c__Clostridia;o__Clostridiales;f__Lachnospiraceae;g__;s__	0	453.179	0	27.8739	32.0496	277.776	227.049	33.5623	0	0	249.401	0	0	0	0	22.5336	249.074	623.774	0	0
184614	Root;k__Bacteria;p__Bacteroidetes;c__Bacteroidia;o__Bacteroidales;f__Bacteroidaceae;g__Bacteroides;s__	315.327	0	203.742	0	192.298	0	0	268.499	13.9945	100.442	0	0	479.483	0	64.0807	0	0	38.9859	197.643	41.2367
184631	Root;k__Bacteria;p__Bacteroidetes;c__Bacteroidia;o__Bacteroidales;f__Bacteroidaceae;g__Bacteroides;s__	810.84	0	727.652	55.7479	416.645	0	0	318.842	0	80.3539	0	0	293.018	0	48.0605	22.5336	0	0	0	20.6183
184675	Root;k__Bacteria;p__Firmicutes;c__Clostridia;o__Clostridiales;f__Veillonellaceae;g__Phascolarctobacterium;s__	0	0	0	306.613	224.347	0	90.8195	0	0	0	124.7	0	0	91.6133	0	0	0	0	0	206.183
184729	Root;k__Bacteria;p__Firmicutes;c__Clostridia;o__Clostridiales;f__Lachnospiraceae;g__[Ruminococcus];s__[Ruminococcus] gnavus	0	0	87.3182	0	96.1489	55.5552	68.1146	50.3435	153.94	1345.93	49.8802	74.4598	0	0	0	67.6008	224.167	77.9718	39.5285	2680.38
184753	Root;k__Bacteria;p__Bacteroidetes;c__Bacteroidia;o__Bacteroidales;f__Bacteroidaceae;g__Bacteroides;s__	2973.08	0	1397.09	195.118	1121.74	0	0	1073.99	27.9891	80.3539	49.8802	0	1598.28	0	80.1009	67.6008	0	38.9859	158.114	0
184770	Root;k__Bacteria;p__Firmicutes;c__Clostridia;o__Clostridiales;f__Lachnospiraceae;g__Coprococcus;s__	3874.01	0	669.44	83.6218	6698.37	333.331	771.966	721.59	153.94	0	24.9401	0	53.2759	0	32.0403	0	0	0	79.057	0
184795	Root;k__Bacteria;p__Firmicutes;c__Clostridia;o__Clostridiales;f__Ruminococcaceae;g__;s__	0	0	0	0	0	0	136.229	0	13.9945	120.531	0	0	106.552	0	0	112.668	473.241	0	0	0
184864	Root;k__Bacteria;p__Firmicutes;c__Clostridia;o__Clostridiales;f__Lachnospiraceae;g__;s__	135.14	0	0	195.118	1922.98	166.666	771.966	67.1247	13.9945	361.592	299.281	0	79.9139	0	0	0	24.9074	317072	12649.1	0
184871	Root;k__Bacteria;p__Firmicutes;c__Clostridia;o__Clostridiales;f__Lachnospiraceae;g__;s__	315.327	0	58.2121	250.865	96.1489	222.221	227.049	0	0	20.0885	473.862	0	133.19	0	0	1442.15	597.778	935.662	0	20.6183
184910	Root;k__Bacteria;p__Firmicutes;c__Clostridia;o__Clostridiales;f__Lachnospiraceae;g__;s__	0	0	0	111.496	64.0993	55.5552	158.934	268.499	0	20.0885	374.101	0	19525.6	0	0	1374.55	249.074	584.788	0	61.855
184922	Root;k__Bacteria;p__Firmicutes;c__Clostridia;o__Clostridiales;f__Veillonellaceae;g__Dialister;s__	0	0	2357.59	55.7479	7339.37	55.5552	771.966	5655.25	0	0	0	0	186.466	0	0	0	0	0	0	0
184971	Root;k__Bacteria;p__Firmicutes;c__Clostridia;o__Clostridiales;f__Ruminococcaceae;g__;s__	0	0	0	0	0	333.331	567.622	33.5623	0	0	299.281	0	0	45.8066	0	1442.15	1145.74	0	0	0
184979	Root;k__Bacteria;p__Firmicutes;c__Clostridia;o__Clostridiales;f__Lachnospiraceae;g__Blautia;s__	90.0933	0	0	250.865	0	0	45.4098	0	27.9891	0	149.64	148.92	133.19	45.8066	32.0403	0	597.778	233.915	0	20.6183
184980	Root;k__Bacteria;p__Firmicutes;c__Clostridia;o__Clostridiales;f__Ruminococcaceae;g__;s__	0	0	0	0	0	388.887	522.212	67.1247	0	0	149.64	0	0	0	0	540.806	1021.2	0	0	0
184983	Root;k__Bacteria;p__Firmicutes;c__Clostridia;o__Clostridiales;f__Lachnospiraceae;g__Blautia;s__	0	1359.54	87.3182	222.992	0	111.11	45.4098	33.5623	139.945	522.3	49.8802	0	79.9139	91.6133	32.0403	22.5336	74.7222	818.704	158.114	41.2367
184990	Root;k__Bacteria;p__Firmicutes;c__Clostridia;o__Clostridiales;f__Ruminococcaceae;g__;s__	0	604.239	0	362.361	0	111.11	0	0	13.9945	20.0885	0	0	0	0	48.0605	112.668	0	584.788	0	0
185013	Root;k__Bacteria;p__Firmicutes;c__Clostridia;o__Clostridiales;f__Lachnospiraceae;g__;s__	90.0933	0	0	222.992	128.199	55.5552	158.934	50.3435	0	0	872.903	0	79.9139	0	112.141	923.877	498.148	350.873	0	61.855
185020	Root;k__Bacteria;p__Firmicutes;c__Clostridia;o__Clostridiales;f__Lachnospiraceae;g__Blautia;s__	0	3323.31	0	1170.71	0	222.221	0	0	601.766	1747.7	299.281	0	479.483	458.066	224.282	45.0672	199.259	2534.08	671.985	123.71
185159	Root;k__Bacteria;p__Firmicutes;c__Clostridia;o__Clostridiales;f__Clostridiaceae;g__;s__	180.187	1963.78	669.44	55.7479	3653.66	222.221	703.851	419.529	503.804	60.2654	548.682	0	53.2759	45.8066	432.545	315.47	2216.76	38.9859	830.099	329.894
185160	Root;k__Bacteria;p__Bacteroidetes;c__Bacteroidia;o__Bacteroidales;f__Bacteroidaceae;g__Bacteroides;s__	3333.45	0	0	0	21505.3	0	499.507	755.153	13.9945	0	748.202	0	79.9139	0	0	0	298.889	0	0	0
185190	Root;k__Bacteria;p__Firmicutes;c__Clostridia;o__Clostridiales;f__Lachnospiraceae;g__;s__	0	302.119	58.2121	390.235	0	222.221	0	0	69.9727	20.0885	0	0	0	0	48.0605	180.269	0	428.845	0	0
185198	Root;k__Bacteria;p__Bacteroidetes;c__Bacteroidia;o__Bacteroidales;f__Bacteroidaceae;g__Bacteroides;s__Bacteroides uniformis	0	0	0	55.7479	544.844	0	90.8195	637.684	167.935	823.627	598.562	99.2797	239.742	45.8066	0	0	24.9074	0	0	61.855
185251	Root;k__Bacteria;p__Firmicutes;c__Clostridia;o__Clostridiales;f__Lachnospiraceae;g__;s__	0	604.239	0	222.992	0	0	0	0	83.9673	200.885	24.9401	0	79.9139	45.8066	0	22.5336	49.8148	467.831	39.5285	0
185262	Root;k__Bacteria;p__Firmicutes;c__Clostridia;o__Clostridiales;f__Ruminococcaceae;g__;s__	0	0	611.227	83.6218	0	222.221	272.459	33.5623	0	20.0885	99.7603	0	0	0	16.0202	67.6008	0	0	0	0
185286	Root;k__Bacteria;p__Firmicutes;c__Clostridia;o__Clostridiales;f__Ruminococcaceae;g__;s__	0	0	0	0	32.0496	1333.33	2860.81	385.967	0	0	1646.05	0	0	0	0	3357.5	3785.93	0	0	0
185312	Root;k__Bacteria;p__Firmicutes;c__Clostridia;o__Clostridiales;f__Lachnospiraceae;g__Coprococcus;s__	450.467	0	0	250.865	0	0	45.4098	0	391.847	0	274.341	0	53.2759	0	16.0202	0	0	0	237.171	536.077
185324	Root;k__Bacteria;p__Firmicutes;c__Clostridia;o__Clostridiales;f__Ruminococcaceae;g__Faecalibacterium;s__Faecalibacterium prausnitzii	90.0933	0	902.288	111.496	0	388.887	363.278	134.249	0	0	174.581	0	0	0	0	0	0	0	0	0
185356	Root;k__Bacteria;p__Firmicutes;c__Clostridia;o__Clostridiales;f__;g__;s__	45.0467	151.06	0	167.244	32.0496	111.11	22.7049	83.9059	0	0	174.581	0	213.104	45.8066	0	0	149.444	0	118.586	41.2367
185361	Root;k__Bacteria;p__Firmicutes;c__Clostridia;o__Clostridiales;f__Lachnospiraceae;g__Blautia;s__	0	302.119	0	418.109	32.0496	55.5552	113.524	50.3435	139.945	381.681	49.8802	0	79.9139	137.42	32.0403	0	74.7222	428.845	39.5285	0
185390	Root;k__Bacteria;p__Firmicutes;c__Clostridia;o__Clostridiales;f__Ruminococcaceae;g__Faecalibacterium;s__Faecalibacterium prausnitzii	0	0	116.424	83.6218	64.0993	944.439	249.754	50.3435	0	0	274.341	273.019	0	366.453	48.0605	0	0	0	39.5285	0
185492	Root;k__Bacteria;p__Firmicutes;c__Clostridia;o__Clostridiales;f__Lachnospiraceae;g__Blautia;s__	1126.17	0	29.1061	27.8739	96.1489	55.5552	0	151.031	0	0	573.622	0	186.466	0	0	0	24.9074	0	39.5285	41.2367
185583	Root;k__Bacteria;p__Firmicutes;c__Clostridia;o__Clostridiales;f__Ruminococcaceae;g__;s__	2747.85	151.06	0	0	448.695	55.5552	136.229	0	13.9945	0	99.7603	0	0	0	0	0	473.241	0	0	0
185585	Root;k__Bacteria;p__Firmicutes;c__Clostridia;o__Clostridiales;f__Lachnospiraceae;g__;s__	225.233	0	0	0	0	55.5552	0	0	0	40.1769	199.521	0	266.38	0	0	0	49.8148	38.9859	158.114	61.855
185591	Root;k__Bacteria;p__Firmicutes;c__Clostridia;o__Clostridiales;f__Lachnospiraceae;g__Dorea;s__	45.0467	604.239	0	5296.05	865.34	1333.33	726.556	134.249	1441.44	964.247	1047.48	0	452.845	183.227	48.0605	90.1343	3785.93	1325.52	434.814	61.855
185603	Root;k__Bacteria;p__Firmicutes;c__Clostridia;o__Clostridiales;f__Lachnospiraceae;g__Dorea;s__	0	0	0	445.983	96.1489	0	22.7049	0	97.9618	80.3539	99.7603	0	106.552	91.6133	0	22.5336	323.796	155.944	39.5285	20.6183
185607	Root;k__Bacteria;p__Firmicutes;c__Clostridia;o__Clostridiales;f__Lachnospiraceae;g__;s__	0	25680.1	320.167	15302.8	64.0993	4777.75	0	50.3435	1161.55	1526.72	349.161	0	0	183.227	977.231	2704.03	174.352	9863.43	39.5285	164.947
185646	Root;k__Bacteria;p__Bacteroidetes;c__Bacteroidia;o__Bacteroidales;f__Bacteroidaceae;g__Bacteroides;s__	0	151.06	0	0	2371.67	0	1316.88	16.7812	69.9727	20.0885	1396.64	0	0	824.519	32.0403	0	0	0	0	0
185659	Root;k__Bacteria;p__Firmicutes;c__Clostridia;o__Clostridiales;f__Veillonellaceae;g__Acidaminococcus;s__	45.0467	2719.07	0	111.496	0	611.108	17687.1	0	153.94	1586.99	82551.7	49.6399	26877.7	0	224.282	45.0672	0	38.9859	2292.65	20.6183
185731	Root;k__Bacteria;p__Firmicutes;c__Clostridia;o__Clostridiales;f__Lachnospiraceae;g__Blautia;s__	0	302.119	29.1061	222.992	0	55.5552	22.7049	50.3435	27.9891	160.708	99.7603	0	0	0	16.0202	0	49.8148	233.915	79.057	0
185753	Root;k__Bacteria;p__Firmicutes;c__Clostridia;o__Clostridiales;f__Lachnospiraceae;g__;s__	0	755.298	87.3182	167.244	64.0993	111.11	0	16.7812	139.945	180.796	24.9401	0	79.9139	45.8066	16.0202	0	24.9074	389.859	118.586	0
185769	Root;k__Bacteria;p__Firmicutes;c__Clostridia;o__Clostridiales;f__Ruminococcaceae;g__Faecalibacterium;s__Faecalibacterium prausnitzii	0	0	1251.56	195.118	0	277.776	703.851	67.1247	0	0	349.161	0	0	0	32.0403	22.5336	0	0	0	0
185787	Root;k__Bacteria;p__Firmicutes;c__Clostridia;o__Clostridiales;f__Ruminococcaceae;g__;s__	8468.77	0	0	0	3429.31	0	2656.47	788.715	0	0	6284.9	0	479.483	1282.59	0	22.5336	797.037	77.9718	632.456	0
185816	Root;k__Bacteria;p__Firmicutes;c__Clostridia;o__Clostridiales;f__Lachnospiraceae;g__Blautia;s__	45.0467	2870.13	0	1616.69	0	111.11	22.7049	0	433.831	1004.42	349.161	0	665.949	595.486	144.182	0	174.352	1754.37	237.171	185.565
185846	Root;k__Bacteria;p__Firmicutes;c__Clostridia;o__Clostridiales;f__Lachnospiraceae;g__;s__	0	151.06	0	250.865	32.0496	55.5552	68.1146	16.7812	0	220.973	847.963	0	319.656	45.8066	16.0202	3740.58	797.037	2222.2	0	41.2367
185853	Root;k__Bacteria;p__Firmicutes;c__Clostridia;o__Clostridiales;f__Lachnospiraceae;g__Blautia;s__	45.0467	604.239	0	278.739	0	111.11	22.7049	16.7812	111.956	261.15	74.8202	0	106.552	0	0	45.0672	0	428.845	79.057	20.6183
185859	Root;k__Bacteria;p__Firmicutes;c__Clostridia;o__Clostridiales;f__;g__;s__	90.0933	0	203.742	27.8739	576.893	555.552	1453.11	352.405	531.793	0	324.221	0	0	687.099	240.303	0	0	350.873	0	0
185869	Root;k__Bacteria;p__Firmicutes;c__Clostridia;o__Clostridiales;f__Lachnospiraceae;g__Dorea;s__	0	0	174.636	0	288.447	0	22.7049	4144.95	251.902	462.035	423.981	24.8199	0	0	0	112.668	49.8148	0	0	123.71
185883	Root;k__Bacteria;p__Firmicutes;c__Clostridia;o__Clostridiales;f__Lachnospiraceae;g__Blautia;s__	0	0	0	0	0	55.5552	0	268.499	0	220.973	74.8202	0	0	549.68	0	0	24.9074	935.662	553.399	0
185926	Root;k__Bacteria;p__Firmicutes;c__Clostridia;o__Clostridiales;f__Lachnospiraceae;g__Blautia;s__	0	151.06	0	167.244	160.248	0	113.524	33.5623	69.9727	140.619	24.9401	0	26.638	45.8066	0	22.5336	199.259	194.929	79.057	20.6183
185937	Root;k__Bacteria;p__Firmicutes;c__Clostridia;o__Clostridiales;f__Lachnospiraceae;g__;s__	0	0	0	0	0	111.11	544.917	16.7812	57181.7	222781	224.461	0	26.638	0	0	22.5336	0	272.901	40674.8	2020.6
185949	Root;k__Bacteria;p__Firmicutes;c__Clostridia;o__Clostridiales;f__Lachnospiraceae;g__[Ruminococcus];s__	90.0933	151.06	0	362.361	224.347	0	385.983	33.5623	237.907	341.504	473.862	0	79.9139	0	16.0202	0	572.87	77.9718	39.5285	0
185969	Root;k__Bacteria;p__Firmicutes;c__Clostridia;o__Clostridiales;f__Lachnospiraceae;g__Blautia;s__	0	2416.95	145.53	334.487	0	166.666	22.7049	16.7812	195.924	542.389	24.9401	0	133.19	137.42	16.0202	22.5336	99.6296	818.704	276.7	20.6183
186030	Root;k__Bacteria;p__Firmicutes;c__Clostridia;o__Clostridiales;f__;g__;s__	0	0	29.1061	55.7479	128.199	55.5552	204.344	33.5623	0	0	473.862	0	53.2759	0	16.0202	743.608	174.352	389.859	0	20.6183
186049	Root;k__Bacteria;p__Firmicutes;c__Clostridia;o__Clostridiales;f__;g__;s__	0	0	29.1061	83.6218	96.1489	111.11	544.917	16.7812	0	0	922.783	0	79.9139	0	0	1397.08	273.981	623.774	0	20.6183
186124	Root;k__Bacteria;p__Firmicutes;c__Clostridia;o__Clostridiales;f__Lachnospiraceae;g__Blautia;s__	45.0467	302.119	29.1061	250.865	128.199	166.666	22.7049	33.5623	55.9782	220.973	74.8202	0	79.9139	0	48.0605	22.5336	124.537	233.915	197.643	20.6183
186134	Root;k__Bacteria;p__Firmicutes;c__Clostridia;o__Clostridiales;f__Lachnospiraceae;g__Blautia;s__	180.187	0	0	0	64.0993	333.331	22.7049	67.1247	13.9945	0	199.521	0	319.656	0	0	0	49.8148	38.9859	118.586	41.2367
186189	Root;k__Bacteria;p__Firmicutes;c__Clostridia;o__Clostridiales;f__Peptostreptococcaceae;g__;s__	135.14	8761.46	2503.12	418.109	288.447	166.666	567.622	83.9059	447.826	0	74.8202	0	79.9139	366.453	5462.88	653.474	323.796	0	1423.03	103.092
186224	Root;k__Bacteria;p__Bacteroidetes;c__Bacteroidia;o__Bacteroidales;f__Bacteroidaceae;g__Bacteroides;s__Bacteroides ovatus	0	2568.01	0	0	0	0	0	33.5623	69.9727	482.123	149.64	0	53.2759	0	0	0	0	0	0	350.512
186244	Root;k__Bacteria;p__Firmicutes;c__Clostridia;o__Clostridiales;f__Lachnospiraceae;g__;s__	0	0	582.121	27.8739	737.142	0	22.7049	2970.27	83.9673	261.15	174.581	0	0	0	16.0202	112.668	74.7222	0	0	0
186255	Root;k__Bacteria;p__Firmicutes;c__Clostridia;o__Clostridiales;f__Lachnospiraceae;g__;s__	0	1057.42	58.2121	836.218	0	1888.88	113.524	16.7812	0	0	823.023	0	213.104	320.646	0	157.735	1245.37	3820.62	276.7	0
186270	Root;k__Bacteria;p__Firmicutes;c__Clostridia;o__Clostridiales;f__Lachnospiraceae;g__Dorea;s__	135.14	1359.54	0	1811.81	961.489	888.884	976.31	50.3435	615.76	321.416	997.603	0	319.656	45.8066	80.1009	22.5336	1569.17	818.704	237.171	0
186286	Root;k__Bacteria;p__Firmicutes;c__Clostridia;o__Clostridiales;f__Lachnospiraceae;g__Coprococcus;s__	0	3474.37	116.424	1811.81	32.0496	944.439	0	0	83.9673	281.239	24.9401	0	0	45.8066	304.383	743.608	0	3430.76	0	41.2367
186385	Root;k__Bacteria;p__Firmicutes;c__Clostridia;o__Clostridiales;f__Lachnospiraceae;g__;s__	0	0	87.3182	55.7479	0	0	68.1146	83.9059	391.847	4198.49	49.8802	397.119	0	0	0	270.403	946.481	272.901	79.057	4144.29
186430	Root;k__Bacteria;p__Firmicutes;c__Clostridia;o__Clostridiales;f__Lachnospiraceae;g__;s__	135.14	0	145.53	27.8739	64.0993	0	408.688	83.9059	13.9945	60.2654	399.041	0	53.2759	0	0	608.407	124.537	233.915	39.5285	0
186437	Root;k__Bacteria;p__Firmicutes;c__Clostridia;o__Clostridiales;f__Peptostreptococcaceae;g__;s__	0	906.358	17638.3	111.496	288.447	55.5552	22.7049	0	27.9891	0	249.401	0	26.638	91.6133	240.303	0	24.9074	0	158.114	20.6183
186489	Root;k__Bacteria;p__Firmicutes;c__Clostridia;o__Clostridiales;f__Lachnospiraceae;g__Blautia;s__	0	1057.42	29.1061	724.723	64.0993	55.5552	22.7049	33.5623	125.951	662.919	124.7	0	319.656	91.6133	96.121	0	74.7222	1013.63	79.057	0
186521	Root;k__Bacteria;p__Firmicutes;c__Clostridia;o__Clostridiales;f__Ruminococcaceae;g__;s__	135.14	0	0	222.992	0	0	22.7049	5101.48	111.956	3535.57	49.8802	0	0	45.8066	16.0202	45.0672	49.8148	38.9859	0	0
186549	Root;k__Bacteria;p__Firmicutes;c__Clostridia;o__Clostridiales;f__;g__;s__	225.233	0	320.167	0	128.199	499.997	1021.72	285.28	713.722	0	99.7603	0	0	778.713	352.444	0	0	545.803	0	0
186561	Root;k__Bacteria;p__Firmicutes;c__Clostridia;o__Clostridiales;f__Lachnospiraceae;g__;s__	0	302.119	0	111.496	0	388.887	272.459	33.5623	0	0	224.461	0	79.9139	229.033	0	45.0672	124.537	896.676	118.586	0
186614	Root;k__Bacteria;p__Firmicutes;c__Clostridia;o__Clostridiales;f__Lachnospiraceae;g__Coprococcus;s__	630.653	0	0	55.7479	352.546	2388.88	0	436.31	27.9891	0	124.7	49.6399	1811.38	1740.65	929.17	0	0	4249.46	1027.74	226.802
186633	Root;k__Bacteria;p__Firmicutes;c__Clostridia;o__Clostridiales;f__Lachnospiraceae;g__;s__	90.0933	302.119	29.1061	167.244	64.0993	333.331	295.163	50.3435	0	20.0885	473.862	0	26.638	137.42	48.0605	22.5336	224.167	506.817	39.5285	0
186640	Root;k__Bacteria;p__Firmicutes;c__Clostridia;o__Clostridiales;f__Ruminococcaceae;g__;s__	585.607	0	0	0	128.199	0	317.868	167.812	0	0	598.562	0	186.466	549.68	0	0	249.074	38.9859	118.586	0
186674	Root;k__Bacteria;p__Firmicutes;c__Clostridia;o__Clostridiales;f__Lachnospiraceae;g__Coprococcus;s__	0	1963.78	29.1061	1421.57	0	111.11	0	0	69.9727	140.619	24.9401	0	0	0	96.121	90.1343	0	896.676	0	41.2367
186676	Root;k__Bacteria;p__Bacteroidetes;c__Bacteroidia;o__Bacteroidales;f__Bacteroidaceae;g__Bacteroides;s__	2162.24	0	989.606	278.739	1666.58	0	0	486.654	0	160.708	24.9401	0	2503.97	45.8066	192.242	90.1343	0	0	79.057	123.71
186687	Root;k__Bacteria;p__Firmicutes;c__Clostridia;o__Clostridiales;f__Lachnospiraceae;g__;s__	0	1510.6	29.1061	975.588	0	111.11	0	0	41.9836	100.442	24.9401	0	0	0	112.141	270.403	0	1403.49	0	0
186731	Root;k__Bacteria;p__Firmicutes;c__Clostridia;o__Clostridiales;f__Lachnospiraceae;g__Coprococcus;s__	1081.12	0	0	0	512.794	2888.87	0	251.718	41.9836	0	49.8802	0	2637.16	2198.72	1041.31	0	0	3742.65	869.627	288.657
186732	Root;k__Bacteria;p__Firmicutes;c__Clostridia;o__Clostridiales;f__Ruminococcaceae;g__;s__	405.42	0	0	334.487	32.0496	555.552	45.4098	83.9059	111.956	20.0885	324.221	0	1331.9	137.42	0	0	149.444	0	434.814	185.565
186749	Root;k__Bacteria;p__Firmicutes;c__Clostridia;o__Clostridiales;f__Lachnospiraceae;g__[Ruminococcus];s__[Ruminococcus] gnavus	0	0	116.424	0	448.695	0	22.7049	16.7812	55.9782	964.247	0	49.6399	0	0	0	67.6008	249.074	0	39.5285	1525.76
186766	Root;k__Bacteria;p__Firmicutes;c__Clostridia;o__Clostridiales;f__Lachnospiraceae;g__;s__	135.14	1057.42	960.5	306.613	4486.95	1555.55	4472.86	855.84	0	20.0885	748.202	0	346.294	824.519	80.1009	135.202	1071.02	3859.6	513.871	0
186809	Root;k__Bacteria;p__Firmicutes;c__Clostridia;o__Clostridiales;f__Ruminococcaceae;g__Faecalibacterium;s__Faecalibacterium prausnitzii	0	151.06	2182.95	250.865	0	1555.55	1907.21	50.3435	0	0	349.161	0	0	45.8066	32.0403	112.668	0	0	0	103.092
186850	Root;k__Bacteria;p__Firmicutes;c__Clostridia;o__Clostridiales;f__Ruminococcaceae;g__;s__	405.42	755.298	0	0	32.0496	0	68.1146	0	0	0	324.221	0	0	0	16.0202	0	622.685	0	118.586	0
186921	Root;k__Bacteria;p__Firmicutes;c__Clostridia;o__Clostridiales;f__Lachnospiraceae;g__Coprococcus;s__	0	604.239	0	139.37	0	166.666	0	0	13.9945	100.442	0	0	0	45.8066	48.0605	247.869	0	155.944	0	0
186926	Root;k__Bacteria;p__Firmicutes;c__Clostridia;o__Clostridiales;f__Lachnospiraceae;g__;s__	180.187	0	87.3182	111.496	32.0496	1166.66	136.229	134.249	251.902	0	24.9401	0	26.638	0	16.0202	0	49.8148	0	197.643	0
186946	Root;k__Bacteria;p__Firmicutes;c__Clostridia;o__Clostridiales;f__Lachnospiraceae;g__Dorea;s__	0	0	0	501.731	416.645	111.11	227.049	33.5623	139.945	20.0885	149.64	0	26.638	0	0	0	348.704	155.944	39.5285	0
186969	Root;k__Bacteria;p__Firmicutes;c__Clostridia;o__Clostridiales;f__Lachnospiraceae;g__Coprococcus;s__	90.0933	151.06	0	891.966	0	55.5552	476.802	33.5623	1063.59	0	523.742	0	186.466	0	0	0	24.9074	38.9859	671.985	20.6183
187042	Root;k__Bacteria;p__Firmicutes;c__Clostridia;o__Clostridiales;f__Ruminococcaceae;g__;s__	225.233	151.06	0	27.8739	737.142	4166.64	0	771.934	0	0	972.663	2680.55	26.638	2152.91	160.202	0	49.8148	0	434.814	0
187063	Root;k__Bacteria;p__Firmicutes;c__Clostridia;o__Clostridiales;f__Ruminococcaceae;g__;s__	450.467	0	0	0	192.298	166.666	0	0	0	0	124.7	0	0	0	0	0	772.13	0	237.171	0
187070	Root;k__Bacteria;p__Firmicutes;c__Clostridia;o__Clostridiales;f__Ruminococcaceae;g__Faecalibacterium;s__Faecalibacterium prausnitzii	0	0	931.394	111.496	0	166.666	454.098	16.7812	0	0	224.461	49.6399	0	45.8066	16.0202	0	0	38.9859	0	20.6183
187077	Root;k__Bacteria;p__Firmicutes;c__Clostridia;o__Clostridiales;f__Lachnospiraceae;g__;s__	0	4984.97	0	4376.21	0	1111.1	0	0	363.858	562.477	74.8202	0	0	0	496.625	1081.61	0	5107.15	39.5285	103.092
187199	Root;k__Bacteria;p__Firmicutes;c__Clostridia;o__Clostridiales;f__;g__;s__	0	0	145.53	445.983	128.199	55.5552	317.868	16.7812	0	120.531	3017.75	0	452.845	0	0	5047.52	1195.56	2573.07	79.057	144.328
187239	Root;k__Bacteria;p__Firmicutes;c__Clostridia;o__Clostridiales;f__Lachnospiraceae;g__Blautia;s__	90.0933	9516.76	58.2121	4069.6	32.0496	1444.44	90.8195	83.9059	4072.41	10285.3	573.622	24.8199	2717.07	1786.46	1265.59	180.269	747.222	15789.3	2411.24	247.42
187320	Root;k__Bacteria;p__Firmicutes;c__Clostridia;o__Clostridiales;f__;g__;s__	1441.49	0	902.288	334.487	128.199	0	0	16.7812	13.9945	0	124.7	0	0	229.033	0	0	0	0	0	0
187356	Root;k__Bacteria;p__Firmicutes;c__Clostridia;o__Clostridiales;f__Lachnospiraceae;g__Coprococcus;s__	0	0	0	641.101	0	222.221	158.934	0	601.766	0	299.281	0	133.19	0	0	0	0	0	711.513	0
187379	Root;k__Bacteria;p__Firmicutes;c__Clostridia;o__Clostridiales;f__Lachnospiraceae;g__;s__	0	0	29.1061	167.244	128.199	0	249.754	67.1247	0	60.2654	423.981	0	53.2759	0	0	1036.54	622.685	740.732	79.057	123.71
187380	Root;k__Bacteria;p__Firmicutes;c__Clostridia;o__Clostridiales;f__Lachnospiraceae;g__Blautia;s__	0	2114.84	0	7581.71	32.0496	4888.86	703.851	318.842	321.875	622.743	2494.01	0	23548	549.68	112.141	22.5336	348.704	506.817	395.285	103.092
187401	Root;k__Bacteria;p__Firmicutes;c__Clostridia;o__Clostridiales;f__Ruminococcaceae;g__;s__	2027.1	0	6752.61	2313.54	5929.18	13722.1	544.917	5369.97	209.918	0	1047.48	0	133.19	6367.12	4069.12	0	224.167	12085.6	434.814	20.6183
187447	Root;k__Bacteria;p__Firmicutes;c__Clostridia;o__Clostridiales;f__Lachnospiraceae;g__Roseburia;s__	315.327	0	785.864	0	2756.27	0	0	570.56	0	0	0	0	0	0	0	45.0672	49.8148	38.9859	0	0
187466	Root;k__Bacteria;p__Firmicutes;c__Clostridia;o__Clostridiales;f__Clostridiaceae;g__;s__	45.0467	65408.8	2474.02	445.983	1121.74	444.442	1248.77	50.3435	489.809	20.0885	99.7603	0	26.638	91.6133	4918.19	247.869	398.519	0	1936.9	247.42
187468	Root;k__Bacteria;p__Firmicutes;c__Clostridia;o__Clostridiales;f__Lachnospiraceae;g__Blautia;s__	45.0467	0	0	111.496	0	111.11	0	16.7812	0	0	0	99.2797	79.9139	0	0	0	249.074	194.929	0	20.6183
187487	Root;k__Bacteria;p__Firmicutes;c__Clostridia;o__Clostridiales;f__Veillonellaceae;g__Dialister;s__	0	0	494.803	0	160.248	333.331	227.049	1241.81	0	0	0	0	532.759	0	0	0	0	0	237.171	0
187489	Root;k__Bacteria;p__Firmicutes;c__Clostridia;o__Clostridiales;f__Ruminococcaceae;g__;s__	90.0933	0	2153.85	139.37	0	666.663	930.9	100.687	0	20.0885	1446.52	0	0	0	48.0605	45.0672	24.9074	0	0	0
187504	Root;k__Bacteria;p__Firmicutes;c__Clostridia;o__Clostridiales;f__Ruminococcaceae;g__;s__	5450.65	7855.1	0	0	1730.68	1833.32	113.524	0	0	0	4065.23	24.8199	0	0	64.0807	22.5336	25156.5	0	3320.39	41.2367
187505	Root;k__Bacteria;p__Firmicutes;c__Clostridia;o__Clostridiales;f__Lachnospiraceae;g__Dorea;s__	0	0	0	557.479	352.546	0	272.459	0	223.913	100.442	99.7603	0	53.2759	45.8066	0	0	348.704	116.958	0	0
187565	Root;k__Bacteria;p__Firmicutes;c__Clostridia;o__Clostridiales;f__Lachnospiraceae;g__Blautia;s__	0	302.119	29.1061	55.7479	0	0	68.1146	16.7812	69.9727	120.531	0	0	133.19	0	0	0	0	272.901	118.586	0
187569	Root;k__Bacteria;p__Firmicutes;c__Clostridia;o__Clostridiales;f__Lachnospiraceae;g__Coprococcus;s__	0	1208.48	232.849	752.596	32.0496	166.666	45.4098	50.3435	55.9782	321.416	0	0	0	0	16.0202	135.202	0	623.774	0	0
187582	Root;k__Bacteria;p__Firmicutes;c__Clostridia;o__Clostridiales;f__Ruminococcaceae;g__;s__	765.793	0	378.379	278.739	3237.01	2777.76	703.851	469.873	335.869	40.1769	249.401	0	79.9139	0	16.0202	0	199.259	38.9859	39.5285	20.6183
187583	Root;k__Bacteria;p__Firmicutes;c__Clostridia;o__Clostridiales;f__Lachnospiraceae;g__Blautia;s__	180.187	0	0	724.723	128.199	333.331	0	16.7812	0	0	49.8802	198.559	106.552	0	32.0403	0	1095.93	350.873	0	61.855
187597	Root;k__Bacteria;p__Firmicutes;c__Clostridia;o__Clostridiales;f__Lachnospiraceae;g__Blautia;s__	26802.8	151.06	1542.62	55051	2916.52	13444.4	2088.85	7434.06	1441.44	100.442	3741.01	30305.1	24427	3252.27	4437.59	247.869	93377.9	37309.5	1225.38	3443.26
187665	Root;k__Bacteria;p__Firmicutes;c__Clostridia;o__Clostridiales;f__Lachnospiraceae;g__;s__	0	3021.19	58.2121	1700.31	0	611.108	0	0	195.924	462.035	49.8802	0	0	45.8066	224.282	608.407	0	3079.89	0	20.6183
187717	Root;k__Bacteria;p__Firmicutes;c__Clostridia;o__Clostridiales;f__Lachnospiraceae;g__;s__	45.0467	0	0	55.7479	32.0496	0	113.524	33.5623	0	20.0885	872.903	0	26.638	0	0	630.94	24.9074	194.929	39.5285	41.2367
187746	Root;k__Bacteria;p__Firmicutes;c__Clostridia;o__Clostridiales;f__Ruminococcaceae;g__Faecalibacterium;s__Faecalibacterium prausnitzii	0	0	0	0	0	611.108	0	167.812	0	0	49.8802	943.157	0	732.906	80.1009	0	24.9074	0	434.814	0
187748	Root;k__Bacteria;p__Firmicutes;c__Clostridia;o__Clostridiales;f__Lachnospiraceae;g__Coprococcus;s__	0	1510.6	58.2121	0	0	222.221	45.4098	16.7812	111.956	261.15	0	0	0	91.6133	160.202	743.608	49.8148	38.9859	0	0
187782	Root;k__Bacteria;p__Firmicutes;c__Clostridia;o__Clostridiales;f__Lachnospiraceae;g__Coprococcus;s__	0	302.119	0	473.857	0	55.5552	0	0	13.9945	120.531	0	0	0	0	96.121	270.403	24.9074	545.803	0	0
187812	Root;k__Bacteria;p__Firmicutes;c__Clostridia;o__Clostridiales;f__Lachnospiraceae;g__Dorea;s__	0	0	0	1003.46	128.199	277.776	68.1146	0	125.951	140.619	199.521	0	0	91.6133	0	22.5336	3536.85	116.958	0	41.2367
187818	Root;k__Bacteria;p__Firmicutes;c__Clostridia;o__Clostridiales;f__Ruminococcaceae;g__Faecalibacterium;s__Faecalibacterium prausnitzii	45.0467	0	0	0	192.298	277.776	68.1146	50.3435	0	0	99.7603	2184.15	79.9139	2290.33	96.121	22.5336	0	0	632.456	0
187829	Root;k__Bacteria;p__Firmicutes;c__Clostridia;o__Clostridiales;f__;g__;s__	0	0	261.955	55.7479	96.1489	55.5552	22.7049	151.031	475.815	0	24.9401	0	53.2759	503.873	48.0605	0	24.9074	311.887	0	20.6183
187841	Root;k__Bacteria;p__Bacteroidetes;c__Bacteroidia;o__Bacteroidales;f__Bacteroidaceae;g__Bacteroides;s__	1126.17	0	232.849	83.6218	480.745	0	0	234.936	0	80.3539	24.9401	0	479.483	0	416.524	0	0	38.9859	39.5285	20.6183
187858	Root;k__Bacteria;p__Firmicutes;c__Clostridia;o__Clostridiales;f__Ruminococcaceae;g__;s__	0	0	0	0	0	388.887	227.049	33.5623	0	0	299.281	0	0	0	0	1735.09	1942.78	0	0	0
187868	Root;k__Bacteria;p__Firmicutes;c__Clostridia;o__Clostridiales;f__Lachnospiraceae;g__Coprococcus;s__	540.56	0	116.424	83.6218	224.347	1444.44	408.688	318.842	419.836	0	49.8802	0	79.9139	0	16.0202	0	24.9074	77.9718	237.171	0
187882	Root;k__Bacteria;p__Firmicutes;c__Clostridia;o__Clostridiales;f__Ruminococcaceae;g__;s__	7657.93	0	0	0	2051.18	0	204.344	0	125.951	0	1147.24	0	159.828	0	0	0	149.444	0	0	0
187935	Root;k__Bacteria;p__Firmicutes;c__Clostridia;o__Clostridiales;f__Lachnospiraceae;g__Dorea;s__	0	0	0	1533.07	384.596	388.887	249.754	16.7812	279.891	261.15	374.101	0	186.466	45.8066	0	45.0672	846.852	428.845	158.114	0
187946	Root;k__Bacteria;p__Firmicutes;c__Clostridia;o__Clostridiales;f__Lachnospiraceae;g__Blautia;s__	90.0933	0	785.864	139.37	512.794	0	1226.06	201.374	587.771	0	548.682	0	106.552	503.873	80.1009	0	0	545.803	0	0
187952	Root;k__Bacteria;p__Firmicutes;c__Clostridia;o__Clostridiales;f__Lachnospiraceae;g__Blautia;s__	0	604.239	0	195.118	0	111.11	0	16.7812	13.9945	100.442	99.7603	0	26.638	0	0	0	24.9074	77.9718	0	20.6183
188036	Root;k__Bacteria;p__Firmicutes;c__Erysipelotrichi;o__Erysipelotrichales;f__Erysipelotrichaceae;g__;s__	585.607	0	523.909	278.739	320.496	0	2088.85	201.374	0	0	673.382	0	0	0	0	0	398.519	155.944	39.5285	0
188039	Root;k__Bacteria;p__Firmicutes;c__Clostridia;o__Clostridiales;f__Lachnospiraceae;g__[Ruminococcus];s__[Ruminococcus] gnavus	0	0	0	27.8739	0	0	0	33.5623	125.951	1205.31	0	74.4598	26.638	0	0	45.0672	298.889	38.9859	0	1484.52
188057	Root;k__Bacteria;p__Firmicutes;c__Clostridia;o__Clostridiales;f__Lachnospiraceae;g__;s__	45.0467	3927.55	0	0	0	55.5552	0	335.623	307.88	4600.26	24.9401	0	0	595.486	0	22.5336	99.6296	116.958	0	0
188073	Root;k__Bacteria;p__Bacteroidetes;c__Bacteroidia;o__Bacteroidales;f__Bacteroidaceae;g__Bacteroides;s__	360.373	0	261.955	0	288.447	0	0	201.374	13.9945	40.1769	0	0	399.57	0	0	45.0672	0	38.9859	39.5285	0
188076	Root;k__Bacteria;p__Firmicutes;c__Clostridia;o__Clostridiales;f__Lachnospiraceae;g__;s__	0	453.179	116.424	362.361	352.546	0	0	50.3435	69.9727	462.035	0	2258.61	79.9139	366.453	16.0202	270.403	0	155.944	197.643	123.71
188079	Root;k__Bacteria;p__Firmicutes;c__Clostridia;o__Clostridiales;f__Lachnospiraceae;g__Coprococcus;s__	855.887	0	203.742	167.244	3461.36	0	1748.28	335.623	13.9945	20.0885	523.742	0	745.863	45.8066	0	0	697.407	740.732	988.213	41.2367
188090	Root;k__Bacteria;p__Firmicutes;c__Clostridia;o__Clostridiales;f__Lachnospiraceae;g__[Ruminococcus];s__[Ruminococcus] gnavus	0	0	0	83.6218	32.0496	55.5552	136.229	67.1247	405.842	3897.16	49.8802	496.399	0	45.8066	0	247.869	1444.63	389.859	79.057	6721.58
188128	Root;k__Bacteria;p__Firmicutes;c__Clostridia;o__Clostridiales;f__Lachnospiraceae;g__Coprococcus;s__	0	2416.95	0	0	0	722.218	0	0	209.918	261.15	0	0	0	91.6133	96.121	608.407	0	38.9859	0	0
188194	Root;k__Bacteria;p__Firmicutes;c__Clostridia;o__Clostridiales;f__Lachnospiraceae;g__Coprococcus;s__	38289.7	151.06	8324.33	18313.2	20127.2	199277	25293.2	23829.3	52829.4	0	1222.06	148.92	12413.3	91.6133	2114.66	67.6008	11706.5	1364.51	18578.4	185.565
188213	Root;k__Bacteria;p__Firmicutes;c__Clostridia;o__Clostridiales;f__Lachnospiraceae;g__;s__	0	0	29.1061	167.244	0	222.221	363.278	16.7812	0	0	124.7	0	79.9139	91.6133	0	0	74.7222	389.859	39.5285	0
188234	Root;k__Bacteria;p__Firmicutes;c__Clostridia;o__Clostridiales;f__Lachnospiraceae;g__;s__	135.14	0	58.2121	111.496	160.248	0	363.278	50.3435	0	60.2654	299.281	0	26.638	0	0	1352.02	298.889	506.817	0	41.2367
188308	Root;k__Bacteria;p__Firmicutes;c__Clostridia;o__Clostridiales;f__Lachnospiraceae;g__[Ruminococcus];s__	0	0	407.485	167.244	160.248	0	522.212	134.249	629.755	0	149.64	0	53.2759	320.646	80.1009	0	24.9074	818.704	0	0
188310	Root;k__Bacteria;p__Firmicutes;c__Clostridia;o__Clostridiales;f__Lachnospiraceae;g__[Ruminococcus];s__[Ruminococcus] gnavus	0	0	145.53	0	160.248	0	45.4098	0	27.9891	140.619	0	0	0	0	0	0	199.259	155.944	39.5285	61.855
188392	Root;k__Bacteria;p__Bacteroidetes;c__Bacteroidia;o__Bacteroidales;f__Bacteroidaceae;g__Bacteroides;s__	1486.54	0	320.167	27.8739	288.447	0	0	234.936	13.9945	160.708	0	0	1092.16	0	144.182	0	24.9074	0	39.5285	0
188505	Root;k__Bacteria;p__Firmicutes;c__Clostridia;o__Clostridiales;f__Peptostreptococcaceae;g__;s__	0	1359.54	232.849	0	0	0	22.7049	0	55.9782	0	24.9401	0	0	0	320.403	22.5336	0	0	276.7	0
188588	Root;k__Bacteria;p__Firmicutes;c__Clostridia;o__Clostridiales;f__Lachnospiraceae;g__Blautia;s__	0	755.298	29.1061	250.865	0	55.5552	22.7049	0	97.9618	160.708	0	0	79.9139	0	16.0202	0	24.9074	116.958	39.5285	20.6183
188591	Root;k__Bacteria;p__Firmicutes;c__Clostridia;o__Clostridiales;f__Lachnospiraceae;g__;s__	0	0	0	195.118	192.298	277.776	90.8195	0	55.9782	40.1769	448.921	0	0	0	0	0	174.352	0	0	0
188596	Root;k__Bacteria;p__Firmicutes;c__Clostridia;o__Clostridiales;f__;g__;s__	45.0467	0	58.2121	27.8739	256.397	0	158.934	0	0	20.0885	249.401	0	53.2759	0	0	495.739	124.537	233.915	0	41.2367
188634	Root;k__Bacteria;p__Firmicutes;c__Clostridia;o__Clostridiales;f__Lachnospiraceae;g__Roseburia;s__Roseburia faecis	225.233	0	261.955	55.7479	192.298	0	22.7049	0	0	20.0885	149.64	0	266.38	0	0	67.6008	24.9074	38.9859	39.5285	0
188648	Root;k__Bacteria;p__Firmicutes;c__Clostridia;o__Clostridiales;f__Lachnospiraceae;g__;s__	0	2265.9	0	1031.34	32.0496	2055.54	249.754	16.7812	0	0	798.083	0	239.742	137.42	16.0202	67.6008	996.296	2690.03	197.643	20.6183
188690	Root;k__Bacteria;p__Firmicutes;c__Clostridia;o__Clostridiales;f__Lachnospiraceae;g__Blautia;s__	0	906.358	0	390.235	32.0496	111.11	0	0	27.9891	381.681	149.64	0	26.638	0	16.0202	0	24.9074	155.944	79.057	41.2367
188700	Root;k__Bacteria;p__Firmicutes;c__Clostridia;o__Clostridiales;f__Lachnospiraceae;g__;s__	225.233	0	145.53	27.8739	160.248	0	1021.72	117.468	0	0	1047.48	0	53.2759	0	0	923.877	249.074	350.873	0	0
188735	Root;k__Bacteria;p__Bacteroidetes;c__Bacteroidia;o__Bacteroidales;f__Bacteroidaceae;g__Bacteroides;s__	0	0	0	0	24485.9	0	385.983	67.1247	0	40.1769	872.903	0	159.828	0	0	0	0	0	0	0
188749	Root;k__Bacteria;p__Firmicutes;c__Clostridia;o__Clostridiales;f__;g__;s__	8919.24	0	17812.9	3539.99	23043.7	25444.3	1793.69	19667.5	419.836	0	2045.09	74.4598	879.053	11543.3	8586.81	0	672.5	22144	6522.2	0
188792	Root;k__Bacteria;p__Firmicutes;c__Clostridia;o__Clostridiales;f__Lachnospiraceae;g__;s__	0	604.239	58.2121	195.118	2019.13	444.442	1884.5	67.1247	13.9945	60.2654	174.581	0	79.9139	0	0	22.5336	523.056	506.817	39.5285	61.855
188804	Root;k__Bacteria;p__Bacteroidetes;c__Bacteroidia;o__Bacteroidales;f__Bacteroidaceae;g__Bacteroides;s__	2207.29	0	698.546	167.244	865.34	0	0	620.903	13.9945	220.973	0	0	905.691	0	80.1009	22.5336	0	38.9859	79.057	0
188811	Root;k__Bacteria;p__Firmicutes;c__Clostridia;o__Clostridiales;f__Lachnospiraceae;g__Blautia;s__	90.0933	4078.61	0	1198.58	32.0496	444.442	113.524	67.1247	377.853	1064.69	224.461	0	506.121	274.84	80.1009	22.5336	273.981	1325.52	158.114	103.092
188818	Root;k__Bacteria;p__Firmicutes;c__Clostridia;o__Clostridiales;f__Lachnospiraceae;g__Dorea;s__	180.187	1359.54	0	83.6218	0	111.11	22.7049	184.593	0	0	299.281	0	0	0	16.0202	0	0	0	39.5285	0
188832	Root;k__Bacteria;p__Firmicutes;c__Clostridia;o__Clostridiales;f__;g__;s__	90.0933	0	0	222.992	0	0	272.459	16.7812	251.902	0	99.7603	0	53.2759	0	0	0	0	0	355.757	0
188927	Root;k__Bacteria;p__Firmicutes;c__Clostridia;o__Clostridiales;f__Ruminococcaceae;g__Ruminococcus;s__	1081.12	0	232.849	167.244	1185.84	0	1339.59	167.812	0	0	174.581	0	452.845	0	0	0	199.259	233.915	711.513	0
188965	Root;k__Bacteria;p__Firmicutes;c__Clostridia;o__Clostridiales;f__Lachnospiraceae;g__;s__	0	302.119	29.1061	139.37	32.0496	444.442	158.934	0	0	0	99.7603	0	53.2759	91.6133	0	0	273.981	857.69	0	20.6183
188990	Root;k__Bacteria;p__Firmicutes;c__Clostridia;o__Clostridiales;f__Lachnospiraceae;g__;s__	45.0467	2719.07	58.2121	1588.81	480.745	2444.43	2156.96	369.186	13.9945	0	698.322	0	559.397	549.68	16.0202	292.937	1021.2	5964.84	592.928	0
189007	Root;k__Bacteria;p__Firmicutes;c__Clostridia;o__Clostridiales;f__Lachnospiraceae;g__;s__	180.187	0	145.53	0	480.745	0	1044.42	285.28	0	0	74.8202	0	26.638	0	0	405.605	0	194.929	0	0
189053	Root;k__Bacteria;p__Firmicutes;c__Clostridia;o__Clostridiales;f__Lachnospiraceae;g__Blautia;s__	0	0	0	167.244	0	55.5552	0	0	0	0	24.9401	198.559	159.828	45.8066	16.0202	22.5336	298.889	233.915	39.5285	0
189056	Root;k__Bacteria;p__Firmicutes;c__Clostridia;o__Clostridiales;f__Lachnospiraceae;g__Dorea;s__	0	0	0	250.865	64.0993	166.666	68.1146	0	55.9782	20.0885	224.461	0	26.638	0	0	0	199.259	38.9859	0	0
189076	Root;k__Bacteria;p__Proteobacteria;c__Betaproteobacteria;o__Burkholderiales;f__Alcaligenaceae;g__Sutterella;s__	0	0	0	585.353	160.248	0	794.671	889.402	0	220.973	0	0	26.638	0	0	0	0	0	79.057	0
189081	Root;k__Bacteria;p__Firmicutes;c__Clostridia;o__Clostridiales;f__Lachnospiraceae;g__;s__	0	1057.42	29.1061	306.613	0	166.666	0	0	97.9618	100.442	24.9401	0	0	0	32.0403	180.269	0	506.817	0	0
189102	Root;k__Bacteria;p__Firmicutes;c__Clostridia;o__Clostridiales;f__Lachnospiraceae;g__Blautia;s__	0	453.179	29.1061	362.361	64.0993	111.11	408.688	100.687	265.896	542.389	99.7603	0	133.19	0	32.0403	0	74.7222	389.859	79.057	20.6183
189110	Root;k__Bacteria;p__Firmicutes;c__Clostridia;o__Clostridiales;f__Ruminococcaceae;g__Ruminococcus;s__	3919.06	1812.72	58.2121	0	705.092	0	158.934	0	0	0	1197.12	0	266.38	0	0	22.5336	473.241	0	39.5285	20.6183
189150	Root;k__Bacteria;p__Firmicutes;c__Clostridia;o__Clostridiales;f__Ruminococcaceae;g__Ruminococcus;s__	405.42	0	145.53	0	1666.58	0	499.507	151.031	0	0	224.461	0	26.638	0	0	0	0	77.9718	79.057	0
189156	Root;k__Bacteria;p__Firmicutes;c__Clostridia;o__Clostridiales;f__Ruminococcaceae;g__;s__	360.373	0	0	0	865.34	2277.77	90.8195	973.308	0	0	274.341	5038.45	0	3618.72	384.484	0	24.9074	0	948.684	0
189163	Root;k__Bacteria;p__Proteobacteria;c__Betaproteobacteria;o__Burkholderiales;f__Alcaligenaceae;g__Sutterella;s__	0	0	0	1282.2	705.092	0	749.261	1661.34	0	381.681	374.101	0	0	0	16.0202	0	0	0	276.7	20.6183
189200	Root;k__Bacteria;p__Firmicutes;c__Clostridia;o__Clostridiales;f__Lachnospiraceae;g__[Ruminococcus];s__	0	0	116.424	167.244	0	0	113.524	83.9059	461.82	0	49.8802	0	53.2759	274.84	64.0807	0	0	428.845	0	0
189208	Root;k__Bacteria;p__Firmicutes;c__Clostridia;o__Clostridiales;f__Lachnospiraceae;g__;s__	225.233	0	87.3182	55.7479	320.496	0	658.441	67.1247	0	0	149.64	0	26.638	0	0	225.336	74.7222	116.958	0	41.2367
189247	Root;k__Bacteria;p__Firmicutes;c__Clostridia;o__Clostridiales;f__Lachnospiraceae;g__Dorea;s__	0	302.119	29.1061	0	64.0993	0	45.4098	151.031	279.891	0	224.461	0	53.2759	320.646	0	338.004	99.6296	155.944	0	0
189250	Root;k__Bacteria;p__Firmicutes;c__Clostridia;o__Clostridiales;f__Ruminococcaceae;g__;s__	315.327	755.298	0	0	96.1489	277.776	45.4098	0	0	0	224.461	0	0	0	0	0	1594.07	0	316.228	0
189296	Root;k__Bacteria;p__Firmicutes;c__Clostridia;o__Clostridiales;f__Lachnospiraceae;g__[Ruminococcus];s__	0	0	116.424	139.37	288.447	0	45.4098	50.3435	335.869	20.0885	174.581	0	53.2759	274.84	64.0807	45.0672	0	116.958	0	0
189384	Root;k__Bacteria;p__Bacteroidetes;c__Bacteroidia;o__Bacteroidales;f__Bacteroidaceae;g__Bacteroides;s__	45.0467	302.119	0	0	3012.67	0	1589.34	0	125.951	241.062	3167.39	24.8199	0	2702.59	48.0605	0	0	0	0	0
189396	Root;k__Bacteria;p__Firmicutes;c__Clostridia;o__Clostridiales;f__Lachnospiraceae;g__Dorea;s__	90.0933	302.119	0	10229.7	2467.82	3055.54	2315.9	67.1247	3260.73	1285.66	2518.95	0	1225.35	366.453	48.0605	112.668	7721.3	1949.29	711.513	0
189407	Root;k__Bacteria;p__Firmicutes;c__Clostridia;o__Clostridiales;f__[Mogibacteriaceae];g__;s__	45.0467	6193.45	5384.62	306.613	512.794	111.11	2361.31	0	713.722	60.2654	972.663	99.2797	79.9139	91.6133	4229.33	90.1343	74.7222	0	2529.82	20.6183
189478	Root;k__Bacteria;p__Firmicutes;c__Clostridia;o__Clostridiales;f__Lachnospiraceae;g__Coprococcus;s__	135.14	0	29.1061	111.496	128.199	555.552	90.8195	134.249	55.9782	0	24.9401	0	26.638	0	16.0202	0	0	0	158.114	0
189517	Root;k__Bacteria;p__Firmicutes;c__Clostridia;o__Clostridiales;f__Lachnospiraceae;g__Blautia;s__	405.42	0	0	139.37	0	111.11	45.4098	50.3435	0	0	49.8802	124.1	79.9139	0	0	0	498.148	38.9859	39.5285	0
189524	Root;k__Bacteria;p__Firmicutes;c__Clostridia;o__Clostridiales;f__Ruminococcaceae;g__;s__	0	0	0	0	0	222.221	2974.34	385.967	0	0	399.041	0	0	0	0	450.672	1245.37	0	0	0
189530	Root;k__Bacteria;p__Firmicutes;c__Clostridia;o__Clostridiales;f__Lachnospiraceae;g__[Ruminococcus];s__	45.0467	0	0	83.6218	673.042	55.5552	90.8195	16.7812	377.853	0	0	0	26.638	412.26	176.222	0	0	545.803	0	0
189559	Root;k__Bacteria;p__Firmicutes;c__Clostridia;o__Clostridiales;f__Lachnospiraceae;g__Dorea;s__	0	0	29.1061	195.118	0	0	0	0	139.945	0	99.7603	0	0	0	0	0	124.537	0	118.586	474.222
189610	Root;k__Bacteria;p__Firmicutes;c__Clostridia;o__Clostridiales;f__;g__;s__	0	1963.78	1979.21	0	961.489	0	862.785	100.687	97.9618	0	224.461	0	0	0	0	0	0	194.929	0	0
189648	Root;k__Bacteria;p__Firmicutes;c__Clostridia;o__Clostridiales;f__Lachnospiraceae;g__;s__	0	151.06	0	139.37	32.0496	222.221	158.934	16.7812	0	0	49.8802	0	0	137.42	0	45.0672	149.444	467.831	158.114	0
189651	Root;k__Bacteria;p__Firmicutes;c__Clostridia;o__Clostridiales;f__Ruminococcaceae;g__;s__	270.28	0	553.015	27.8739	192.298	1388.88	1112.54	520.216	1693.34	20.0885	299.281	0	106.552	1557.43	801.009	0	0	1013.63	0	0
189657	Root;k__Bacteria;p__Firmicutes;c__Clostridia;o__Clostridiales;f__Lachnospiraceae;g__Dorea;s__	45.0467	151.06	0	2425.03	544.844	833.329	635.737	83.9059	517.798	301.327	1321.82	0	293.018	91.6133	0	45.0672	2490.74	194.929	316.228	0
189661	Root;k__Bacteria;p__Firmicutes;c__Clostridia;o__Clostridiales;f__Lachnospiraceae;g__;s__	45.0467	151.06	0	55.7479	32.0496	111.11	18005	3490.48	0	0	2294.49	0	0	0	16.0202	0	49.8148	428.845	0	0
189708	Root;k__Bacteria;p__Firmicutes;c__Clostridia;o__Clostridiales;f__Ruminococcaceae;g__Faecalibacterium;s__Faecalibacterium prausnitzii	135.14	0	1018.71	111.496	32.0496	333.331	454.098	33.5623	0	0	99.7603	0	0	0	0	0	0	0	0	0
189731	Root;k__Bacteria;p__Firmicutes;c__Clostridia;o__Clostridiales;f__Lachnospiraceae;g__;s__	0	453.179	0	1087.08	0	166.666	0	16.7812	55.9782	120.531	0	0	0	45.8066	96.121	383.071	0	857.69	0	0
189754	Root;k__Bacteria;p__Firmicutes;c__Clostridia;o__Clostridiales;f__Lachnospiraceae;g__[Ruminococcus];s__	0	0	174.636	0	737.142	0	295.163	285.28	13.9945	0	49.8802	74.4598	0	0	0	0	24.9074	38.9859	0	0
189782	Root;k__Bacteria;p__Firmicutes;c__Clostridia;o__Clostridiales;f__Lachnospiraceae;g__;s__	900.933	0	0	222.992	2467.82	111.11	1475.82	268.499	0	301.327	473.862	0	293.018	45.8066	0	0	0	77.9718	0	0
189816	Root;k__Bacteria;p__Firmicutes;c__Clostridia;o__Clostridiales;f__Ruminococcaceae;g__;s__	810.84	1510.6	87.3182	3205.5	0	777.773	158.934	503.435	0	0	1222.06	0	0	183.227	64.0807	0	24.9074	38.9859	0	0
189842	Root;k__Bacteria;p__Firmicutes;c__Clostridia;o__Clostridiales;f__Lachnospiraceae;g__Blautia;s__	0	1359.54	29.1061	613.227	0	166.666	22.7049	0	265.896	462.035	74.8202	0	293.018	91.6133	96.121	22.5336	124.537	701.746	39.5285	20.6183
189850	Root;k__Bacteria;p__Firmicutes;c__Clostridia;o__Clostridiales;f__Lachnospiraceae;g__;s__	0	1057.42	58.2121	585.353	0	166.666	0	16.7812	55.9782	120.531	0	0	0	0	32.0403	292.937	0	818.704	0	0
189855	Root;k__Bacteria;p__Firmicutes;c__Clostridia;o__Clostridiales;f__Lachnospiraceae;g__;s__	0	0	58.2121	0	32.0496	0	113.524	0	0	0	99.7603	0	53.2759	0	0	428.138	24.9074	233.915	0	0
189895	Root;k__Bacteria;p__Firmicutes;c__Clostridia;o__Clostridiales;f__Lachnospiraceae;g__Blautia;s__	0	604.239	58.2121	111.496	0	0	0	0	55.9782	281.239	24.9401	0	26.638	0	32.0403	22.5336	49.8148	194.929	0	0
189896	Root;k__Bacteria;p__Firmicutes;c__Clostridia;o__Clostridiales;f__Ruminococcaceae;g__;s__	0	0	0	0	0	777.773	1044.42	117.468	0	0	423.981	0	0	45.8066	0	4619.39	2640.19	0	39.5285	0
189942	Root;k__Bacteria;p__Firmicutes;c__Clostridia;o__Clostridiales;f__Lachnospiraceae;g__Dorea;s__	0	0	0	222.992	416.645	222.221	90.8195	16.7812	83.9673	20.0885	174.581	0	26.638	45.8066	0	0	448.333	77.9718	0	0
189967	Root;k__Bacteria;p__Firmicutes;c__Clostridia;o__Clostridiales;f__Lachnospiraceae;g__;s__	90.0933	0	0	0	0	0	113.524	16.7812	0	20.0885	623.502	0	26.638	0	0	721.075	49.8148	194.929	0	0
189998	Root;k__Bacteria;p__Firmicutes;c__Clostridia;o__Clostridiales;f__Lachnospiraceae;g__Blautia;s__	2162.24	0	0	83.6218	128.199	0	0	268.499	2588.99	9843.35	0	0	0	0	0	22.5336	2515.65	0	0	0
190003	Root;k__Bacteria;p__Firmicutes;c__Clostridia;o__Clostridiales;f__Clostridiaceae;g__;s__	180.187	755.298	174.636	55.7479	288.447	166.666	249.754	234.936	251.902	20.0885	598.562	0	0	91.6133	833.049	135.202	1544.26	0	276.7	123.71
190058	Root;k__Bacteria;p__Firmicutes;c__Clostridia;o__Clostridiales;f__Lachnospiraceae;g__;s__	0	4380.73	29.1061	0	0	555.552	0	0	391.847	622.743	0	0	53.2759	183.227	592.746	1171.75	0	233.915	0	41.2367
190071	Root;k__Bacteria;p__Firmicutes;c__Clostridia;o__Clostridiales;f__Lachnospiraceae;g__Blautia;s__	0	453.179	116.424	250.865	128.199	55.5552	68.1146	16.7812	27.9891	140.619	49.8802	0	26.638	0	48.0605	0	149.444	155.944	0	0
190100	Root;k__Bacteria;p__Firmicutes;c__Clostridia;o__Clostridiales;f__Lachnospiraceae;g__Blautia;s__	0	1208.48	29.1061	362.361	64.0993	0	0	33.5623	195.924	321.416	49.8802	0	26.638	137.42	64.0807	0	99.6296	623.774	79.057	0
190104	Root;k__Bacteria;p__Firmicutes;c__Clostridia;o__Clostridiales;f__;g__;s__	0	0	0	362.361	0	55.5552	136.229	0	475.815	0	149.64	0	79.9139	0	32.0403	0	0	0	197.643	0
190108	Root;k__Bacteria;p__Firmicutes;c__Clostridia;o__Clostridiales;f__Lachnospiraceae;g__Blautia;s__	180.187	0	0	195.118	0	111.11	22.7049	16.7812	97.9618	40.1769	224.461	0	1092.16	45.8066	0	0	124.537	0	197.643	82.4734
190151	Root;k__Bacteria;p__Firmicutes;c__Clostridia;o__Clostridiales;f__Lachnospiraceae;g__Blautia;s__	45.0467	0	58.2121	27.8739	0	55.5552	0	33.5623	55.9782	160.708	0	0	79.9139	0	0	0	0	194.929	158.114	0
190177	Root;k__Bacteria;p__Firmicutes;c__Clostridia;o__Clostridiales;f__Lachnospiraceae;g__;s__	0	906.358	0	306.613	32.0496	388.887	90.8195	0	0	0	149.64	0	213.104	412.26	32.0403	180.269	398.519	103897	355.757	0
190183	Root;k__Bacteria;p__Firmicutes;c__Clostridia;o__Clostridiales;f__Lachnospiraceae;g__[Ruminococcus];s__	0	0	87.3182	27.8739	64.0993	444.442	454.098	117.468	993.613	0	99.7603	0	26.638	1145.17	384.484	0	0	857.69	0	0
190205	Root;k__Bacteria;p__Firmicutes;c__Clostridia;o__Clostridiales;f__Lachnospiraceae;g__Blautia;s__	0	1359.54	58.2121	641.101	128.199	166.666	68.1146	83.9059	461.82	803.539	74.8202	0	319.656	137.42	112.141	45.0672	99.6296	1091.61	158.114	20.6183
190206	Root;k__Bacteria;p__Firmicutes;c__Clostridia;o__Clostridiales;f__Lachnospiraceae;g__[Ruminococcus];s__	0	0	116.424	55.7479	32.0496	55.5552	0	0	251.902	0	49.8802	0	0	274.84	32.0403	0	0	311.887	0	0
190229	Root;k__Bacteria;p__Firmicutes;c__Clostridia;o__Clostridiales;f__Lachnospiraceae;g__Blautia;s__Blautia producta	0	1057.42	0	306.613	0	0	0	0	559.782	0	24.9401	0	0	0	0	202.802	174.352	0	237.171	0
190240	Root;k__Bacteria;p__Firmicutes;c__Clostridia;o__Clostridiales;f__Lachnospiraceae;g__;s__	0	604.239	0	306.613	32.0496	0	0	0	55.9782	0	0	0	0	0	48.0605	45.0672	0	272.901	0	0
190260	Root;k__Bacteria;p__Firmicutes;c__Clostridia;o__Clostridiales;f__Lachnospiraceae;g__;s__	19685.4	151.06	19006.3	280050	224.347	45277.5	0	1174.68	0	0	2543.89	297.839	3090	8520.03	0	45.0672	20374.3	0	1936.9	0
190297	Root;k__Bacteria;p__Firmicutes;c__Clostridia;o__Clostridiales;f__Peptostreptococcaceae;g__;s__	0	4531.79	407.485	139.37	32.0496	55.5552	22.7049	0	391.847	40.1769	24.9401	0	26.638	91.6133	2611.29	45.0672	99.6296	0	1264.91	20.6183
190309	Root;k__Bacteria;p__Bacteroidetes;c__Bacteroidia;o__Bacteroidales;f__Bacteroidaceae;g__Bacteroides;s__	0	151.06	0	195.118	416.645	0	45.4098	738.371	139.945	1767.79	99.7603	546.038	319.656	1053.55	32.0403	0	24.9074	77.9718	0	164.947
190312	Root;k__Bacteria;p__Firmicutes;c__Clostridia;o__Clostridiales;f__Ruminococcaceae;g__;s__	135.14	302.119	4133.06	836.218	0	6166.63	7696.95	117.468	0	40.1769	2394.25	0	0	641.293	480.605	946.411	74.7222	38.9859	39.5285	103.092
190334	Root;k__Bacteria;p__Firmicutes;c__Clostridia;o__Clostridiales;f__Lachnospiraceae;g__;s__	0	0	0	891.966	192.298	222.221	227.049	0	321.875	220.973	523.742	0	106.552	183.227	48.0605	0	772.13	272.901	276.7	0
190410	Root;k__Bacteria;p__Firmicutes;c__Clostridia;o__Clostridiales;f__Peptostreptococcaceae;g__;s__	0	302.119	232.849	0	0	0	136.229	0	83.9673	0	0	0	26.638	0	304.383	90.1343	24.9074	0	276.7	20.6183
190470	Root;k__Bacteria;p__Firmicutes;c__Clostridia;o__Clostridiales;f__Lachnospiraceae;g__Blautia;s__	90.0933	453.179	116.424	55.7479	160.248	0	68.1146	16.7812	41.9836	220.973	99.7603	0	133.19	45.8066	0	0	0	389.859	39.5285	20.6183
190502	Root;k__Bacteria;p__Firmicutes;c__Clostridia;o__Clostridiales;f__Lachnospiraceae;g__;s__	90.0933	0	0	55.7479	96.1489	0	136.229	637.684	307.88	40.1769	299.281	0	0	0	0	405.605	49.8148	77.9718	39.5285	0
190529	Root;k__Bacteria;p__Firmicutes;c__Clostridia;o__Clostridiales;f__;g__;s__	90.0933	453.179	0	752.596	128.199	611.108	499.507	134.249	0	723.185	548.682	0	772.501	183.227	0	0	0	0	0	0
190539	Root;k__Bacteria;p__Firmicutes;c__Clostridia;o__Clostridiales;f__;g__;s__	0	1510.6	0	278.739	32.0496	55.5552	45.4098	16.7812	223.913	662.919	99.7603	0	79.9139	137.42	64.0807	22.5336	24.9074	779.718	118.586	61.855
190560	Root;k__Bacteria;p__Firmicutes;c__Clostridia;o__Clostridiales;f__Lachnospiraceae;g__[Ruminococcus];s__	45.0467	0	378.379	0	416.645	0	272.459	83.9059	895.651	0	124.7	24.8199	79.9139	687.099	112.141	0	24.9074	1637.41	0	0
190568	Root;k__Bacteria;p__Bacteroidetes;c__Bacteroidia;o__Bacteroidales;f__Bacteroidaceae;g__Bacteroides;s__	0	0	0	27.8739	737.142	0	522.212	0	55.9782	100.442	1820.63	0	26.638	870.326	32.0403	0	0	0	39.5285	0
190577	Root;k__Bacteria;p__Firmicutes;c__Clostridia;o__Clostridiales;f__Lachnospiraceae;g__;s__	0	0	58.2121	278.739	64.0993	111.11	113.524	16.7812	1035.6	60.2654	249.401	0	106.552	1007.75	240.303	22.5336	74.7222	1715.38	0	0
190619	Root;k__Bacteria;p__Firmicutes;c__Clostridia;o__Clostridiales;f__Ruminococcaceae;g__Faecalibacterium;s__Faecalibacterium prausnitzii	135.14	0	17667.4	3038.26	0	12333.3	794.671	33.5623	0	20.0885	3292.09	0	0	91.6133	96.121	292.937	124.537	0	0	309.275
190620	Root;k__Bacteria;p__Firmicutes;c__Clostridia;o__Clostridiales;f__Lachnospiraceae;g__;s__	90.0933	0	960.5	55.7479	865.34	0	590.327	251.718	1021.6	0	349.161	0	79.9139	595.486	112.141	0	0	1442.48	0	61.855
190626	Root;k__Bacteria;p__Firmicutes;c__Clostridia;o__Clostridiales;f__Lachnospiraceae;g__;s__	45.0467	0	1688.15	306.613	673.042	166.666	1294.18	436.31	1679.35	0	399.041	0	213.104	1923.88	272.343	0	1668.8	2495.1	0	20.6183
190638	Root;k__Bacteria;p__Bacteroidetes;c__Bacteroidia;o__Bacteroidales;f__Bacteroidaceae;g__Bacteroides;s__	45.0467	302.119	0	27.8739	1089.69	111.11	476.802	16.7812	489.809	863.804	11073.4	24.8199	159.828	7649.71	240.303	22.5336	0	38.9859	197.643	20.6183
190649	Root;k__Bacteria;p__Firmicutes;c__Clostridia;o__Clostridiales;f__Ruminococcaceae;g__;s__	90.0933	0	0	0	0	388.887	908.195	33.5623	0	20.0885	49.8802	0	0	0	0	135.202	174.352	38.9859	0	0
190653	Root;k__Bacteria;p__Firmicutes;c__Clostridia;o__Clostridiales;f__Lachnospiraceae;g__;s__	0	151.06	58.2121	418.109	0	0	0	33.5623	209.918	0	74.8202	0	0	0	0	22.5336	373.611	155.944	5533.99	1298.96
190676	Root;k__Bacteria;p__Firmicutes;c__Clostridia;o__Clostridiales;f__Ruminococcaceae;g__Oscillospira;s__	38109.5	0	0	0	352.546	0	6493.59	0	1567.39	0	3591.37	0	0	15482.6	0	0	0	545.803	0	0
190704	Root;k__Bacteria;p__Firmicutes;c__Clostridia;o__Clostridiales;f__Ruminococcaceae;g__;s__	90.0933	0	29.1061	0	32.0496	333.331	272.459	50.3435	0	20.0885	349.161	74.4598	0	0	0	45.0672	174.352	0	39.5285	0
190772	Root;k__Bacteria;p__Firmicutes;c__Clostridia;o__Clostridiales;f__;g__;s__	1891.96	151.06	0	780.47	42946.5	499.997	11011.9	385.967	573.776	220.973	9227.83	0	213.104	91.6133	48.0605	0	2017.5	467.831	39.5285	0
190783	Root;k__Bacteria;p__Firmicutes;c__Clostridia;o__Clostridiales;f__Clostridiaceae;g__;s__	0	151.06	407.485	111.496	64.0993	0	136.229	0	125.951	20.0885	0	0	53.2759	137.42	704.888	0	0	0	553.399	20.6183
190804	Root;k__Bacteria;p__Firmicutes;c__Clostridia;o__Clostridiales;f__Ruminococcaceae;g__Faecalibacterium;s__Faecalibacterium prausnitzii	135.14	0	727.652	334.487	0	777.773	272.459	0	13.9945	0	199.521	0	0	0	0	22.5336	24.9074	0	0	20.6183
190808	Root;k__Bacteria;p__Firmicutes;c__Clostridia;o__Clostridiales;f__Lachnospiraceae;g__Blautia;s__	180.187	453.179	87.3182	390.235	64.0993	0	45.4098	67.1247	111.956	301.327	49.8802	0	159.828	137.42	16.0202	0	24.9074	584.788	118.586	0
190849	Root;k__Bacteria;p__Firmicutes;c__Clostridia;o__Clostridiales;f__Lachnospiraceae;g__;s__	0	1057.42	58.2121	306.613	0	444.442	317.868	16.7812	0	0	249.401	0	266.38	229.033	16.0202	45.0672	423.426	2768	158.114	0
190863	Root;k__Bacteria;p__Firmicutes;c__Clostridia;o__Clostridiales;f__Lachnospiraceae;g__[Ruminococcus];s__[Ruminococcus] gnavus	0	0	0	139.37	96.1489	2277.77	45.4098	100.687	657.744	20.0885	0	0	79.9139	0	16.0202	0	174.352	38.9859	553.399	0
190882	Root;k__Bacteria;p__Firmicutes;c__Clostridia;o__Clostridiales;f__Lachnospiraceae;g__;s__	90.0933	0	29.1061	83.6218	128.199	0	385.983	0	0	40.1769	299.281	0	133.19	0	16.0202	1937.89	149.444	1871.32	0	20.6183
190908	Root;k__Bacteria;p__Firmicutes;c__Clostridia;o__Clostridiales;f__Lachnospiraceae;g__[Ruminococcus];s__[Ruminococcus] gnavus	0	0	0	0	224.347	0	158.934	16.7812	181.929	1807.96	0	223.379	0	0	160.202	67.6008	373.611	77.9718	0	2804.09
190910	Root;k__Bacteria;p__Firmicutes;c__Clostridia;o__Clostridiales;f__;g__;s__	0	0	0	0	32.0496	0	181.639	0	0	0	174.581	0	0	45.8066	0	405.605	199.259	233.915	0	0
190939	Root;k__Bacteria;p__Firmicutes;c__Clostridia;o__Clostridiales;f__Lachnospiraceae;g__[Ruminococcus];s__	90.0933	0	291.061	27.8739	0	277.776	204.344	134.249	335.869	0	174.581	0	0	274.84	64.0807	0	0	272.901	0	0
190940	Root;k__Bacteria;p__Bacteroidetes;c__Bacteroidia;o__Bacteroidales;f__Bacteroidaceae;g__Bacteroides;s__	0	0	0	0	2019.13	0	885.49	0	111.956	180.796	3017.75	0	26.638	1786.46	160.202	0	0	0	0	0
190948	Root;k__Bacteria;p__Firmicutes;c__Clostridia;o__Clostridiales;f__Lachnospiraceae;g__Dorea;s__	0	0	0	306.613	96.1489	222.221	204.344	0	139.945	60.2654	199.521	0	53.2759	45.8066	16.0202	22.5336	423.426	77.9718	79.057	0
190961	Root;k__Bacteria;p__Firmicutes;c__Clostridia;o__Clostridiales;f__Lachnospiraceae;g__;s__	90.0933	151.06	814.97	139.37	897.39	0	295.163	0	0	0	149.64	0	0	0	0	0	0	0	0	0
190964	Root;k__Bacteria;p__Firmicutes;c__Clostridia;o__Clostridiales;f__Lachnospiraceae;g__;s__	90.0933	0	29.1061	83.6218	128.199	0	340.573	16.7812	0	0	99.7603	0	53.2759	91.6133	16.0202	0	74.7222	1013.63	237.171	0
190965	Root;k__Bacteria;p__Firmicutes;c__Clostridia;o__Clostridiales;f__Lachnospiraceae;g__;s__	0	0	0	27.8739	0	277.776	45.4098	0	0	0	249.401	0	53.2759	0	0	0	124.537	740.732	79.057	0
190980	Root;k__Bacteria;p__Firmicutes;c__Clostridia;o__Clostridiales;f__;g__;s__	0	151.06	87.3182	0	160.248	55.5552	68.1146	201.374	13.9945	180.796	0	0	0	0	128.161	0	0	272.901	39.5285	0
190993	Root;k__Bacteria;p__Firmicutes;c__Clostridia;o__Clostridiales;f__;g__;s__	270.28	0	58.2121	1170.71	192.298	7833.29	363.278	268.499	1189.54	100.442	49.8802	0	426.207	0	96.121	22.5336	523.056	77.9718	395.285	20.6183
191025	Root;k__Bacteria;p__Firmicutes;c__Clostridia;o__Clostridiales;f__;g__;s__	0	0	0	222.992	32.0496	166.666	385.983	50.3435	0	0	74.8202	0	26.638	91.6133	0	22.5336	199.259	818.704	39.5285	0
191050	Root;k__Bacteria;p__Firmicutes;c__Clostridia;o__Clostridiales;f__Lachnospiraceae;g__[Ruminococcus];s__	45.0467	0	291.061	27.8739	160.248	0	158.934	50.3435	405.842	0	199.521	0	26.638	229.033	48.0605	0	0	428.845	0	0
191052	Root;k__Bacteria;p__Firmicutes;c__Clostridia;o__Clostridiales;f__Lachnospiraceae;g__;s__	180.187	0	2124.74	0	2596.02	0	68.1146	0	83.9673	0	249.401	0	0	0	0	0	0	0	0	0
191059	Root;k__Bacteria;p__Firmicutes;c__Clostridia;o__Clostridiales;f__Veillonellaceae;g__Acidaminococcus;s__	0	604.239	0	27.8739	0	222.221	3337.62	0	13.9945	241.062	16635	0	3462.94	0	16.0202	0	0	77.9718	751.042	0
191075	Root;k__Bacteria;p__Firmicutes;c__Clostridia;o__Clostridiales;f__Ruminococcaceae;g__;s__	2297.38	0	0	55.7479	416.645	0	363.278	184.593	0	40.1769	1646.05	0	479.483	1190.97	0	45.0672	199.259	77.9718	355.757	0
191076	Root;k__Bacteria;p__Firmicutes;c__Clostridia;o__Clostridiales;f__Lachnospiraceae;g__Blautia;s__	0	604.239	0	111.496	0	0	0	0	83.9673	200.885	0	0	53.2759	0	32.0403	0	49.8148	155.944	39.5285	20.6183
191081	Root;k__Bacteria;p__Firmicutes;c__Clostridia;o__Clostridiales;f__Lachnospiraceae;g__Coprococcus;s__	0	1812.72	0	1142.83	32.0496	166.666	0	16.7812	195.924	241.062	0	0	0	0	272.343	608.407	0	1286.53	0	0
191132	Root;k__Bacteria;p__Firmicutes;c__Clostridia;o__Clostridiales;f__Lachnospiraceae;g__;s__	0	0	320.167	27.8739	160.248	0	295.163	117.468	181.929	0	99.7603	0	0	458.066	16.0202	0	0	311.887	0	0
191153	Root;k__Bacteria;p__Firmicutes;c__Clostridia;o__Clostridiales;f__Ruminococcaceae;g__;s__	0	0	0	0	32.0496	1611.1	1203.36	318.842	0	0	1546.29	0	0	91.6133	0	8810.63	6276.67	0	0	0
191161	Root;k__Bacteria;p__Firmicutes;c__Clostridia;o__Clostridiales;f__Ruminococcaceae;g__;s__	0	0	2910.61	250.865	0	999.994	1067.13	50.3435	0	40.1769	872.903	0	0	0	16.0202	0	0	0	39.5285	61.855
191178	Root;k__Bacteria;p__Firmicutes;c__Clostridia;o__Clostridiales;f__Lachnospiraceae;g__[Ruminococcus];s__	45.0467	0	58.2121	0	0	222.221	295.163	151.031	307.88	20.0885	49.8802	0	26.638	870.326	160.202	0	0	389.859	0	0
191214	Root;k__Bacteria;p__Firmicutes;c__Clostridia;o__Clostridiales;f__Lachnospiraceae;g__;s__	0	453.179	0	83.6218	32.0496	222.221	476.802	33.5623	0	0	224.461	0	0	0	0	0	74.7222	155.944	0	0
191218	Root;k__Bacteria;p__Firmicutes;c__Clostridia;o__Clostridiales;f__Clostridiaceae;g__;s__	270.28	0	698.546	0	256.397	166.666	227.049	234.936	13.9945	0	49.8802	0	0	45.8066	384.484	0	0	0	434.814	20.6183
191236	Root;k__Bacteria;p__Firmicutes;c__Clostridia;o__Clostridiales;f__Lachnospiraceae;g__Coprococcus;s__	2342.43	0	0	55.7479	0	0	0	0	2281.11	0	24.9401	0	0	274.84	0	0	9489.72	0	0	41.2367
191238	Root;k__Bacteria;p__Firmicutes;c__Clostridia;o__Clostridiales;f__Lachnospiraceae;g__Coprococcus;s__	225.233	0	0	222.992	32.0496	1444.44	90.8195	83.9059	321.875	0	24.9401	0	133.19	0	16.0202	0	99.6296	38.9859	158.114	20.6183
191246	Root;k__Bacteria;p__Firmicutes;c__Clostridia;o__Clostridiales;f__Lachnospiraceae;g__[Ruminococcus];s__[Ruminococcus] gnavus	0	0	174.636	0	256.397	0	136.229	117.468	265.896	903.981	99.7603	24.8199	26.638	0	0	45.0672	373.611	116.958	79.057	391.749
191332	Root;k__Bacteria;p__Firmicutes;c__Clostridia;o__Clostridiales;f__Ruminococcaceae;g__;s__	2567.66	0	0	55.7479	673.042	0	794.671	318.842	0	0	2045.09	0	612.673	2198.72	0	0	722.315	38.9859	553.399	0
191361	Root;k__Bacteria;p__Firmicutes;c__Clostridia;o__Clostridiales;f__Lachnospiraceae;g__;s__	2928.03	109216	15135.2	98227.8	25094.9	168055	152781	20053.5	153.94	1486.55	70705.1	124.1	45391.1	57349.9	3620.56	20190.1	132831	604398	48224.8	453.604
191362	Root;k__Bacteria;p__Firmicutes;c__Clostridia;o__Clostridiales;f__Lachnospiraceae;g__;s__	450.467	0	29.1061	0	448.695	888.884	136.229	100.687	139.945	0	0	0	26.638	0	0	0	24.9074	0	237.171	0
191395	Root;k__Bacteria;p__Firmicutes;c__Clostridia;o__Clostridiales;f__Lachnospiraceae;g__Blautia;s__	0	2416.95	29.1061	780.47	32.0496	222.221	0	33.5623	69.9727	341.504	0	0	159.828	137.42	64.0807	0	74.7222	350.873	39.5285	20.6183
191442	Root;k__Bacteria;p__Firmicutes;c__Clostridia;o__Clostridiales;f__Ruminococcaceae;g__;s__	225.233	0	1484.41	0	128.199	0	1339.59	33.5623	0	0	349.161	0	0	0	0	22.5336	0	0	0	0
191467	Root;k__Bacteria;p__Firmicutes;c__Clostridia;o__Clostridiales;f__Peptostreptococcaceae;g__;s__	0	1208.48	145.53	55.7479	0	222.221	113.524	16.7812	223.913	0	299.281	0	0	0	400.504	180.269	1768.43	0	474.342	309.275
191483	Root;k__Bacteria;p__Bacteroidetes;c__Bacteroidia;o__Bacteroidales;f__Bacteroidaceae;g__Bacteroides;s__	945.98	0	523.909	139.37	320.496	0	0	369.186	0	40.1769	24.9401	0	772.501	0	48.0605	67.6008	0	38.9859	0	0
191547	Root;k__Bacteria;p__Firmicutes;c__Clostridia;o__Clostridiales;f__Ruminococcaceae;g__Faecalibacterium;s__Faecalibacterium prausnitzii	90.0933	0	2386.7	139.37	0	722.218	1316.88	50.3435	0	0	748.202	0	0	0	32.0403	22.5336	0	0	0	0
191608	Root;k__Bacteria;p__Firmicutes;c__Clostridia;o__Clostridiales;f__Lachnospiraceae;g__Dorea;s__	90.0933	0	0	278.739	1858.88	0	681.146	0	13.9945	60.2654	349.161	49.6399	0	0	0	0	74.7222	77.9718	0	0
191658	Root;k__Bacteria;p__Firmicutes;c__Clostridia;o__Clostridiales;f__Lachnospiraceae;g__[Ruminococcus];s__	45.0467	0	0	278.739	64.0993	111.11	204.344	0	55.9782	20.0885	24.9401	0	0	0	16.0202	0	473.241	155.944	39.5285	0
191678	Root;k__Bacteria;p__Firmicutes;c__Clostridia;o__Clostridiales;f__Lachnospiraceae;g__Dorea;s__	0	151.06	0	473.857	128.199	166.666	317.868	16.7812	251.902	120.531	49.8802	0	26.638	0	0	0	498.148	155.944	0	0
191691	Root;k__Bacteria;p__Firmicutes;c__Clostridia;o__Clostridiales;f__Clostridiaceae;g__;s__	90.0933	1510.6	698.546	0	160.248	222.221	681.146	117.468	321.875	20.0885	124.7	0	0	0	304.383	112.668	1494.44	0	434.814	103.092
191694	Root;k__Bacteria;p__Firmicutes;c__Clostridia;o__Clostridiales;f__Clostridiaceae;g__;s__	0	1812.72	640.333	0	32.0496	0	136.229	0	55.9782	0	24.9401	24.8199	0	0	688.867	67.6008	24.9074	0	434.814	0
191708	Root;k__Bacteria;p__Firmicutes;c__Clostridia;o__Clostridiales;f__Lachnospiraceae;g__;s__	0	1057.42	0	724.723	0	1388.88	90.8195	0	0	0	573.622	0	266.38	229.033	48.0605	45.0672	1295.19	4834.25	434.814	0
191745	Root;k__Bacteria;p__Bacteroidetes;c__Bacteroidia;o__Bacteroidales;f__Bacteroidaceae;g__Bacteroides;s__	135.14	151.06	58.2121	27.8739	769.191	0	90.8195	16.7812	13.9945	100.442	997.603	0	372.932	595.486	64.0807	22.5336	0	0	79.057	20.6183
191757	Root;k__Bacteria;p__Firmicutes;c__Clostridia;o__Clostridiales;f__Lachnospiraceae;g__Dorea;s__	0	0	58.2121	0	32.0496	0	22.7049	570.56	97.9618	401.769	74.8202	0	0	0	0	45.0672	24.9074	38.9859	0	144.328
191797	Root;k__Bacteria;p__Firmicutes;c__Clostridia;o__Clostridiales;f__Clostridiaceae;g__;s__	90.0933	0	291.061	0	96.1489	222.221	90.8195	167.812	55.9782	0	24.9401	0	0	0	544.686	0	24.9074	0	316.228	103.092
191803	Root;k__Bacteria;p__Firmicutes;c__Clostridia;o__Clostridiales;f__Clostridiaceae;g__;s__	0	2719.07	960.5	27.8739	96.1489	55.5552	249.754	0	279.891	0	49.8802	0	0	91.6133	2403.03	22.5336	74.7222	38.9859	830.099	123.71
191833	Root;k__Bacteria;p__Firmicutes;c__Clostridia;o__Clostridiales;f__Lachnospiraceae;g__Roseburia;s__	45.0467	302.119	523.909	27.8739	256.397	0	0	184.593	0	0	124.7	0	106.552	0	0	45.0672	0	0	0	0
191838	Root;k__Bacteria;p__Firmicutes;c__Clostridia;o__Clostridiales;f__Lachnospiraceae;g__;s__	45.0467	0	174.636	27.8739	897.39	166.666	613.032	100.687	0	0	299.281	24.8199	0	45.8066	0	0	49.8148	233.915	0	0
191900	Root;k__Bacteria;p__Firmicutes;c__Clostridia;o__Clostridiales;f__Lachnospiraceae;g__Blautia;s__	90.0933	6344.51	29.1061	2620.15	96.1489	666.663	90.8195	33.5623	1385.46	2249.91	274.341	0	958.967	641.293	272.343	157.735	423.426	3820.62	869.627	247.42
191923	Root;k__Bacteria;p__Firmicutes;c__Clostridia;o__Clostridiales;f__Lachnospiraceae;g__;s__	45.0467	0	0	195.118	0	0	22.7049	0	0	40.1769	448.921	0	53.2759	0	0	1081.61	298.889	584.788	0	20.6183
191928	Root;k__Bacteria;p__Firmicutes;c__Clostridia;o__Clostridiales;f__Ruminococcaceae;g__;s__	90.0933	0	2182.95	83.6218	0	444.442	794.671	16.7812	0	20.0885	74.8202	0	0	91.6133	32.0403	225.336	0	0	0	20.6183
191993	Root;k__Bacteria;p__Firmicutes;c__Clostridia;o__Clostridiales;f__Lachnospiraceae;g__Coprococcus;s__	0	0	0	139.37	0	722.218	22.7049	0	125.951	0	49.8802	0	3942.42	0	0	0	24.9074	0	276.7	61.855
192146	Root;k__Bacteria;p__Firmicutes;c__Clostridia;o__Clostridiales;f__Ruminococcaceae;g__;s__	45.0467	0	3376.3	55.7479	32.0496	555.552	1657.46	117.468	0	20.0885	174.581	0	0	0	16.0202	90.1343	0	38.9859	0	20.6183
192231	Root;k__Bacteria;p__Firmicutes;c__Clostridia;o__Clostridiales;f__Ruminococcaceae;g__Faecalibacterium;s__Faecalibacterium prausnitzii	900.933	0	0	27.8739	2371.67	5611.08	181.639	2752.11	0	0	723.262	9754.23	79.9139	5954.86	448.565	0	99.6296	0	2411.24	0
192234	Root;k__Bacteria;p__Firmicutes;c__Clostridia;o__Clostridiales;f__;g__;s__	45.0467	151.06	0	1254.33	64.0993	55.5552	0	218.155	447.826	0	224.461	24.8199	53.2759	137.42	0	0	0	194.929	711.513	0
192258	Root;k__Bacteria;p__Firmicutes;c__Clostridia;o__Clostridiales;f__Ruminococcaceae;g__;s__	45.0467	0	1833.68	250.865	0	777.773	771.966	33.5623	0	0	199.521	0	0	0	0	22.5336	0	0	0	0
192263	Root;k__Bacteria;p__Firmicutes;c__Clostridia;o__Clostridiales;f__Lachnospiraceae;g__Coprococcus;s__	0	302.119	0	334.487	0	55.5552	0	0	13.9945	80.3539	24.9401	0	0	0	336.424	157.735	0	272.901	0	20.6183
192282	Root;k__Bacteria;p__Firmicutes;c__Clostridia;o__Clostridiales;f__Lachnospiraceae;g__;s__	1396.45	0	1076.92	641.101	1057.64	222.221	3950.65	855.84	0	241.062	5412	0	213.104	45.8066	0	6129.14	6002.69	3079.89	39.5285	123.71
192287	Root;k__Bacteria;p__Firmicutes;c__Clostridia;o__Clostridiales;f__Ruminococcaceae;g__Faecalibacterium;s__Faecalibacterium prausnitzii	180.187	0	0	0	416.645	1555.55	0	503.435	0	0	249.401	1861.49	26.638	1420.01	192.242	0	0	0	474.342	0
192308	Root;k__Bacteria;p__Firmicutes;c__Clostridia;o__Clostridiales;f__;g__;s__	180.187	302.119	87.3182	195.118	64.0993	666.663	703.851	50.3435	0	0	249.401	0	106.552	91.6133	0	67.6008	423.426	974.647	39.5285	0
192323	Root;k__Bacteria;p__Firmicutes;c__Clostridia;o__Clostridiales;f__Ruminococcaceae;g__;s__	0	0	0	0	0	333.331	681.146	83.9059	0	0	149.64	0	0	0	0	1802.69	1743.52	0	0	0
192392	Root;k__Bacteria;p__Firmicutes;c__Clostridia;o__Clostridiales;f__Lachnospiraceae;g__Blautia;s__	315.327	3625.43	232.849	1477.32	512.794	277.776	227.049	218.155	811.684	1707.52	324.221	0	479.483	274.84	368.464	0	298.889	2884.96	711.513	41.2367
192426	Root;k__Bacteria;p__Firmicutes;c__Clostridia;o__Clostridiales;f__Ruminococcaceae;g__;s__	720.747	0	3347.2	0	160.248	166.666	3224.09	117.468	0	0	947.723	0	0	0	0	0	0	0	0	0
192444	Root;k__Bacteria;p__Firmicutes;c__Clostridia;o__Clostridiales;f__Lachnospiraceae;g__;s__	0	302.119	0	195.118	64.0993	222.221	113.524	16.7812	0	0	124.7	0	79.9139	183.227	0	0	174.352	974.647	39.5285	0
192445	Root;k__Bacteria;p__Firmicutes;c__Clostridia;o__Clostridiales;f__Lachnospiraceae;g__;s__	45.0467	0	29.1061	83.6218	128.199	55.5552	476.802	16.7812	27.9891	20.0885	498.802	0	53.2759	0	0	811.209	199.259	467.831	0	20.6183
192509	Root;k__Bacteria;p__Firmicutes;c__Clostridia;o__Clostridiales;f__Peptostreptococcaceae;g__;s__	0	1963.78	2153.85	83.6218	64.0993	55.5552	544.917	33.5623	223.913	0	0	0	0	91.6133	1265.59	22.5336	49.8148	0	79.057	20.6183
192515	Root;k__Bacteria;p__Firmicutes;c__Clostridia;o__Clostridiales;f__Ruminococcaceae;g__Ruminococcus;s__Ruminococcus bromii	135.14	0	0	0	224.347	0	204.344	50.3435	0	0	0	0	106.552	0	0	0	74.7222	194.929	158.114	0
192564	Root;k__Bacteria;p__Firmicutes;c__Clostridia;o__Clostridiales;f__Lachnospiraceae;g__;s__	3513.64	0	611.227	27.8739	2820.37	55.5552	4336.63	922.964	0	20.0885	673.382	148.92	0	0	0	495.739	348.704	428.845	0	41.2367
192618	Root;k__Bacteria;p__Firmicutes;c__Clostridia;o__Clostridiales;f__Lachnospiraceae;g__Dorea;s__	45.0467	0	0	613.227	224.347	166.666	181.639	16.7812	377.853	100.442	274.341	0	133.19	45.8066	16.0202	0	821.944	311.887	118.586	0
192619	Root;k__Bacteria;p__Firmicutes;c__Clostridia;o__Clostridiales;f__Lachnospiraceae;g__;s__	0	906.358	116.424	501.731	128.199	0	22.7049	302.061	83.9673	502.212	74.8202	3152.13	506.121	412.26	0	405.605	24.9074	350.873	316.228	82.4734
192623	Root;k__Bacteria;p__Firmicutes;c__Clostridia;o__Clostridiales;f__Lachnospiraceae;g__Blautia;s__Blautia producta	0	151.06	0	111.496	0	0	0	0	125.951	0	0	24.8199	0	0	0	45.0672	99.6296	0	79.057	82.4734
192625	Root;k__Bacteria;p__Firmicutes;c__Clostridia;o__Clostridiales;f__Lachnospiraceae;g__;s__	0	1057.42	232.849	390.235	2307.57	388.887	3110.57	285.28	27.9891	20.0885	349.161	0	53.2759	45.8066	16.0202	22.5336	896.667	1481.46	118.586	0
192644	Root;k__Bacteria;p__Firmicutes;c__Clostridia;o__Clostridiales;f__Lachnospiraceae;g__;s__	45.0467	0	58.2121	111.496	32.0496	166.666	340.573	16.7812	0	40.1769	1197.12	0	53.2759	0	16.0202	1216.81	423.426	350.873	39.5285	61.855
192676	Root;k__Bacteria;p__Firmicutes;c__Clostridia;o__Clostridiales;f__;g__;s__	360.373	0	2095.64	0	3076.77	0	2474.83	637.684	209.918	0	24.9401	0	0	183.227	192.242	0	0	77.9718	0	0
192684	Root;k__Bacteria;p__Bacteroidetes;c__Bacteroidia;o__Bacteroidales;f__Bacteroidaceae;g__Bacteroides;s__	2027.1	0	0	0	32.0496	0	22.7049	604.122	13.9945	60.2654	448.921	0	532.759	549.68	16.0202	0	0	0	39.5285	0
192711	Root;k__Bacteria;p__Firmicutes;c__Clostridia;o__Clostridiales;f__Lachnospiraceae;g__;s__	0	151.06	116.424	167.244	64.0993	388.887	272.459	0	0	0	149.64	0	79.9139	0	0	22.5336	298.889	896.676	0	0
192755	Root;k__Bacteria;p__Firmicutes;c__Clostridia;o__Clostridiales;f__Lachnospiraceae;g__;s__	0	0	349.273	55.7479	32.0496	0	68.1146	83.9059	279.891	2470.88	0	148.92	0	0	0	225.336	572.87	194.929	0	2742.24
192768	Root;k__Bacteria;p__Firmicutes;c__Clostridia;o__Clostridiales;f__Lachnospiraceae;g__Dorea;s__	0	0	29.1061	27.8739	96.1489	0	0	704.809	139.945	401.769	399.041	0	0	45.8066	0	67.6008	49.8148	0	0	206.183
192776	Root;k__Bacteria;p__Firmicutes;c__Bacilli;o__Lactobacillales;f__;g__;s__	0	151.06	0	111.496	0	0	0	0	55.9782	20.0885	0	74.4598	79.9139	183.227	2.18078e+06	90.1343	0	38.9859	39.5285	185.565
192785	Root;k__Bacteria;p__Firmicutes;c__Clostridia;o__Clostridiales;f__Lachnospiraceae;g__Blautia;s__	0	3474.37	0	864.092	32.0496	388.887	22.7049	16.7812	853.667	1828.05	49.8802	0	639.311	412.26	160.202	45.0672	273.981	2339.15	474.342	164.947
192800	Root;k__Bacteria;p__Firmicutes;c__Clostridia;o__Clostridiales;f__Ruminococcaceae;g__Faecalibacterium;s__Faecalibacterium prausnitzii	0	0	0	0	192.298	2333.32	68.1146	469.873	0	0	274.341	1861.49	0	1328.39	112.141	0	124.537	0	395.285	0
192828	Root;k__Bacteria;p__Bacteroidetes;c__Bacteroidia;o__Bacteroidales;f__Bacteroidaceae;g__Bacteroides;s__	2477.57	0	0	0	5224.09	0	90.8195	50.3435	0	0	224.461	0	159.828	0	0	0	0	0	0	103.092
192839	Root;k__Bacteria;p__Bacteroidetes;c__Bacteroidia;o__Bacteroidales;f__Bacteroidaceae;g__Bacteroides;s__	0	0	0	0	384.596	0	249.754	117.468	27.9891	160.708	324.221	0	53.2759	0	0	0	24.9074	0	0	0
192840	Root;k__Bacteria;p__Firmicutes;c__Clostridia;o__Clostridiales;f__Lachnospiraceae;g__Blautia;s__	810.84	151.06	640.333	0	4358.75	111.11	158.934	369.186	13.9945	0	0	0	0	45.8066	0	22.5336	0	194.929	158.114	0
192912	Root;k__Bacteria;p__Firmicutes;c__Clostridia;o__Clostridiales;f__Ruminococcaceae;g__;s__	270.28	0	0	0	25319.2	277.776	136.229	0	0	0	124.7	0	26.638	0	0	0	24.9074	77.9718	0	0
192920	Root;k__Bacteria;p__Firmicutes;c__Clostridia;o__Clostridiales;f__Lachnospiraceae;g__Dorea;s__	0	0	0	27.8739	64.0993	0	22.7049	688.028	209.918	421.858	174.581	0	0	45.8066	16.0202	225.336	24.9074	38.9859	0	288.657
192958	Root;k__Bacteria;p__Firmicutes;c__Clostridia;o__Clostridiales;f__Lachnospiraceae;g__Coprococcus;s__	90.0933	22659	87.3182	5519.04	0	4388.86	68.1146	16.7812	923.64	2852.56	174.581	0	106.552	274.84	2018.54	4461.65	74.7222	5574.98	0	144.328
192983	Root;k__Bacteria;p__Firmicutes;c__Clostridia;o__Clostridiales;f__Lachnospiraceae;g__;s__	360.373	0	29.1061	0	544.844	0	317.868	184.593	0	20.0885	448.921	0	0	0	0	67.6008	74.7222	38.9859	0	0
193028	Root;k__Bacteria;p__Firmicutes;c__Clostridia;o__Clostridiales;f__Lachnospiraceae;g__[Ruminococcus];s__	0	151.06	261.955	557.479	32.0496	166.666	181.639	50.3435	909.646	0	399.041	0	133.19	824.519	128.161	0	24.9074	1793.35	0	0
193041	Root;k__Bacteria;p__Firmicutes;c__Clostridia;o__Clostridiales;f__Lachnospiraceae;g__Blautia;s__	135.14	10272.1	29.1061	3205.5	32.0496	1055.55	45.4098	83.9059	2253.12	4479.73	374.101	0	1172.07	1053.55	480.605	202.802	672.5	7446.31	2015.95	329.894
193089	Root;k__Bacteria;p__Firmicutes;c__Clostridia;o__Clostridiales;f__Lachnospiraceae;g__;s__	630.653	0	814.97	27.8739	1666.58	0	2770	268.499	0	40.1769	897.843	0	26.638	0	0	270.403	249.074	311.887	0	0
193105	Root;k__Bacteria;p__Firmicutes;c__Clostridia;o__Clostridiales;f__Lachnospiraceae;g__;s__	270.28	0	87.3182	195.118	192.298	111.11	908.195	100.687	0	140.619	673.382	0	239.742	0	0	3515.24	273.981	1832.34	39.5285	144.328
193174	Root;k__Bacteria;p__Firmicutes;c__Clostridia;o__Clostridiales;f__Lachnospiraceae;g__;s__	0	151.06	0	83.6218	96.1489	277.776	204.344	67.1247	0	20.0885	99.7603	0	79.9139	0	0	0	249.074	935.662	158.114	20.6183
193188	Root;k__Bacteria;p__Firmicutes;c__Clostridia;o__Clostridiales;f__Ruminococcaceae;g__;s__	540.56	1208.48	0	0	0	166.666	0	0	0	0	423.981	0	0	0	0	0	3586.67	0	553.399	0
193190	Root;k__Bacteria;p__Firmicutes;c__Clostridia;o__Clostridiales;f__Lachnospiraceae;g__Dorea;s__	0	0	0	139.37	96.1489	0	136.229	0	41.9836	20.0885	99.7603	0	0	0	0	0	99.6296	0	39.5285	0
193206	Root;k__Bacteria;p__Firmicutes;c__Clostridia;o__Clostridiales;f__Lachnospiraceae;g__Dorea;s__	0	0	0	529.605	96.1489	55.5552	204.344	0	125.951	100.442	249.401	0	106.552	0	0	0	348.704	155.944	0	0
193213	Root;k__Bacteria;p__Firmicutes;c__Clostridia;o__Clostridiales;f__Lachnospiraceae;g__;s__	225.233	0	174.636	250.865	256.397	111.11	590.327	100.687	13.9945	80.3539	1670.99	0	106.552	0	0	2163.22	871.759	974.647	39.5285	61.855
193233	Root;k__Bacteria;p__Bacteroidetes;c__Bacteroidia;o__Bacteroidales;f__Bacteroidaceae;g__Bacteroides;s__	0	151.06	0	27.8739	10352	0	703.851	788.715	27.9891	220.973	174.581	0	426.207	0	0	22.5336	24.9074	0	0	20.6183
193240	Root;k__Bacteria;p__Firmicutes;c__Clostridia;o__Clostridiales;f__Ruminococcaceae;g__;s__	6036.25	0	0	0	1538.38	0	499.507	1090.78	153.94	0	24.9401	0	26.638	0	0	0	3038.7	0	79.057	0
193259	Root;k__Bacteria;p__Firmicutes;c__Clostridia;o__Clostridiales;f__Lachnospiraceae;g__;s__	0	0	0	83.6218	32.0496	55.5552	385.983	0	13.9945	20.0885	3491.61	0	26.638	0	0	292.937	298.889	155.944	0	61.855
193302	Root;k__Bacteria;p__Firmicutes;c__Clostridia;o__Clostridiales;f__Lachnospiraceae;g__Blautia;s__	0	1661.66	29.1061	390.235	32.0496	55.5552	0	50.3435	251.902	883.893	124.7	0	372.932	91.6133	112.141	22.5336	124.537	1169.58	197.643	20.6183
193337	Root;k__Bacteria;p__Firmicutes;c__Clostridia;o__Clostridiales;f__Lachnospiraceae;g__Blautia;s__	0	1359.54	58.2121	501.731	0	222.221	227.049	100.687	209.918	602.654	199.521	0	133.19	229.033	48.0605	0	74.7222	818.704	118.586	20.6183
193365	Root;k__Bacteria;p__Firmicutes;c__Clostridia;o__Clostridiales;f__Lachnospiraceae;g__;s__	675.7	0	87.3182	0	929.44	0	136.229	67.1247	0	40.1769	349.161	0	0	0	0	0	0	0	0	0
193429	Root;k__Bacteria;p__Firmicutes;c__Clostridia;o__Clostridiales;f__Lachnospiraceae;g__Anaerostipes;s__	0	0	0	1811.81	5256.14	0	68.1146	151.031	0	0	99.7603	0	1385.17	0	0	8675.43	0	77.9718	790.57	0
193525	Root;k__Bacteria;p__Firmicutes;c__Clostridia;o__Clostridiales;f__Ruminococcaceae;g__Faecalibacterium;s__Faecalibacterium prausnitzii	0	151.06	2008.32	83.6218	32.0496	611.108	703.851	100.687	0	0	224.461	0	0	0	16.0202	67.6008	0	0	39.5285	20.6183
193591	Root;k__Bacteria;p__Bacteroidetes;c__Bacteroidia;o__Bacteroidales;f__Bacteroidaceae;g__Bacteroides;s__	17027.6	151.06	7101.88	445.983	6602.23	111.11	22.7049	5537.79	83.9673	763.362	49.8802	0	7192.25	91.6133	624.787	202.802	0	311.887	276.7	226.802
193621	Root;k__Bacteria;p__Firmicutes;c__Clostridia;o__Clostridiales;f__Lachnospiraceae;g__Coprococcus;s__	0	755.298	0	501.731	0	55.5552	0	0	27.9891	80.3539	24.9401	0	0	0	128.161	338.004	0	584.788	0	0
193624	Root;k__Bacteria;p__Firmicutes;c__Clostridia;o__Clostridiales;f__Lachnospiraceae;g__[Ruminococcus];s__	0	0	232.849	83.6218	64.0993	55.5552	249.754	50.3435	881.657	0	49.8802	0	133.19	732.906	32.0403	0	0	1286.53	0	0
193647	Root;k__Bacteria;p__Firmicutes;c__Clostridia;o__Clostridiales;f__Ruminococcaceae;g__;s__	180.187	906.358	0	0	32.0496	222.221	0	0	0	0	523.742	0	0	0	0	67.6008	4109.72	0	395.285	0
193657	Root;k__Bacteria;p__Firmicutes;c__Clostridia;o__Clostridiales;f__Ruminococcaceae;g__;s__	315.327	0	116.424	139.37	96.1489	0	158.934	0	0	0	74.8202	0	53.2759	137.42	0	0	0	0	0	0
193667	Root;k__Bacteria;p__Firmicutes;c__Clostridia;o__Clostridiales;f__Ruminococcaceae;g__Faecalibacterium;s__	45.0467	0	1309.77	250.865	0	1333.33	522.212	50.3435	0	20.0885	374.101	0	26.638	91.6133	64.0807	360.537	0	0	0	0
193672	Root;k__Bacteria;p__Firmicutes;c__Clostridia;o__Clostridiales;f__Clostridiaceae;g__;s__	0	2719.07	669.44	0	128.199	55.5552	249.754	0	69.9727	0	0	0	26.638	45.8066	833.049	45.0672	0	0	158.114	0
193679	Root;k__Bacteria;p__Firmicutes;c__Clostridia;o__Clostridiales;f__Ruminococcaceae;g__;s__	0	0	0	0	0	777.773	158.934	0	0	20.0885	698.322	0	0	91.6133	0	4033.51	4109.72	0	0	0
193709	Root;k__Bacteria;p__Firmicutes;c__Clostridia;o__Clostridiales;f__Ruminococcaceae;g__;s__	1216.26	0	0	0	1794.78	0	317.868	1459.96	83.9673	0	24.9401	124.1	0	0	0	0	0	0	79.057	0
193716	Root;k__Bacteria;p__Firmicutes;c__Clostridia;o__Clostridiales;f__Ruminococcaceae;g__Faecalibacterium;s__Faecalibacterium prausnitzii	225.233	0	0	1114.96	1185.84	3277.76	249.754	1543.87	0	0	972.663	3028.03	26.638	4901.31	208.262	0	49.8148	0	1383.5	0
193731	Root;k__Bacteria;p__Firmicutes;c__Clostridia;o__Clostridiales;f__Lachnospiraceae;g__Blautia;s__	0	2568.01	0	752.596	0	55.5552	0	16.7812	433.831	703.096	99.7603	0	293.018	91.6133	48.0605	0	249.074	896.676	79.057	82.4734
193761	Root;k__Bacteria;p__Firmicutes;c__Clostridia;o__Clostridiales;f__Ruminococcaceae;g__Faecalibacterium;s__Faecalibacterium prausnitzii	135.14	0	2328.49	195.118	0	611.108	1112.54	33.5623	0	0	199.521	0	0	0	16.0202	22.5336	0	0	118.586	20.6183
193831	Root;k__Bacteria;p__Firmicutes;c__Clostridia;o__Clostridiales;f__Clostridiaceae;g__Clostridium;s__	0	0	0	167.244	288.447	166.666	522.212	251.718	0	0	49.8802	0	79.9139	0	0	0	174.352	428.845	0	20.6183
193876	Root;k__Bacteria;p__Firmicutes;c__Clostridia;o__Clostridiales;f__Lachnospiraceae;g__Dorea;s__	0	151.06	29.1061	0	256.397	0	0	2181.55	335.869	683.008	798.083	0	0	0	16.0202	202.802	74.7222	77.9718	0	618.55
193897	Root;k__Bacteria;p__Firmicutes;c__Clostridia;o__Clostridiales;f__Lachnospiraceae;g__[Ruminococcus];s__[Ruminococcus] gnavus	0	0	29.1061	195.118	128.199	722.218	90.8195	83.9059	293.886	20.0885	24.9401	0	26.638	0	0	0	24.9074	0	118.586	0
193915	Root;k__Bacteria;p__Firmicutes;c__Clostridia;o__Clostridiales;f__Ruminococcaceae;g__;s__	495.513	0	174.636	0	448.695	0	45.4098	33.5623	0	0	149.64	0	0	0	0	0	0	0	0	0
193962	Root;k__Bacteria;p__Firmicutes;c__Clostridia;o__Clostridiales;f__Lachnospiraceae;g__[Ruminococcus];s__[Ruminococcus] gnavus	225.233	0	232.849	55.7479	0	722.218	204.344	167.812	251.902	0	24.9401	0	0	0	16.0202	0	0	0	197.643	0
193987	Root;k__Bacteria;p__Firmicutes;c__Clostridia;o__Clostridiales;f__;g__;s__	0	3172.25	0	0	0	333.331	0	33.5623	167.935	562.477	0	0	0	45.8066	384.484	968.944	0	77.9718	0	41.2367
194001	Root;k__Bacteria;p__Firmicutes;c__Clostridia;o__Clostridiales;f__Lachnospiraceae;g__Coprococcus;s__	585.607	0	261.955	27.8739	801.241	111.11	635.737	771.934	97.9618	0	0	0	0	0	16.0202	22.5336	49.8148	0	0	0
194036	Root;k__Bacteria;p__Firmicutes;c__Clostridia;o__Clostridiales;f__Ruminococcaceae;g__;s__	45.0467	0	349.273	0	0	111.11	22.7049	67.1247	405.842	0	74.8202	0	7431.99	0	32.0403	0	0	38.9859	0	20.6183
194041	Root;k__Bacteria;p__Firmicutes;c__Clostridia;o__Clostridiales;f__Lachnospiraceae;g__Blautia;s__Blautia producta	0	17220.8	29.1061	11484.1	64.0993	0	0	0	1721.33	60.2654	24.9401	124.1	0	0	0	676.008	5130.93	38.9859	395.285	0
194042	Root;k__Bacteria;p__Firmicutes;c__Clostridia;o__Clostridiales;f__Clostridiaceae;g__;s__	0	906.358	349.273	27.8739	32.0496	111.11	181.639	0	153.94	0	24.9401	0	0	45.8066	1025.29	1464.68	0	0	395.285	577.314
194079	Root;k__Bacteria;p__Firmicutes;c__Clostridia;o__Clostridiales;f__Lachnospiraceae;g__;s__	135.14	0	0	139.37	0	166.666	0	0	41.9836	20.0885	274.341	0	719.225	183.227	0	0	174.352	38.9859	474.342	41.2367
194087	Root;k__Bacteria;p__Firmicutes;c__Clostridia;o__Clostridiales;f__Lachnospiraceae;g__;s__	225.233	10272.1	0	0	64.0993	0	0	922.964	839.673	8336.71	149.64	0	0	1282.59	0	0	199.259	311.887	0	20.6183
194089	Root;k__Bacteria;p__Firmicutes;c__Clostridia;o__Clostridiales;f__;g__;s__	360.373	604.239	145.53	55.7479	384.596	55.5552	68.1146	218.155	139.945	140.619	24.9401	0	106.552	0	80.1009	0	0	311.887	118.586	0
194095	Root;k__Bacteria;p__Firmicutes;c__Clostridia;o__Clostridiales;f__;g__;s__	315.327	453.179	0	22661.5	0	3111.09	14917.1	1527.09	40654.2	0	11921.4	124.1	6686.13	320.646	352.444	67.6008	124.537	38.9859	33362.1	329.894
194112	Root;k__Bacteria;p__Firmicutes;c__Clostridia;o__Clostridiales;f__Lachnospiraceae;g__;s__	270.28	0	0	83.6218	0	277.776	45.4098	67.1247	0	0	49.8802	0	213.104	45.8066	0	0	0	0	276.7	0
194123	Root;k__Bacteria;p__Firmicutes;c__Clostridia;o__Clostridiales;f__Lachnospiraceae;g__Coprococcus;s__	0	5136.03	0	55.7479	0	1111.1	0	0	181.929	261.15	24.9401	0	0	0	240.303	518.272	0	116.958	0	20.6183
194129	Root;k__Bacteria;p__Firmicutes;c__Clostridia;o__Clostridiales;f__Lachnospiraceae;g__[Ruminococcus];s__	0	0	145.53	557.479	128.199	111.11	136.229	50.3435	1119.56	0	374.101	0	26.638	458.066	80.1009	45.0672	99.6296	1091.61	0	0
194151	Root;k__Bacteria;p__Firmicutes;c__Clostridia;o__Clostridiales;f__;g__;s__	0	1208.48	844.076	0	0	55.5552	408.688	33.5623	223.913	20.0885	99.7603	0	0	45.8066	1137.43	0	74.7222	0	355.757	0
194157	Root;k__Bacteria;p__Firmicutes;c__Clostridia;o__Clostridiales;f__Lachnospiraceae;g__;s__	135.14	302.119	0	3985.97	3813.91	1111.1	431.393	16.7812	825.678	783.45	947.723	0	319.656	137.42	32.0403	45.0672	3038.7	1091.61	158.114	20.6183
194167	Root;k__Bacteria;p__Firmicutes;c__Clostridia;o__Clostridiales;f__Lachnospiraceae;g__Dorea;s__	0	0	0	0	0	0	0	151.031	167.935	381.681	947.723	0	26.638	0	0	247.869	74.7222	38.9859	0	288.657
194207	Root;k__Bacteria;p__Firmicutes;c__Clostridia;o__Clostridiales;f__Lachnospiraceae;g__Blautia;s__Blautia producta	0	1661.66	0	947.714	0	0	0	0	727.716	0	0	24.8199	0	0	0	247.869	224.167	0	197.643	0
194219	Root;k__Bacteria;p__Firmicutes;c__Clostridia;o__Clostridiales;f__Ruminococcaceae;g__;s__	0	0	0	0	0	222.221	635.737	67.1247	0	0	623.502	0	0	0	0	473.205	423.426	0	0	0
194236	Root;k__Bacteria;p__Firmicutes;c__Clostridia;o__Clostridiales;f__;g__;s__	0	5438.15	0	5184.55	64.0993	2111.1	0	0	139.945	462.035	299.281	0	0	0	432.545	563.34	24.9074	3196.84	0	82.4734
194270	Root;k__Bacteria;p__Firmicutes;c__Clostridia;o__Clostridiales;f__;g__;s__	360.373	0	320.167	278.739	0	0	0	0	0	0	274.341	0	0	412.26	0	0	0	0	0	0
194316	Root;k__Bacteria;p__Firmicutes;c__Clostridia;o__Clostridiales;f__Lachnospiraceae;g__Blautia;s__	90.0933	0	0	390.235	0	222.221	0	16.7812	13.9945	0	74.8202	322.659	239.742	45.8066	80.1009	0	996.296	350.873	0	20.6183
194333	Root;k__Bacteria;p__Firmicutes;c__Clostridia;o__Clostridiales;f__Lachnospiraceae;g__;s__	45.0467	302.119	0	641.101	96.1489	777.773	90.8195	16.7812	13.9945	0	249.401	0	26.638	91.6133	0	22.5336	672.5	1520.45	79.057	0
194371	Root;k__Bacteria;p__Firmicutes;c__Clostridia;o__Clostridiales;f__Lachnospiraceae;g__Blautia;s__	270.28	0	0	83.6218	32.0496	0	45.4098	134.249	0	60.2654	99.7603	0	106.552	0	0	0	24.9074	0	118.586	41.2367
194397	Root;k__Bacteria;p__Firmicutes;c__Clostridia;o__Clostridiales;f__Lachnospiraceae;g__[Ruminococcus];s__	405.42	755.298	232.849	418.109	1025.59	55.5552	227.049	318.842	153.94	220.973	74.8202	0	106.552	137.42	16.0202	22.5336	99.6296	545.803	0	41.2367
194471	Root;k__Bacteria;p__Firmicutes;c__Clostridia;o__Clostridiales;f__Ruminococcaceae;g__;s__	540.56	1208.48	0	27.8739	160.248	55.5552	0	0	0	0	174.581	0	0	0	0	0	2366.2	0	395.285	0
194472	Root;k__Bacteria;p__Firmicutes;c__Clostridia;o__Clostridiales;f__Lachnospiraceae;g__;s__	0	0	29.1061	55.7479	32.0496	55.5552	658.441	67.1247	0	60.2654	847.963	0	26.638	45.8066	0	1081.61	149.444	701.746	0	41.2367
194524	Root;k__Bacteria;p__Firmicutes;c__Clostridia;o__Clostridiales;f__Ruminococcaceae;g__;s__	45.0467	0	1222.45	83.6218	0	333.331	340.573	33.5623	0	0	149.64	0	0	0	32.0403	45.0672	0	0	0	0
194562	Root;k__Bacteria;p__Firmicutes;c__Clostridia;o__Clostridiales;f__Ruminococcaceae;g__;s__	630.653	0	756.758	362.361	0	0	0	167.812	363.858	14242.7	74.8202	372.299	0	0	16.0202	247.869	24.9074	116.958	39.5285	1113.39
194578	Root;k__Bacteria;p__Firmicutes;c__Clostridia;o__Clostridiales;f__Lachnospiraceae;g__Blautia;s__	90.0933	1812.72	116.424	641.101	32.0496	388.887	68.1146	16.7812	447.826	662.919	174.581	0	213.104	229.033	112.141	45.0672	74.7222	1091.61	395.285	20.6183
194586	Root;k__Bacteria;p__Firmicutes;c__Clostridia;o__Clostridiales;f__Lachnospiraceae;g__Blautia;s__	0	151.06	29.1061	195.118	0	0	22.7049	0	55.9782	140.619	74.8202	0	53.2759	0	0	0	24.9074	194.929	0	0
194610	Root;k__Bacteria;p__Firmicutes;c__Clostridia;o__Clostridiales;f__;g__;s__	0	0	349.273	27.8739	128.199	0	295.163	83.9059	559.782	0	49.8802	0	79.9139	549.68	128.161	0	49.8148	974.647	0	0
194648	Root;k__Bacteria;p__Firmicutes;c__Clostridia;o__Clostridiales;f__Lachnospiraceae;g__Blautia;s__	90.0933	0	0	195.118	0	55.5552	68.1146	33.5623	0	0	124.7	0	319.656	183.227	16.0202	0	224.167	0	237.171	164.947
194650	Root;k__Bacteria;p__Firmicutes;c__Clostridia;o__Clostridiales;f__Lachnospiraceae;g__;s__	315.327	0	174.636	111.496	192.298	0	567.622	184.593	0	60.2654	299.281	0	26.638	0	0	360.537	74.7222	506.817	0	0
194672	Root;k__Bacteria;p__Firmicutes;c__Clostridia;o__Clostridiales;f__Ruminococcaceae;g__;s__	1081.12	0	0	27.8739	2467.82	8333.29	22.7049	872.621	0	0	1072.42	15537.3	79.9139	9481.97	560.706	0	99.6296	0	3873.79	0
194686	Root;k__Bacteria;p__Firmicutes;c__Clostridia;o__Clostridiales;f__Ruminococcaceae;g__;s__	90.0933	0	116.424	167.244	256.397	888.884	22.7049	117.468	13.9945	0	124.7	0	26.638	274.84	192.242	0	49.8148	467.831	276.7	20.6183
194719	Root;k__Bacteria;p__Firmicutes;c__Clostridia;o__Clostridiales;f__Lachnospiraceae;g__;s__	225.233	0	87.3182	27.8739	128.199	0	340.573	117.468	0	0	124.7	0	0	0	0	383.071	124.537	116.958	39.5285	0
194767	Root;k__Bacteria;p__Firmicutes;c__Clostridia;o__Clostridiales;f__Peptostreptococcaceae;g__;s__	45.0467	906.358	349.273	195.118	96.1489	0	363.278	67.1247	503.804	0	0	0	26.638	0	3572.5	67.6008	0	0	197.643	20.6183
194769	Root;k__Bacteria;p__Firmicutes;c__Clostridia;o__Clostridiales;f__;g__;s__	0	151.06	0	501.731	64.0993	55.5552	0	134.249	139.945	0	249.401	0	79.9139	0	16.0202	0	0	116.958	395.285	0
194898	Root;k__Bacteria;p__Firmicutes;c__Clostridia;o__Clostridiales;f__Lachnospiraceae;g__Dorea;s__	0	0	0	780.47	160.248	333.331	136.229	0	265.896	241.062	224.461	0	53.2759	91.6133	0	0	597.778	272.901	237.171	0
194924	Root;k__Bacteria;p__Firmicutes;c__Clostridia;o__Clostridiales;f__;g__;s__	0	0	0	27.8739	737.142	0	68.1146	16.7812	0	40.1769	99.7603	0	26.638	0	0	67.6008	149.444	155.944	39.5285	20.6183
194933	Root;k__Bacteria;p__Firmicutes;c__Clostridia;o__Clostridiales;f__Ruminococcaceae;g__Faecalibacterium;s__Faecalibacterium prausnitzii	900.933	453.179	0	0	961.489	55.5552	113.524	0	0	0	299.281	0	0	0	0	0	1295.19	0	197.643	0
194962	Root;k__Bacteria;p__Firmicutes;c__Clostridia;o__Clostridiales;f__Lachnospiraceae;g__;s__	180.187	0	87.3182	139.37	192.298	0	363.278	50.3435	0	60.2654	872.903	0	79.9139	0	0	1397.08	199.259	467.831	0	0
194967	Root;k__Bacteria;p__Firmicutes;c__Clostridia;o__Clostridiales;f__Lachnospiraceae;g__Blautia;s__	0	2416.95	29.1061	641.101	0	222.221	68.1146	0	321.875	642.831	124.7	0	239.742	137.42	48.0605	0	49.8148	779.718	79.057	123.71
194991	Root;k__Bacteria;p__Firmicutes;c__Clostridia;o__Clostridiales;f__Lachnospiraceae;g__Blautia;s__	0	3625.43	0	1783.93	32.0496	666.663	45.4098	16.7812	279.891	783.45	324.221	0	239.742	137.42	160.202	22.5336	423.426	935.662	395.285	164.947
195004	Root;k__Bacteria;p__Firmicutes;c__Clostridia;o__Clostridiales;f__;g__;s__	45.0467	0	0	222.992	0	55.5552	340.573	33.5623	0	20.0885	1371.7	0	133.19	0	0	1329.48	946.481	779.718	0	61.855
195034	Root;k__Bacteria;p__Firmicutes;c__Clostridia;o__Clostridiales;f__Lachnospiraceae;g__;s__	0	906.358	0	390.235	32.0496	166.666	22.7049	0	251.902	683.008	99.7603	0	213.104	229.033	144.182	22.5336	74.7222	1208.56	79.057	20.6183
195042	Root;k__Bacteria;p__Firmicutes;c__Clostridia;o__Clostridiales;f__Lachnospiraceae;g__Dorea;s__	0	0	0	0	32.0496	55.5552	45.4098	1157.9	349.864	602.654	897.843	0	26.638	0	16.0202	270.403	149.444	38.9859	0	762.879
195044	Root;k__Bacteria;p__Firmicutes;c__Clostridia;o__Clostridiales;f__Lachnospiraceae;g__Coprococcus;s__	495.513	0	203.742	445.983	352.546	3999.98	90.8195	167.812	685.733	0	24.9401	0	186.466	0	64.0807	0	224.167	38.9859	513.871	0
195066	Root;k__Bacteria;p__Firmicutes;c__Clostridia;o__Clostridiales;f__Lachnospiraceae;g__Blautia;s__	45.0467	453.179	58.2121	975.588	32.0496	166.666	45.4098	67.1247	11741.4	220.973	249.401	0	186.466	0	16.0202	0	49.8148	350.873	39.5285	0
195081	Root;k__Bacteria;p__Firmicutes;c__Clostridia;o__Clostridiales;f__Lachnospiraceae;g__Dorea;s__	405.42	0	0	1282.2	13236.5	111.11	6380.07	335.623	223.913	401.769	2693.53	0	106.552	0	0	45.0672	1120.83	350.873	79.057	61.855
195086	Root;k__Bacteria;p__Firmicutes;c__Clostridia;o__Clostridiales;f__Lachnospiraceae;g__Roseburia;s__	0	0	0	306.613	32.0496	0	249.754	50.3435	0	0	349.161	0	0	0	0	450.672	74.7222	77.9718	0	0
195100	Root;k__Bacteria;p__Firmicutes;c__Clostridia;o__Clostridiales;f__;g__;s__	0	0	29.1061	55.7479	64.0993	55.5552	45.4098	1543.87	475.815	1185.22	798.083	0	26.638	91.6133	0	405.605	174.352	0	39.5285	989.681
195166	Root;k__Bacteria;p__Firmicutes;c__Clostridia;o__Clostridiales;f__Lachnospiraceae;g__Blautia;s__	0	0	0	55.7479	64.0993	0	0	0	167.935	1145.04	0	0	0	183.227	0	112.668	0	0	0	0
195215	Root;k__Bacteria;p__Firmicutes;c__Clostridia;o__Clostridiales;f__Lachnospiraceae;g__[Ruminococcus];s__[Ruminococcus] gnavus	135.14	0	29.1061	250.865	32.0496	1944.43	158.934	50.3435	293.886	0	49.8802	0	53.2759	0	32.0403	0	149.444	623.774	7747.59	20.6183
195222	Root;k__Bacteria;p__Firmicutes;c__Clostridia;o__Clostridiales;f__Ruminococcaceae;g__;s__	0	0	0	0	7852.16	0	0	839.059	2169.15	0	49.8802	0	399.57	7008.41	0	0	0	0	0	0
195223	Root;k__Bacteria;p__Firmicutes;c__Clostridia;o__Clostridiales;f__Ruminococcaceae;g__;s__	90.0933	0	756.758	250.865	608.943	833.329	68.1146	637.684	0	0	99.7603	0	0	229.033	400.504	0	24.9074	857.69	39.5285	0
195226	Root;k__Bacteria;p__Firmicutes;c__Clostridia;o__Clostridiales;f__Lachnospiraceae;g__;s__	0	302.119	0	278.739	128.199	444.442	204.344	33.5623	0	0	349.161	0	53.2759	45.8066	0	22.5336	423.426	1052.62	0	41.2367
195255	Root;k__Bacteria;p__Firmicutes;c__Clostridia;o__Clostridiales;f__Lachnospiraceae;g__;s__	0	453.179	87.3182	222.992	256.397	611.108	1044.42	100.687	0	0	598.562	0	79.9139	229.033	16.0202	45.0672	199.259	2339.15	118.586	0
195270	Root;k__Bacteria;p__Firmicutes;c__Clostridia;o__Clostridiales;f__Ruminococcaceae;g__;s__	90.0933	0	174.636	139.37	384.596	999.994	45.4098	268.499	0	0	49.8802	0	0	183.227	96.121	0	24.9074	545.803	39.5285	0
195271	Root;k__Bacteria;p__Firmicutes;c__Clostridia;o__Clostridiales;f__Lachnospiraceae;g__;s__	270.28	302.119	0	2731.65	737.142	777.773	1316.88	268.499	0	1928.49	872.903	0	1438.45	412.26	0	0	0	0	0	0
195374	Root;k__Bacteria;p__Firmicutes;c__Clostridia;o__Clostridiales;f__;g__;s__	0	151.06	29.1061	139.37	64.0993	444.442	385.983	67.1247	0	0	149.64	0	79.9139	91.6133	0	22.5336	174.352	1130.59	39.5285	0
195407	Root;k__Bacteria;p__Firmicutes;c__Clostridia;o__Clostridiales;f__Lachnospiraceae;g__;s__	0	0	232.849	55.7479	160.248	0	295.163	83.9059	657.744	20.0885	324.221	0	133.19	595.486	128.161	22.5336	24.9074	584.788	0	0
195418	Root;k__Bacteria;p__Firmicutes;c__Clostridia;o__Clostridiales;f__;g__;s__	45.0467	453.179	87.3182	250.865	0	722.218	567.622	16.7812	0	0	249.401	24.8199	213.104	183.227	16.0202	22.5336	398.519	2456.11	197.643	20.6183
195436	Root;k__Bacteria;p__Firmicutes;c__Clostridia;o__Clostridiales;f__Ruminococcaceae;g__;s__	32028.2	2719.07	29.1061	501.731	132814	626497	20048.4	184979	265.896	60.2654	98663	710421	5620.61	605151	56182.7	383.071	9738.8	116.958	243377	268.038
195452	Root;k__Bacteria;p__Firmicutes;c__Clostridia;o__Clostridiales;f__Lachnospiraceae;g__;s__	0	0	0	83.6218	64.0993	0	0	486.654	419.836	0	224.461	0	0	91.6133	0	225.336	298.889	38.9859	0	0
195492	Root;k__Bacteria;p__Firmicutes;c__Clostridia;o__Clostridiales;f__Ruminococcaceae;g__;s__	45.0467	0	349.273	83.6218	737.142	611.108	0	469.873	0	0	49.8802	0	0	229.033	224.282	0	49.8148	545.803	79.057	0
195599	Root;k__Bacteria;p__Firmicutes;c__Clostridia;o__Clostridiales;f__Lachnospiraceae;g__;s__	45.0467	0	87.3182	139.37	160.248	111.11	158.934	50.3435	0	20.0885	698.322	0	79.9139	0	0	833.743	523.056	350.873	0	20.6183
195624	Root;k__Bacteria;p__Firmicutes;c__Clostridia;o__Clostridiales;f__Lachnospiraceae;g__;s__	0	755.298	0	1003.46	32.0496	1166.66	181.639	50.3435	0	20.0885	623.502	0	346.294	366.453	48.0605	112.668	1270.28	3079.89	197.643	0
195628	Root;k__Bacteria;p__Firmicutes;c__Clostridia;o__Clostridiales;f__Lachnospiraceae;g__Coprococcus;s__	45.0467	151.06	0	362.361	32.0496	55.5552	0	117.468	83.9673	0	99.7603	0	0	0	0	0	0	77.9718	197.643	0
195638	Root;k__Bacteria;p__Firmicutes;c__Clostridia;o__Clostridiales;f__Ruminococcaceae;g__Ruminococcus;s__	495.513	0	58.2121	83.6218	544.844	0	749.261	67.1247	0	0	74.8202	24.8199	319.656	0	0	0	323.796	467.831	355.757	20.6183
195657	Root;k__Bacteria;p__Firmicutes;c__Clostridia;o__Clostridiales;f__Ruminococcaceae;g__Ruminococcus;s__	1441.49	151.06	0	0	1570.43	0	499.507	0	181.929	8959.46	274.341	0	106.552	0	0	0	29540.2	0	0	0
195664	Root;k__Bacteria;p__Firmicutes;c__Clostridia;o__Clostridiales;f__Clostridiaceae;g__;s__	0	0	145.53	0	96.1489	888.884	113.524	100.687	251.902	0	49.8802	0	0	0	1906.4	0	199.259	77.9718	1185.86	288.657
195673	Root;k__Bacteria;p__Bacteroidetes;c__Bacteroidia;o__Bacteroidales;f__Bacteroidaceae;g__Bacteroides;s__	0	0	0	0	448.695	0	385.983	33.5623	97.9618	80.3539	473.862	0	346.294	45.8066	48.0605	0	0	38.9859	0	0
195681	Root;k__Bacteria;p__Firmicutes;c__Clostridia;o__Clostridiales;f__;g__;s__	0	0	0	445.983	32.0496	0	136.229	16.7812	433.831	0	174.581	0	106.552	0	0	0	0	0	237.171	0
195721	Root;k__Bacteria;p__Firmicutes;c__Clostridia;o__Clostridiales;f__Ruminococcaceae;g__;s__	12838.3	302.119	203.742	0	3781.86	55.5552	862.785	0	0	0	8404.81	0	1598.28	0	0	135.202	2241.67	0	0	0
195757	Root;k__Bacteria;p__Firmicutes;c__Clostridia;o__Clostridiales;f__Ruminococcaceae;g__;s__	675.7	0	174.636	780.47	929.44	0	204.344	50.3435	0	0	149.64	570.858	53.2759	0	0	22.5336	0	0	158.114	432.985
195759	Root;k__Bacteria;p__Firmicutes;c__Clostridia;o__Clostridiales;f__Lachnospiraceae;g__;s__	0	2114.84	0	1142.83	0	444.442	0	0	153.94	281.239	24.9401	0	0	0	96.121	405.605	0	1988.28	0	0
195769	Root;k__Bacteria;p__Firmicutes;c__Clostridia;o__Clostridiales;f__Lachnospiraceae;g__Blautia;s__	0	302.119	0	195.118	416.645	0	0	4279.2	13.9945	241.062	0	0	0	0	0	0	224.167	155.944	39.5285	41.2367
195780	Root;k__Bacteria;p__Firmicutes;c__Clostridia;o__Clostridiales;f__Lachnospiraceae;g__Roseburia;s__	0	302.119	407.485	111.496	2499.87	0	0	234.936	13.9945	0	49.8802	0	639.311	0	32.0403	157.735	0	0	0	0
195789	Root;k__Bacteria;p__Firmicutes;c__Clostridia;o__Clostridiales;f__Ruminococcaceae;g__Faecalibacterium;s__Faecalibacterium prausnitzii	0	151.06	0	27.8739	737.142	5722.19	45.4098	738.371	0	120.531	648.442	5758.22	0	4030.98	432.545	0	149.444	0	2095.01	0
195795	Root;k__Bacteria;p__Bacteroidetes;c__Bacteroidia;o__Bacteroidales;f__Bacteroidaceae;g__Bacteroides;s__	270.28	0	145.53	0	128.199	0	0	167.812	0	20.0885	0	0	266.38	0	32.0403	22.5336	0	77.9718	39.5285	0
195801	Root;k__Bacteria;p__Firmicutes;c__Clostridia;o__Clostridiales;f__Ruminococcaceae;g__Faecalibacterium;s__Faecalibacterium prausnitzii	855.887	151.06	3347.2	947.714	96.1489	2999.98	1498.52	100.687	153.94	40.1769	2868.11	0	0	137.42	160.202	225.336	273.981	0	0	123.71
195828	Root;k__Bacteria;p__Firmicutes;c__Clostridia;o__Clostridiales;f__;g__;s__	0	1359.54	0	0	0	666.663	0	16.7812	167.935	401.769	0	0	0	137.42	352.444	721.075	0	116.958	0	20.6183
195839	Root;k__Bacteria;p__Firmicutes;c__Clostridia;o__Clostridiales;f__;g__;s__	7342.61	0	0	0	0	0	5517.29	0	685.733	0	598.562	0	6180.01	0	0	0	0	38.9859	0	0
195855	Root;k__Bacteria;p__Firmicutes;c__Clostridia;o__Clostridiales;f__Ruminococcaceae;g__Faecalibacterium;s__Faecalibacterium prausnitzii	225.233	151.06	5559.26	696.849	0	3999.98	2247.78	83.9059	0	0	1496.4	0	0	45.8066	16.0202	135.202	24.9074	0	0	103.092
195883	Root;k__Bacteria;p__Firmicutes;c__Clostridia;o__Clostridiales;f__Lachnospiraceae;g__;s__	0	0	0	0	0	0	0	436.31	783.695	843.716	773.143	0	26.638	0	0	495.739	149.444	116.958	0	247.42
195887	Root;k__Bacteria;p__Firmicutes;c__Clostridia;o__Clostridiales;f__Ruminococcaceae;g__;s__	0	0	844.076	390.235	0	277.776	567.622	0	0	0	174.581	0	0	45.8066	32.0403	22.5336	0	0	0	0
195888	Root;k__Bacteria;p__Firmicutes;c__Clostridia;o__Clostridiales;f__Lachnospiraceae;g__;s__	0	0	0	3205.5	1153.79	4333.31	5562.69	0	0	0	698.322	0	0	0	0	0	0	701.746	10277.4	20.6183
195941	Root;k__Bacteria;p__Firmicutes;c__Clostridia;o__Clostridiales;f__Lachnospiraceae;g__;s__	4279.43	453.179	0	1923.3	865.34	2388.88	5403.76	788.715	0	0	6833.58	0	3809.23	6046.48	0	10973.9	0	428.845	2529.82	989.681
195976	Root;k__Bacteria;p__Firmicutes;c__Clostridia;o__Clostridiales;f__Lachnospiraceae;g__;s__	135.14	0	261.955	27.8739	480.745	55.5552	1021.72	402.748	41.9836	0	99.7603	0	0	0	48.0605	0	0	155.944	0	0
195999	Root;k__Bacteria;p__Firmicutes;c__Clostridia;o__Clostridiales;f__Lachnospiraceae;g__Dorea;s__	0	151.06	0	27.8739	0	111.11	0	285.28	405.842	1004.42	299.281	0	26.638	91.6133	0	112.668	74.7222	38.9859	0	350.512
196003	Root;k__Bacteria;p__Firmicutes;c__Clostridia;o__Clostridiales;f__Lachnospiraceae;g__;s__	90.0933	0	0	250.865	0	55.5552	0	16.7812	13.9945	0	0	148.92	186.466	0	16.0202	0	448.333	155.944	0	20.6183
196064	Root;k__Bacteria;p__Firmicutes;c__Clostridia;o__Clostridiales;f__Lachnospiraceae;g__;s__	315.327	0	0	55.7479	9743.09	55.5552	1316.88	100.687	0	0	9826.39	0	0	0	0	135.202	224.167	155.944	0	0
196098	Root;k__Bacteria;p__Firmicutes;c__Clostridia;o__Clostridiales;f__;g__;s__	45.0467	6193.45	960.5	139.37	512.794	777.773	658.441	318.842	1077.58	80.3539	798.083	0	79.9139	229.033	881.109	563.34	5703.8	0	2371.71	1072.15
196105	Root;k__Bacteria;p__Firmicutes;c__Clostridia;o__Clostridiales;f__Lachnospiraceae;g__Blautia;s__	0	1510.6	0	529.605	0	55.5552	68.1146	67.1247	363.858	441.946	99.7603	0	266.38	137.42	48.0605	0	124.537	1481.46	355.757	20.6183
196125	Root;k__Bacteria;p__Firmicutes;c__Clostridia;o__Clostridiales;f__Ruminococcaceae;g__Faecalibacterium;s__Faecalibacterium prausnitzii	90.0933	0	640.333	55.7479	32.0496	444.442	340.573	0	0	0	224.461	0	0	0	0	45.0672	0	0	0	0
196179	Root;k__Bacteria;p__Firmicutes;c__Clostridia;o__Clostridiales;f__Lachnospiraceae;g__[Ruminococcus];s__	0	0	436.591	55.7479	192.298	0	431.393	201.374	209.918	0	24.9401	0	26.638	91.6133	16.0202	0	0	467.831	0	20.6183
196219	Root;k__Bacteria;p__Bacteroidetes;c__Bacteroidia;o__Bacteroidales;f__Porphyromonadaceae;g__Parabacteroides;s__	0	0	0	55.7479	993.539	0	181.639	520.216	55.9782	502.212	99.7603	99.2797	266.38	137.42	0	0	0	0	0	0
196262	Root;k__Bacteria;p__Firmicutes;c__Clostridia;o__Clostridiales;f__Lachnospiraceae;g__Blautia;s__	45.0467	755.298	87.3182	278.739	0	111.11	0	0	209.918	301.327	0	0	53.2759	45.8066	16.0202	0	24.9074	545.803	79.057	20.6183
196315	Root;k__Bacteria;p__Firmicutes;c__Clostridia;o__Clostridiales;f__Clostridiaceae;g__SMB53;s__	135.14	302.119	4540.55	0	1089.69	0	2838.11	16.7812	0	0	24.9401	0	0	0	112.141	0	49.8148	38.9859	39.5285	0
196336	Root;k__Bacteria;p__Firmicutes;c__Clostridia;o__Clostridiales;f__Lachnospiraceae;g__;s__	135.14	0	174.636	0	0	55.5552	476.802	67.1247	0	0	274.341	0	0	0	0	743.608	199.259	350.873	0	0
196346	Root;k__Bacteria;p__Firmicutes;c__Clostridia;o__Clostridiales;f__Clostridiaceae;g__;s__	90.0933	0	203.742	0	96.1489	166.666	204.344	117.468	13.9945	0	49.8802	0	0	0	480.605	0	0	0	197.643	41.2367
196370	Root;k__Bacteria;p__Firmicutes;c__Clostridia;o__Clostridiales;f__Lachnospiraceae;g__[Ruminococcus];s__[Ruminococcus] gnavus	0	0	29.1061	0	32.0496	0	0	83.9059	279.891	1787.87	49.8802	223.379	0	0	0	90.1343	348.704	77.9718	39.5285	1979.36
196388	Root;k__Bacteria;p__Firmicutes;c__Clostridia;o__Clostridiales;f__Lachnospiraceae;g__;s__	90.0933	0	29.1061	195.118	64.0993	222.221	249.754	33.5623	0	100.442	548.682	0	186.466	0	0	3627.91	323.796	1364.51	79.057	82.4734
196391	Root;k__Bacteria;p__Firmicutes;c__Clostridia;o__Clostridiales;f__Clostridiaceae;g__02d06;s__	180.187	0	785.864	0	448.695	0	408.688	402.748	13.9945	0	0	0	0	0	32.0403	0	0	0	0	41.2367
196409	Root;k__Bacteria;p__Bacteroidetes;c__Bacteroidia;o__Bacteroidales;f__Bacteroidaceae;g__Bacteroides;s__Bacteroides ovatus	0	0	0	0	384.596	0	590.327	100.687	27.9891	401.769	723.262	0	506.121	137.42	0	0	0	38.9859	0	0
196428	Root;k__Bacteria;p__Firmicutes;c__Clostridia;o__Clostridiales;f__Ruminococcaceae;g__;s__	2837.94	0	29.1061	0	608.943	0	136.229	0	0	0	2469.07	0	825.777	0	0	67.6008	323.796	38.9859	0	0
196518	Root;k__Bacteria;p__Firmicutes;c__Clostridia;o__Clostridiales;f__Ruminococcaceae;g__;s__	765.793	0	0	0	769.191	0	476.802	67.1247	41.9836	0	249.401	0	53.2759	0	0	0	0	155.944	0	0
196540	Root;k__Bacteria;p__Firmicutes;c__Clostridia;o__Clostridiales;f__;g__;s__	45.0467	151.06	0	445.983	32.0496	0	45.4098	16.7812	0	241.062	149.64	0	186.466	91.6133	0	0	0	77.9718	0	0
196656	Root;k__Bacteria;p__Firmicutes;c__Clostridia;o__Clostridiales;f__Lachnospiraceae;g__Blautia;s__	0	2114.84	0	473.857	0	166.666	0	0	321.875	441.946	149.64	0	293.018	137.42	48.0605	45.0672	124.537	1052.62	276.7	61.855
196664	Root;k__Bacteria;p__Bacteroidetes;c__Bacteroidia;o__Bacteroidales;f__Bacteroidaceae;g__Bacteroides;s__Bacteroides uniformis	225.233	0	0	0	2275.52	0	454.098	1359.27	0	0	1022.54	0	106.552	0	0	0	0	0	0	0
196686	Root;k__Bacteria;p__Firmicutes;c__Clostridia;o__Clostridiales;f__Lachnospiraceae;g__;s__	45.0467	1057.42	29.1061	83.6218	32.0496	166.666	22.7049	16.7812	111.956	361.592	0	0	106.552	137.42	48.0605	0	0	350.873	79.057	41.2367
196711	Root;k__Bacteria;p__Firmicutes;c__Clostridia;o__Clostridiales;f__Lachnospiraceae;g__Dorea;s__	0	0	0	445.983	192.298	55.5552	204.344	16.7812	125.951	80.3539	74.8202	0	53.2759	0	0	0	423.426	116.958	0	0
196713	Root;k__Bacteria;p__Firmicutes;c__Clostridia;o__Clostridiales;f__Ruminococcaceae;g__;s__	360.373	0	29.1061	334.487	256.397	1055.55	68.1146	8793.33	27.9891	60.2654	573.622	0	10282.3	0	36926.5	0	398.519	116.958	0	0
196731	Root;k__Bacteria;p__Firmicutes;c__Clostridia;o__Clostridiales;f__;g__;s__	0	1812.72	0	418.109	0	0	0	33.5623	195.924	261.15	99.7603	0	53.2759	45.8066	32.0403	0	74.7222	779.718	158.114	41.2367
196753	Root;k__Bacteria;p__Firmicutes;c__Clostridia;o__Clostridiales;f__Clostridiaceae;g__;s__	225.233	0	2532.23	27.8739	64.0993	222.221	681.146	620.903	41.9836	0	299.281	0	0	0	29445.1	0	24.9074	0	4229.55	2020.6
196796	Root;k__Bacteria;p__Firmicutes;c__Clostridia;o__Clostridiales;f__Ruminococcaceae;g__;s__	0	0	0	0	0	111.11	363.278	67.1247	0	0	99.7603	0	0	45.8066	0	811.209	597.778	0	0	0
196848	Root;k__Bacteria;p__Firmicutes;c__Clostridia;o__Clostridiales;f__Clostridiaceae;g__;s__	45.0467	302.119	291.061	27.8739	0	555.552	113.524	117.468	111.956	0	49.8802	0	0	0	2162.72	0	99.6296	0	1343.97	309.275
196893	Root;k__Bacteria;p__Firmicutes;c__Clostridia;o__Clostridiales;f__Lachnospiraceae;g__;s__	90.0933	0	0	724.723	160.248	222.221	408.688	83.9059	13.9945	703.096	249.401	0	293.018	366.453	0	0	0	0	0	0
196898	Root;k__Bacteria;p__Firmicutes;c__Clostridia;o__Clostridiales;f__Ruminococcaceae;g__;s__	45.0467	151.06	174.636	27.8739	11762.2	1055.55	90.8195	67.1247	0	0	349.161	719.778	26.638	412.26	96.121	22.5336	747.222	0	39.5285	0
196902	Root;k__Bacteria;p__Firmicutes;c__Clostridia;o__Clostridiales;f__Ruminococcaceae;g__Faecalibacterium;s__Faecalibacterium prausnitzii	1261.31	3625.43	0	0	192.298	222.221	68.1146	0	0	0	648.442	0	0	0	0	0	3910.46	0	790.57	0
196928	Root;k__Bacteria;p__Firmicutes;c__Clostridia;o__Clostridiales;f__Veillonellaceae;g__Dialister;s__	0	0	378.379	27.8739	576.893	222.221	158.934	1493.52	0	0	24.9401	24.8199	559.397	0	0	0	0	0	237.171	0
196942	Root;k__Bacteria;p__Firmicutes;c__Clostridia;o__Clostridiales;f__Lachnospiraceae;g__Blautia;s__	90.0933	1661.66	29.1061	836.218	0	55.5552	0	16.7812	545.787	903.981	124.7	0	372.932	0	16.0202	67.6008	249.074	1559.44	158.114	61.855
196948	Root;k__Bacteria;p__Firmicutes;c__Clostridia;o__Clostridiales;f__Lachnospiraceae;g__;s__	0	302.119	0	195.118	0	333.331	68.1146	0	13.9945	0	74.8202	0	106.552	137.42	0	22.5336	124.537	1286.53	0	0
196990	Root;k__Bacteria;p__Firmicutes;c__Clostridia;o__Clostridiales;f__Lachnospiraceae;g__;s__	0	0	465.697	0	544.844	0	1044.42	151.031	97.9618	1064.69	49.8802	0	0	0	0	22.5336	398.519	116.958	0	350.512
197022	Root;k__Bacteria;p__Firmicutes;c__Clostridia;o__Clostridiales;f__Lachnospiraceae;g__Coprococcus;s__	0	906.358	29.1061	418.109	96.1489	222.221	22.7049	50.3435	139.945	261.15	0	0	0	45.8066	224.282	180.269	0	155.944	0	0
197045	Root;k__Bacteria;p__Firmicutes;c__Clostridia;o__Clostridiales;f__Lachnospiraceae;g__;s__	360.373	0	116.424	83.6218	5288.19	111.11	2997.04	369.186	0	80.3539	2144.85	0	26.638	0	176.222	653.474	647.593	506.817	0	123.71
197050	Root;k__Bacteria;p__Firmicutes;c__Clostridia;o__Clostridiales;f__Lachnospiraceae;g__Dorea;s__	0	0	291.061	27.8739	737.142	55.5552	45.4098	2936.7	727.716	1888.32	548.682	0	0	0	16.0202	540.806	298.889	116.958	39.5285	1113.39
197072	Root;k__Bacteria;p__Bacteroidetes;c__Bacteroidia;o__Bacteroidales;f__Bacteroidaceae;g__Bacteroides;s__Bacteroides uniformis	0	0	29.1061	0	13076.3	0	1180.65	67.1247	0	20.0885	847.963	24.8199	159.828	0	0	0	0	0	0	0
197091	Root;k__Bacteria;p__Firmicutes;c__Clostridia;o__Clostridiales;f__;g__;s__	0	151.06	0	1477.32	384.596	222.221	295.163	33.5623	671.738	281.239	548.682	0	106.552	0	0	22.5336	1270.28	467.831	276.7	41.2367
197094	Root;k__Bacteria;p__Firmicutes;c__Clostridia;o__Clostridiales;f__Lachnospiraceae;g__Blautia;s__	0	302.119	29.1061	111.496	0	111.11	45.4098	16.7812	97.9618	241.062	0	0	79.9139	0	16.0202	0	24.9074	272.901	0	20.6183
197159	Root;k__Bacteria;p__Firmicutes;c__Clostridia;o__Clostridiales;f__Ruminococcaceae;g__Faecalibacterium;s__Faecalibacterium prausnitzii	45.0467	0	640.333	111.496	0	333.331	385.983	16.7812	0	0	124.7	0	0	0	16.0202	22.5336	0	0	0	0
197164	Root;k__Bacteria;p__Firmicutes;c__Clostridia;o__Clostridiales;f__Ruminococcaceae;g__;s__	1486.54	151.06	0	83.6218	5897.13	34610.9	976.31	8642.3	0	0	4863.32	37378.8	79.9139	26842.7	1762.22	22.5336	523.056	38.9859	11384.2	0
197173	Root;k__Bacteria;p__Firmicutes;c__Clostridia;o__Clostridiales;f__Ruminococcaceae;g__;s__	495.513	0	5879.43	0	128.199	111.11	2724.59	184.593	0	0	748.202	0	0	0	16.0202	22.5336	0	0	0	20.6183
197204	Root;k__Bacteria;p__Firmicutes;c__Clostridia;o__Clostridiales;f__Ruminococcaceae;g__;s__	270.28	0	58.2121	83.6218	448.695	75444	137092	23560.8	13.9945	20.0885	46014.5	24.8199	0	2061.3	32.0403	307967	300383	77.9718	79.057	0
197222	Root;k__Bacteria;p__Firmicutes;c__Clostridia;o__Clostridiales;f__Lachnospiraceae;g__Blautia;s__	45.0467	2719.07	87.3182	641.101	32.0496	166.666	45.4098	50.3435	503.804	924.07	249.401	0	213.104	183.227	32.0403	22.5336	249.074	1091.61	316.228	20.6183
197273	Root;k__Bacteria;p__Firmicutes;c__Bacilli;o__Lactobacillales;f__Streptococcaceae;g__Streptococcus;s__	45.0467	151.06	29.1061	139.37	64.0993	111.11	0	620.903	3148.77	421.858	99.7603	99.2797	319.656	412.26	0	1892.82	149.444	740.732	79.057	371.13
197324	Root;k__Bacteria;p__Firmicutes;c__Clostridia;o__Clostridiales;f__Ruminococcaceae;g__;s__	315.327	0	261.955	55.7479	737.142	0	771.966	117.468	0	0	49.8802	0	426.207	0	0	0	74.7222	389.859	316.228	0
197334	Root;k__Bacteria;p__Firmicutes;c__Clostridia;o__Clostridiales;f__Lachnospiraceae;g__;s__	45.0467	0	29.1061	55.7479	32.0496	55.5552	340.573	16.7812	0	20.0885	199.521	0	26.638	0	0	878.81	174.352	350.873	118.586	0
197343	Root;k__Bacteria;p__Firmicutes;c__Clostridia;o__Clostridiales;f__Ruminococcaceae;g__;s__	270.28	0	203.742	0	192.298	166.666	181.639	117.468	0	0	0	0	0	0	0	0	49.8148	0	0	0
197361	Root;k__Bacteria;p__Firmicutes;c__Clostridia;o__Clostridiales;f__Ruminococcaceae;g__Faecalibacterium;s__Faecalibacterium prausnitzii	0	0	553.015	0	160.248	277.776	885.49	167.812	0	0	99.7603	0	0	0	0	0	24.9074	0	0	0
197363	Root;k__Bacteria;p__Firmicutes;c__Clostridia;o__Clostridiales;f__Clostridiaceae;g__;s__	0	0	174.636	0	128.199	0	181.639	16.7812	0	0	0	0	0	0	2643.33	0	0	0	158.114	123.71
197364	Root;k__Bacteria;p__Firmicutes;c__Clostridia;o__Clostridiales;f__;g__;s__	0	0	58.2121	83.6218	224.347	55.5552	454.098	50.3435	13.9945	60.2654	773.143	0	26.638	0	0	1216.81	348.704	857.69	0	20.6183
197397	Root;k__Bacteria;p__Firmicutes;c__Clostridia;o__Clostridiales;f__Lachnospiraceae;g__;s__	0	0	0	167.244	0	111.11	0	50.3435	0	0	0	99.2797	79.9139	0	0	0	7596.76	155.944	39.5285	41.2367
197418	Root;k__Bacteria;p__Firmicutes;c__Clostridia;o__Clostridiales;f__Ruminococcaceae;g__;s__	90.0933	0	2677.76	83.6218	32.0496	611.108	2247.78	50.3435	0	20.0885	648.442	0	0	0	16.0202	45.0672	0	0	0	0
197435	Root;k__Bacteria;p__Firmicutes;c__Clostridia;o__Clostridiales;f__Lachnospiraceae;g__[Ruminococcus];s__[Ruminococcus] gnavus	45.0467	0	1251.56	0	673.042	0	363.278	318.842	321.875	2732.03	49.8802	248.199	0	0	0	202.802	1295.19	116.958	39.5285	3979.34
197460	Root;k__Bacteria;p__Firmicutes;c__Clostridia;o__Clostridiales;f__Lachnospiraceae;g__;s__	90.0933	0	87.3182	362.361	128.199	2666.65	136.229	151.031	811.684	0	49.8802	24.8199	79.9139	0	48.0605	22.5336	298.889	38.9859	434.814	0
197484	Root;k__Bacteria;p__Firmicutes;c__Clostridia;o__Clostridiales;f__Lachnospiraceae;g__Blautia;s__	0	755.298	0	167.244	32.0496	111.11	22.7049	16.7812	111.956	180.796	24.9401	0	0	0	0	22.5336	0	350.873	39.5285	0
197503	Root;k__Bacteria;p__Firmicutes;c__Clostridia;o__Clostridiales;f__Lachnospiraceae;g__[Ruminococcus];s__[Ruminococcus] gnavus	225.233	0	0	390.235	128.199	1833.32	68.1146	268.499	419.836	0	24.9401	0	159.828	0	0	0	249.074	0	158.114	0
197504	Root;k__Bacteria;p__Firmicutes;c__Clostridia;o__Clostridiales;f__Lachnospiraceae;g__Blautia;s__	180.187	0	58.2121	0	128.199	0	317.868	83.9059	83.9673	0	49.8802	0	0	91.6133	32.0403	0	0	77.9718	0	0
197562	Root;k__Bacteria;p__Firmicutes;c__Clostridia;o__Clostridiales;f__Ruminococcaceae;g__;s__	585.607	1208.48	0	0	64.0993	333.331	68.1146	0	0	0	448.921	0	0	0	0	0	1793.33	0	434.814	0
197603	Root;k__Bacteria;p__Firmicutes;c__Clostridia;o__Clostridiales;f__Lachnospiraceae;g__Coprococcus;s__	0	453.179	29.1061	27.8739	0	222.221	0	16.7812	111.956	200.885	0	0	0	91.6133	224.282	473.205	0	77.9718	0	41.2367
197651	Root;k__Bacteria;p__Firmicutes;c__Clostridia;o__Clostridiales;f__Lachnospiraceae;g__;s__	135.14	0	174.636	641.101	673.042	555.552	658.441	402.748	0	321.416	3192.33	0	559.397	0	16.0202	4777.12	2690	3781.63	158.114	226.802
197669	Root;k__Bacteria;p__Firmicutes;c__Clostridia;o__Clostridiales;f__Ruminococcaceae;g__Faecalibacterium;s__Faecalibacterium prausnitzii	135.14	0	0	27.8739	256.397	1111.1	0	654.466	0	0	199.521	1389.92	26.638	1328.39	48.0605	0	24.9074	0	237.171	0
197670	Root;k__Bacteria;p__Firmicutes;c__Clostridia;o__Clostridiales;f__Lachnospiraceae;g__Blautia;s__	0	0	0	334.487	64.0993	0	0	67.1247	0	0	24.9401	74.4598	26.638	0	32.0403	22.5336	498.148	155.944	0	0
197675	Root;k__Bacteria;p__Firmicutes;c__Clostridia;o__Clostridiales;f__Lachnospiraceae;g__Coprococcus;s__	0	0	0	278.739	0	0	227.049	16.7812	685.733	0	99.7603	0	133.19	0	0	0	0	0	276.7	0
197718	Root;k__Bacteria;p__Firmicutes;c__Clostridia;o__Clostridiales;f__Lachnospiraceae;g__;s__	180.187	302.119	116.424	724.723	544.844	333.331	476.802	151.031	0	462.035	4090.17	0	586.035	0	16.0202	7458.62	2640.19	3781.63	79.057	288.657
197723	Root;k__Bacteria;p__Bacteroidetes;c__Bacteroidia;o__Bacteroidales;f__Bacteroidaceae;g__Bacteroides;s__	450.467	0	145.53	0	288.447	0	0	134.249	13.9945	40.1769	0	0	346.294	870.326	48.0605	0	0	0	0	0
197742	Root;k__Bacteria;p__Bacteroidetes;c__Bacteroidia;o__Bacteroidales;f__Bacteroidaceae;g__Bacteroides;s__	1351.4	0	1018.71	1003.46	737.142	0	0	419.529	139.945	1124.95	174.581	0	9429.84	320.646	977.231	405.605	0	350.873	2727.47	226.802
197756	Root;k__Bacteria;p__Firmicutes;c__Clostridia;o__Clostridiales;f__Lachnospiraceae;g__;s__	0	453.179	0	306.613	0	111.11	0	0	41.9836	80.3539	0	0	0	0	48.0605	202.802	0	896.676	0	0
197768	Root;k__Bacteria;p__Firmicutes;c__Clostridia;o__Clostridiales;f__Lachnospiraceae;g__Dorea;s__	0	151.06	0	1867.55	320.496	277.776	363.278	0	699.727	321.416	448.921	0	293.018	91.6133	16.0202	0	1967.69	584.788	237.171	0
197777	Root;k__Bacteria;p__Firmicutes;c__Clostridia;o__Clostridiales;f__;g__;s__	0	151.06	320.167	0	288.447	0	113.524	16.7812	55.9782	0	0	0	0	0	48.0605	0	74.7222	38.9859	0	0
197924	Root;k__Bacteria;p__Bacteroidetes;c__Bacteroidia;o__Bacteroidales;f__Bacteroidaceae;g__Bacteroides;s__Bacteroides uniformis	0	0	0	27.8739	1346.08	0	22.7049	1459.96	55.9782	462.035	49.8802	223.379	159.828	274.84	0	0	0	38.9859	0	20.6183
197940	Root;k__Bacteria;p__Firmicutes;c__Clostridia;o__Clostridiales;f__Lachnospiraceae;g__Dorea;s__	0	4380.73	9663.21	2564.4	6698.37	2833.32	726.556	172880	86780.2	134131	33644.2	0	1651.55	7283.25	1073.35	66406.5	15915.8	10292.3	1897.37	82844.5
197970	Root;k__Bacteria;p__Firmicutes;c__Clostridia;o__Clostridiales;f__Ruminococcaceae;g__;s__	450.467	0	6548.86	0	192.298	333.331	4677.2	302.061	0	0	1521.34	0	0	0	0	22.5336	0	0	0	0
198059	Root;k__Bacteria;p__Firmicutes;c__Clostridia;o__Clostridiales;f__Lachnospiraceae;g__Blautia;s__	45.0467	4682.85	0	1449.45	0	388.887	22.7049	33.5623	503.804	944.158	249.401	0	186.466	91.6133	160.202	0	547.963	1403.49	197.643	41.2367
198067	Root;k__Bacteria;p__Firmicutes;c__Clostridia;o__Clostridiales;f__Lachnospiraceae;g__Coprococcus;s__	0	604.239	29.1061	167.244	32.0496	499.997	476.802	16.7812	0	0	249.401	0	53.2759	137.42	0	0	348.704	818.704	118.586	0
198071	Root;k__Bacteria;p__Firmicutes;c__Clostridia;o__Clostridiales;f__Lachnospiraceae;g__;s__	135.14	0	58.2121	27.8739	0	55.5552	385.983	16.7812	0	40.1769	124.7	0	0	0	0	247.869	0	194.929	0	41.2367
198117	Root;k__Bacteria;p__Firmicutes;c__Clostridia;o__Clostridiales;f__Lachnospiraceae;g__;s__	90.0933	0	58.2121	0	288.447	0	2384.01	151.031	0	0	773.143	0	0	0	0	292.937	74.7222	38.9859	0	0
198119	Root;k__Bacteria;p__Firmicutes;c__Clostridia;o__Clostridiales;f__;g__;s__	5946.16	0	12457.4	1700.31	4999.74	388.887	930.9	134.249	125.951	200.885	1621.11	0	19499	0	64.0807	1622.42	4084.81	974.647	1936.9	123.71
198151	Root;k__Bacteria;p__Firmicutes;c__Clostridia;o__Clostridiales;f__Ruminococcaceae;g__;s__	4054.2	151.06	0	0	897.39	0	1475.82	654.466	13.9945	20.0885	7681.55	0	1545	3618.72	0	112.668	1643.89	155.944	948.684	0
198162	Root;k__Bacteria;p__Bacteroidetes;c__Bacteroidia;o__Bacteroidales;f__Bacteroidaceae;g__Bacteroides;s__Bacteroides uniformis	0	0	0	111.496	320.496	0	22.7049	419.529	83.9673	662.919	24.9401	198.559	266.38	274.84	0	0	0	38.9859	0	20.6183
198190	Root;k__Bacteria;p__Bacteroidetes;c__Bacteroidia;o__Bacteroidales;f__Porphyromonadaceae;g__Parabacteroides;s__Parabacteroides distasonis	0	0	29.1061	27.8739	0	0	22.7049	2768.89	153.94	2008.85	24.9401	0	985.605	0	0	0	0	467.831	158.114	0
198191	Root;k__Bacteria;p__Firmicutes;c__Clostridia;o__Clostridiales;f__Lachnospiraceae;g__[Ruminococcus];s__	315.327	0	58.2121	0	192.298	0	476.802	117.468	83.9673	0	199.521	0	0	137.42	32.0403	0	0	77.9718	0	0
198209	Root;k__Bacteria;p__Firmicutes;c__Clostridia;o__Clostridiales;f__Clostridiaceae;g__SMB53;s__	90.0933	4984.97	1222.45	83.6218	288.447	0	635.737	0	489.809	80.3539	24.9401	0	0	91.6133	2210.78	90.1343	124.537	0	1146.33	41.2367
198212	Root;k__Bacteria;p__Firmicutes;c__Clostridia;o__Clostridiales;f__Lachnospiraceae;g__[Ruminococcus];s__[Ruminococcus] gnavus	0	0	0	167.244	0	111.11	22.7049	0	531.793	4077.96	149.64	322.659	26.638	0	16.0202	270.403	2764.72	467.831	0	14845.2
198214	Root;k__Bacteria;p__Firmicutes;c__Clostridia;o__Clostridiales;f__Ruminococcaceae;g__;s__	1891.96	1963.78	0	0	128.199	55.5552	45.4098	0	0	0	623.502	0	0	0	0	0	2889.26	0	632.456	41.2367
198239	Root;k__Bacteria;p__Proteobacteria;c__Gammaproteobacteria;o__Enterobacteriales;f__Enterobacteriaceae;g__;s__	315.327	151.06	6083.17	1923.3	1057.64	999.994	1475.82	3557.61	1693.34	3475.31	0	6279.44	586.035	91.6133	48.0605	135.202	3113.43	194.929	2332.18	7422.6
198251	Root;k__Bacteria;p__Firmicutes;c__Clostridia;o__Clostridiales;f__Lachnospiraceae;g__[Ruminococcus];s__[Ruminococcus] gnavus	0	0	29.1061	0	96.1489	0	90.8195	16.7812	97.9618	1305.75	49.8802	148.92	0	0	0	45.0672	249.074	38.9859	0	1690.7
198270	Root;k__Bacteria;p__Firmicutes;c__Clostridia;o__Clostridiales;f__Lachnospiraceae;g__;s__	0	7704.04	116.424	5630.54	0	2444.43	45.4098	33.5623	321.875	703.096	174.581	0	0	45.8066	464.585	1644.95	24.9074	3976.56	0	103.092
198356	Root;k__Bacteria;p__Firmicutes;c__Clostridia;o__Clostridiales;f__Lachnospiraceae;g__;s__	0	0	116.424	0	288.447	0	840.08	184.593	0	0	24.9401	0	79.9139	0	0	0	49.8148	428.845	0	0
198408	Root;k__Bacteria;p__Bacteroidetes;c__Bacteroidia;o__Bacteroidales;f__Bacteroidaceae;g__Bacteroides;s__	1486.54	0	553.015	111.496	1217.89	0	0	469.873	27.9891	100.442	0	0	1065.52	0	160.202	22.5336	0	155.944	39.5285	0
198422	Root;k__Bacteria;p__Firmicutes;c__Clostridia;o__Clostridiales;f__;g__;s__	0	0	0	27.8739	0	166.666	181.639	0	0	20.0885	124.7	0	26.638	0	0	428.138	74.7222	194.929	0	20.6183
198423	Root;k__Bacteria;p__Firmicutes;c__Clostridia;o__Clostridiales;f__Lachnospiraceae;g__[Ruminococcus];s__[Ruminococcus] gnavus	90.0933	0	145.53	83.6218	128.199	55.5552	158.934	218.155	867.662	6207.34	174.581	769.418	0	0	16.0202	383.071	1768.43	662.76	158.114	10041.1
198434	Root;k__Bacteria;p__Firmicutes;c__Clostridia;o__Clostridiales;f__Lachnospiraceae;g__[Ruminococcus];s__[Ruminococcus] gnavus	810.84	0	291.061	0	192.298	111.11	181.639	352.405	0	0	0	0	0	0	0	0	0	0	39.5285	0
198522	Root;k__Bacteria;p__Firmicutes;c__Clostridia;o__Clostridiales;f__Lachnospiraceae;g__;s__	0	453.179	29.1061	83.6218	64.0993	166.666	136.229	0	0	0	74.8202	0	106.552	91.6133	16.0202	22.5336	348.704	1325.52	118.586	0
198542	Root;k__Bacteria;p__Firmicutes;c__Clostridia;o__Clostridiales;f__Lachnospiraceae;g__Roseburia;s__	90.0933	0	116.424	55.7479	384.596	0	22.7049	16.7812	0	0	199.521	0	239.742	0	0	157.735	124.537	77.9718	0	0
198557	Root;k__Bacteria;p__Firmicutes;c__Clostridia;o__Clostridiales;f__;g__;s__	0	0	0	27.8739	64.0993	0	340.573	33.5623	0	0	124.7	0	26.638	0	0	225.336	49.8148	311.887	0	0
198564	Root;k__Bacteria;p__Firmicutes;c__Clostridia;o__Clostridiales;f__Lachnospiraceae;g__;s__	0	302.119	0	195.118	0	555.552	45.4098	0	0	0	199.521	0	133.19	183.227	0	135.202	398.519	2417.13	237.171	0
198584	Root;k__Bacteria;p__Firmicutes;c__Clostridia;o__Clostridiales;f__Lachnospiraceae;g__Blautia;s__	45.0467	755.298	87.3182	334.487	0	55.5552	204.344	33.5623	223.913	803.539	99.7603	0	159.828	137.42	80.1009	22.5336	99.6296	1208.56	39.5285	20.6183
198587	Root;k__Bacteria;p__Firmicutes;c__Clostridia;o__Clostridiales;f__Ruminococcaceae;g__;s__	0	0	0	0	0	888.884	3110.57	352.405	0	0	1296.88	24.8199	0	0	0	2095.62	3885.56	0	0	0
198616	Root;k__Bacteria;p__Firmicutes;c__Clostridia;o__Clostridiales;f__Lachnospiraceae;g__;s__	90.0933	151.06	349.273	167.244	1987.08	222.221	499.507	117.468	0	40.1769	2518.95	0	133.19	0	0	968.944	348.704	350.873	0	61.855
198618	Root;k__Bacteria;p__Firmicutes;c__Clostridia;o__Clostridiales;f__Ruminococcaceae;g__;s__	0	0	0	0	0	611.108	999.015	318.842	0	0	423.981	0	0	0	0	1329.48	1494.44	0	0	0
198636	Root;k__Bacteria;p__Firmicutes;c__Clostridia;o__Clostridiales;f__Lachnospiraceae;g__Blautia;s__	495.513	0	29.1061	1449.45	0	0	45.4098	100.687	0	0	49.8802	347.479	346.294	0	48.0605	0	2017.5	818.704	39.5285	0
198684	Root;k__Bacteria;p__Firmicutes;c__Clostridia;o__Clostridiales;f__Lachnospiraceae;g__[Ruminococcus];s__	0	0	145.53	0	32.0496	55.5552	613.032	234.936	321.875	0	274.341	0	0	320.646	128.161	0	0	116.958	0	0
198740	Root;k__Bacteria;p__Firmicutes;c__Clostridia;o__Clostridiales;f__Lachnospiraceae;g__;s__	0	151.06	0	222.992	0	333.331	22.7049	0	0	20.0885	199.521	0	4741.56	137.42	0	135.202	348.704	2066.25	158.114	0
198763	Root;k__Bacteria;p__Firmicutes;c__Clostridia;o__Clostridiales;f__Lachnospiraceae;g__;s__	45.0467	0	29.1061	529.605	32.0496	444.442	272.459	33.5623	0	281.239	2843.17	0	399.57	0	16.0202	7053.01	2316.39	2651.04	0	206.183
198788	Root;k__Bacteria;p__Bacteroidetes;c__Bacteroidia;o__Bacteroidales;f__Bacteroidaceae;g__Bacteroides;s__	0	151.06	0	0	1089.69	111.11	408.688	16.7812	55.9782	120.531	2269.55	0	26.638	2015.49	48.0605	0	0	0	0	0
198824	Root;k__Bacteria;p__Firmicutes;c__Clostridia;o__Clostridiales;f__Lachnospiraceae;g__[Ruminococcus];s__	6576.81	0	22586.3	1393.7	10800.7	38333.1	52107.7	16109.9	56859.8	20.0885	7756.37	24.8199	2663.8	64312.5	26577.5	22.5336	24.9074	43547.2	0	0
198829	Root;k__Bacteria;p__Firmicutes;c__Clostridia;o__Clostridiales;f__Lachnospiraceae;g__Coprococcus;s__	0	755.298	0	557.479	0	499.997	0	0	55.9782	120.531	49.8802	0	0	0	80.1009	292.937	0	1325.52	0	41.2367
198830	Root;k__Bacteria;p__Firmicutes;c__Clostridia;o__Clostridiales;f__Lachnospiraceae;g__;s__	0	453.179	0	139.37	32.0496	222.221	181.639	0	0	0	24.9401	0	0	0	16.0202	45.0672	224.167	428.845	79.057	20.6183
198857	Root;k__Bacteria;p__Firmicutes;c__Clostridia;o__Clostridiales;f__Lachnospiraceae;g__[Ruminococcus];s__[Ruminococcus] gnavus	0	0	116.424	0	32.0496	0	113.524	67.1247	55.9782	421.858	24.9401	49.6399	0	0	0	22.5336	49.8148	38.9859	0	597.932
198860	Root;k__Bacteria;p__Firmicutes;c__Clostridia;o__Clostridiales;f__Lachnospiraceae;g__;s__	0	0	29.1061	55.7479	128.199	55.5552	204.344	16.7812	0	0	124.7	0	0	0	0	315.47	49.8148	194.929	0	0
198866	Root;k__Bacteria;p__Bacteroidetes;c__Bacteroidia;o__Bacteroidales;f__Porphyromonadaceae;g__Parabacteroides;s__	45.0467	47583.8	58.2121	13546.7	86822.5	1055.55	0	335456	9264.39	107453	128441	1439.56	223972	429712	4277.39	90.1343	99.6296	7212.39	12491	2824.71
198919	Root;k__Bacteria;p__Firmicutes;c__Clostridia;o__Clostridiales;f__Ruminococcaceae;g__;s__	0	0	0	0	6602.23	0	0	855.84	3568.61	0	448.921	0	586.035	9894.23	0	0	0	0	0	0
198928	Root;k__Bacteria;p__Firmicutes;c__Clostridia;o__Clostridiales;f__Lachnospiraceae;g__[Ruminococcus];s__	360.373	0	756.758	306.613	32.0496	444.442	204.344	0	2533.01	6126.98	49.8802	0	0	0	0	3357.5	46850.8	38.9859	0	0
198941	Root;k__Bacteria;p__Firmicutes;c__Clostridia;o__Clostridiales;f__Ruminococcaceae;g__;s__	0	0	232.849	418.109	192.298	2222.21	68.1146	453.092	27.9891	0	199.521	0	79.9139	1236.78	592.746	0	124.537	2027.27	751.042	0
198945	Root;k__Bacteria;p__Firmicutes;c__Clostridia;o__Clostridiales;f__Lachnospiraceae;g__;s__	495.513	1510.6	11002.1	27.8739	2916.52	999.994	431.393	335.623	27.9891	20.0885	32796.2	0	4714.92	8474.23	160.202	90.1343	5180.74	77.9718	39.5285	20.6183
198951	Root;k__Bacteria;p__Firmicutes;c__Clostridia;o__Clostridiales;f__Lachnospiraceae;g__Blautia;s__	3603.73	0	873.182	2815.27	961.489	499.997	5108.6	234.936	181.929	281.239	2094.97	1737.4	3143.28	824.519	1409.78	0	99.6296	7719.21	11147	0
198974	Root;k__Bacteria;p__Firmicutes;c__Clostridia;o__Clostridiales;f__Lachnospiraceae;g__;s__	90.0933	0	29.1061	27.8739	608.943	0	431.393	16.7812	0	0	847.963	0	0	0	0	473.205	199.259	2027.27	0	20.6183
198981	Root;k__Bacteria;p__Bacteroidetes;c__Bacteroidia;o__Bacteroidales;f__Bacteroidaceae;g__Bacteroides;s__	810.84	453.179	0	167.244	72079.6	55.5552	45.4098	906.183	55.9782	582.566	2119.91	49.6399	559.397	137.42	16.0202	180.269	49.8148	38.9859	0	268.038
198989	Root;k__Bacteria;p__Firmicutes;c__Clostridia;o__Clostridiales;f__Lachnospiraceae;g__[Ruminococcus];s__	0	0	116.424	222.992	256.397	1388.88	567.622	50.3435	2630.97	0	249.401	0	266.38	3618.72	1153.45	0	0	2845.97	0	0
199010	Root;k__Bacteria;p__Firmicutes;c__Clostridia;o__Clostridiales;f__Lachnospiraceae;g__Blautia;s__	180.187	0	0	139.37	0	0	0	33.5623	13.9945	0	74.8202	0	106.552	0	0	0	0	0	158.114	20.6183
199034	Root;k__Bacteria;p__Firmicutes;c__Clostridia;o__Clostridiales;f__Clostridiaceae;g__Clostridium;s__	0	604.239	29.1061	334.487	128.199	333.331	408.688	33.5623	0	0	224.461	0	106.552	183.227	0	0	423.426	2495.1	237.171	0
199036	Root;k__Bacteria;p__Firmicutes;c__Clostridia;o__Clostridiales;f__;g__;s__	225.233	906.358	0	8752.42	5929.18	2166.65	2997.04	151.031	2994.83	1767.79	4514.15	0	1331.9	366.453	96.121	45.0672	7945.46	3118.87	592.928	20.6183
199054	Root;k__Bacteria;p__Firmicutes;c__Clostridia;o__Clostridiales;f__Lachnospiraceae;g__;s__	765.793	0	582.121	0	737.142	55.5552	1430.41	285.28	0	0	473.862	0	26.638	0	0	112.668	74.7222	428.845	39.5285	0
199103	Root;k__Bacteria;p__Bacteroidetes;c__Bacteroidia;o__Bacteroidales;f__Bacteroidaceae;g__Bacteroides;s__	90.0933	151.06	0	27.8739	608.943	55.5552	136.229	33.5623	83.9673	381.681	1770.75	24.8199	426.207	3114.85	96.121	0	0	0	39.5285	0
199106	Root;k__Bacteria;p__Firmicutes;c__Clostridia;o__Clostridiales;f__Lachnospiraceae;g__Coprococcus;s__	0	2114.84	0	1979.05	0	666.663	0	16.7812	181.929	160.708	74.8202	0	0	0	224.282	653.474	0	1910.31	0	61.855
199136	Root;k__Bacteria;p__Firmicutes;c__Clostridia;o__Clostridiales;f__Lachnospiraceae;g__Dorea;s__	0	0	0	4738.57	480.745	1333.33	317.868	0	1105.57	562.477	1271.94	24.8199	213.104	229.033	32.0403	90.1343	4010.09	974.647	237.171	61.855
199145	Root;k__Bacteria;p__Firmicutes;c__Clostridia;o__Clostridiales;f__Ruminococcaceae;g__Faecalibacterium;s__Faecalibacterium prausnitzii	0	0	2008.32	55.7479	0	555.552	249.754	33.5623	0	0	124.7	0	0	0	0	22.5336	0	0	0	20.6183
199158	Root;k__Bacteria;p__Firmicutes;c__Clostridia;o__Clostridiales;f__Lachnospiraceae;g__Coprococcus;s__	0	755.298	0	473.857	0	222.221	0	0	13.9945	80.3539	24.9401	0	0	0	144.182	202.802	0	467.831	0	0
199161	Root;k__Bacteria;p__Bacteroidetes;c__Bacteroidia;o__Bacteroidales;f__Bacteroidaceae;g__Bacteroides;s__	1126.17	0	698.546	27.8739	897.39	55.5552	0	402.748	13.9945	40.1769	49.8802	0	399.57	0	16.0202	22.5336	0	38.9859	118.586	0
199202	Root;k__Bacteria;p__Firmicutes;c__Clostridia;o__Clostridiales;f__Lachnospiraceae;g__Blautia;s__	0	604.239	0	334.487	64.0993	111.11	22.7049	0	153.94	281.239	24.9401	0	159.828	91.6133	48.0605	22.5336	74.7222	662.76	197.643	82.4734
199260	Root;k__Bacteria;p__Firmicutes;c__Clostridia;o__Clostridiales;f__Lachnospiraceae;g__;s__	90.0933	151.06	58.2121	0	320.496	0	113.524	201.374	0	40.1769	124.7	0	0	0	0	112.668	49.8148	77.9718	0	41.2367
199268	Root;k__Bacteria;p__Firmicutes;c__Clostridia;o__Clostridiales;f__Clostridiaceae;g__;s__	45.0467	3172.25	2474.02	167.244	192.298	55.5552	885.49	33.5623	223.913	0	24.9401	0	0	137.42	1746.2	0	149.444	0	948.684	61.855
199371	Root;k__Bacteria;p__Firmicutes;c__Clostridia;o__Clostridiales;f__Lachnospiraceae;g__;s__	0	302.119	0	83.6218	0	444.442	45.4098	0	0	0	149.64	0	133.19	45.8066	0	0	224.167	467.831	0	0
199388	Root;k__Bacteria;p__Firmicutes;c__Clostridia;o__Clostridiales;f__Clostridiaceae;g__Clostridium;s__	90.0933	0	0	27.8739	32.0496	111.11	22.7049	0	0	0	124.7	0	26.638	320.646	0	270.403	0	0	158.114	41.2367
199409	Root;k__Bacteria;p__Firmicutes;c__Clostridia;o__Clostridiales;f__Veillonellaceae;g__Dialister;s__	0	0	611.227	83.6218	480.745	444.442	90.8195	1040.43	0	0	74.8202	0	346.294	0	0	0	0	0	79.057	0
199422	Root;k__Bacteria;p__Firmicutes;c__Clostridia;o__Clostridiales;f__Ruminococcaceae;g__Oscillospira;s__	180.187	0	436.591	111.496	0	55.5552	0	151.031	153.94	5926.1	49.8802	99.2797	0	0	0	157.735	0	0	0	783.497
199448	Root;k__Bacteria;p__Firmicutes;c__Clostridia;o__Clostridiales;f__Ruminococcaceae;g__;s__	45.0467	0	4249.49	557.479	32.0496	1611.1	1294.18	134.249	0	0	723.262	0	0	45.8066	32.0403	90.1343	0	0	0	82.4734
199476	Root;k__Bacteria;p__Firmicutes;c__Clostridia;o__Clostridiales;f__Lachnospiraceae;g__Blautia;s__	0	755.298	29.1061	222.992	0	55.5552	0	0	97.9618	321.416	49.8802	0	0	0	16.0202	22.5336	99.6296	467.831	118.586	41.2367
199477	Root;k__Bacteria;p__Firmicutes;c__Clostridia;o__Clostridiales;f__Ruminococcaceae;g__;s__	180.187	0	8731.82	418.109	0	1722.21	4018.76	151.031	0	20.0885	1621.11	0	0	91.6133	0	157.735	24.9074	38.9859	39.5285	61.855
199524	Root;k__Bacteria;p__Firmicutes;c__Clostridia;o__Clostridiales;f__;g__;s__	405.42	0	232.849	334.487	224.347	166.666	1044.42	100.687	0	80.3539	1670.99	0	159.828	0	0	2726.56	946.481	1013.63	118.586	82.4734
199568	Root;k__Bacteria;p__Firmicutes;c__Clostridia;o__Clostridiales;f__Clostridiaceae;g__Clostridium;s__	0	151.06	1047.82	139.37	32.0496	2055.54	1407.7	16.7812	27.9891	0	5187.54	0	26.638	137.42	0	22.5336	124.537	0	158.114	0
199616	Root;k__Bacteria;p__Firmicutes;c__Clostridia;o__Clostridiales;f__Lachnospiraceae;g__;s__	45.0467	0	0	55.7479	0	111.11	227.049	16.7812	13.9945	40.1769	199.521	0	0	0	0	788.676	199.259	155.944	0	0
199677	Root;k__Bacteria;p__Firmicutes;c__Clostridia;o__Clostridiales;f__;g__;s__	0	0	116.424	83.6218	160.248	0	340.573	0	0	20.0885	274.341	0	26.638	0	0	360.537	174.352	155.944	0	20.6183
199682	Root;k__Bacteria;p__Firmicutes;c__Clostridia;o__Clostridiales;f__Lachnospiraceae;g__;s__	0	453.179	29.1061	473.857	32.0496	555.552	113.524	0	0	0	399.041	0	133.19	412.26	16.0202	0	622.685	3703.66	276.7	0
199687	Root;k__Bacteria;p__Firmicutes;c__Clostridia;o__Clostridiales;f__Lachnospiraceae;g__Blautia;s__	0	0	0	306.613	0	111.11	0	0	0	0	124.7	99.2797	53.2759	0	16.0202	0	298.889	272.901	0	0
199701	Root;k__Bacteria;p__Firmicutes;c__Clostridia;o__Clostridiales;f__Clostridiaceae;g__;s__	90.0933	0	291.061	27.8739	64.0993	666.663	295.163	184.593	41.9836	0	24.9401	0	0	0	1153.45	0	174.352	0	553.399	288.657
199702	Root;k__Bacteria;p__Firmicutes;c__Clostridia;o__Clostridiales;f__Ruminococcaceae;g__Faecalibacterium;s__Faecalibacterium prausnitzii	450.467	0	10885.7	278.739	0	1499.99	5426.47	352.405	0	0	623.502	24.8199	0	91.6133	64.0807	45.0672	0	0	0	0
199739	Root;k__Bacteria;p__Firmicutes;c__Clostridia;o__Clostridiales;f__Ruminococcaceae;g__;s__	0	0	0	0	0	111.11	181.639	50.3435	0	0	99.7603	0	0	0	0	788.676	722.315	0	0	0
201364	Root;k__Bacteria;p__Firmicutes;c__Clostridia;o__Clostridiales;f__Veillonellaceae;g__Dialister;s__	0	0	261.955	111.496	320.496	222.221	68.1146	570.56	0	0	0	0	319.656	0	0	0	0	0	237.171	0
201773	Root;k__Bacteria;p__Firmicutes;c__Clostridia;o__Clostridiales;f__Ruminococcaceae;g__;s__	0	0	0	0	0	4333.31	136.229	33.5623	13.9945	0	2818.23	0	0	45.8066	0	10816.1	15243.3	0	0	0
202162	Root;k__Bacteria;p__Firmicutes;c__Clostridia;o__Clostridiales;f__Ruminococcaceae;g__Ruminococcus;s__	2522.61	0	58.2121	0	416.645	55.5552	204.344	0	0	0	798.083	0	346.294	0	0	45.0672	398.519	0	0	20.6183
204099	Root;k__Bacteria;p__Firmicutes;c__Clostridia;o__Clostridiales;f__Ruminococcaceae;g__;s__	0	0	0	0	0	166.666	431.393	184.593	0	0	124.7	0	0	0	0	946.411	946.481	0	0	0
205124	Root;k__Bacteria;p__Firmicutes;c__Clostridia;o__Clostridiales;f__Clostridiaceae;g__;s__	0	0	29.1061	111.496	32.0496	1388.88	113.524	117.468	279.891	0	74.8202	0	0	91.6133	2707.41	0	74.7222	38.9859	1027.74	494.84
205339	Root;k__Bacteria;p__Firmicutes;c__Clostridia;o__Clostridiales;f__Lachnospiraceae;g__Dorea;s__	0	302.119	0	1672.44	737.142	333.331	840.08	16.7812	503.804	120.531	1820.63	0	159.828	0	16.0202	67.6008	1345	584.788	197.643	0
205615	Root;k__Bacteria;p__Firmicutes;c__Clostridia;o__Clostridiales;f__;g__;s__	360.373	0	0	557.479	160.248	444.442	953.605	117.468	0	0	349.161	0	3036.73	6092.28	368.464	9757.04	224.167	2066.25	39.5285	0
205904	Root;k__Bacteria;p__Bacteroidetes;c__Bacteroidia;o__Bacteroidales;f__Bacteroidaceae;g__Bacteroides;s__	675.7	0	87.3182	55.7479	416.645	0	0	167.812	13.9945	40.1769	0	0	639.311	0	64.0807	45.0672	0	0	0	0
206316	Root;k__Bacteria;p__Firmicutes;c__Clostridia;o__Clostridiales;f__Lachnospiraceae;g__Blautia;s__	720.747	0	0	111.496	192.298	0	45.4098	33.5623	13.9945	0	74.8202	0	319.656	45.8066	0	0	149.444	0	39.5285	41.2367
206451	Root;k__Bacteria;p__Firmicutes;c__Clostridia;o__Clostridiales;f__Lachnospiraceae;g__Blautia;s__	0	0	29.1061	111.496	32.0496	0	0	16.7812	55.9782	160.708	0	0	106.552	0	0	0	0	155.944	79.057	0
206555	Root;k__Bacteria;p__Bacteroidetes;c__Bacteroidia;o__Bacteroidales;f__Bacteroidaceae;g__Bacteroides;s__	7117.37	0	436.591	27.8739	6570.18	0	0	234.936	0	60.2654	0	0	559.397	0	16.0202	0	0	0	158.114	0
206887	Root;k__Bacteria;p__Firmicutes;c__Clostridia;o__Clostridiales;f__Lachnospiraceae;g__[Ruminococcus];s__	0	0	145.53	55.7479	64.0993	277.776	385.983	151.031	769.7	0	99.7603	0	53.2759	916.133	512.646	0	0	779.718	0	0
207179	Root;k__Bacteria;p__Firmicutes;c__Clostridia;o__Clostridiales;f__Ruminococcaceae;g__Faecalibacterium;s__Faecalibacterium prausnitzii	0	0	0	0	256.397	1499.99	22.7049	469.873	0	0	249.401	1538.84	0	1786.46	64.0807	0	0	0	513.871	0
207651	Root;k__Bacteria;p__Firmicutes;c__Clostridia;o__Clostridiales;f__Lachnospiraceae;g__Dorea;s__	0	0	0	111.496	224.347	0	22.7049	0	83.9673	20.0885	0	0	0	0	0	0	124.537	116.958	39.5285	412.367
208062	Root;k__Bacteria;p__Firmicutes;c__Clostridia;o__Clostridiales;f__;g__;s__	90.0933	1359.54	0	0	0	0	0	33.5623	97.9618	2310.17	0	0	0	320.646	0	0	24.9074	0	0	0
208739	Root;k__Bacteria;p__Firmicutes;c__Clostridia;o__Clostridiales;f__Ruminococcaceae;g__Faecalibacterium;s__Faecalibacterium prausnitzii	900.933	0	5326.41	1282.2	64.0993	5555.52	2724.59	218.155	0	20.0885	2119.91	24.8199	0	366.453	176.222	495.739	0	0	39.5285	164.947
209760	Root;k__Bacteria;p__Firmicutes;c__Clostridia;o__Clostridiales;f__Ruminococcaceae;g__Faecalibacterium;s__Faecalibacterium prausnitzii	90.0933	0	1804.58	445.983	0	277.776	1157.95	33.5623	0	0	174.581	0	0	0	0	0	0	0	0	0
210166	Root;k__Bacteria;p__Firmicutes;c__Clostridia;o__Clostridiales;f__Lachnospiraceae;g__Blautia;s__	0	453.179	0	222.992	0	55.5552	0	67.1247	83.9673	40.1769	24.9401	0	26.638	0	16.0202	0	124.537	155.944	39.5285	0
210911	Root;k__Bacteria;p__Firmicutes;c__Clostridia;o__Clostridiales;f__Ruminococcaceae;g__Faecalibacterium;s__Faecalibacterium prausnitzii	0	0	0	0	96.1489	1277.77	22.7049	335.623	0	0	299.281	1662.94	0	1007.75	48.0605	0	0	0	434.814	0
211191	Root;k__Bacteria;p__Firmicutes;c__Clostridia;o__Clostridiales;f__Ruminococcaceae;g__;s__	0	0	0	0	576.893	0	817.376	0	0	0	99.7603	0	186.466	0	0	0	448.333	896.676	0	0
211935	Root;k__Bacteria;p__Firmicutes;c__Clostridia;o__Clostridiales;f__Lachnospiraceae;g__;s__	2837.94	0	407.485	139.37	15960.7	111.11	930.9	83.9059	0	40.1769	723.262	0	53.2759	0	0	608.407	273.981	194.929	0	20.6183
212093	Root;k__Bacteria;p__Firmicutes;c__Clostridia;o__Clostridiales;f__Ruminococcaceae;g__;s__	675.7	0	174.636	529.605	224.347	0	113.524	0	0	0	24.9401	248.199	0	0	16.0202	22.5336	0	0	118.586	247.42
212282	Root;k__Bacteria;p__Bacteroidetes;c__Bacteroidia;o__Bacteroidales;f__Bacteroidaceae;g__Bacteroides;s__	1171.21	0	669.44	306.613	608.943	0	0	352.405	13.9945	261.15	124.7	0	2264.23	91.6133	336.424	90.1343	0	77.9718	355.757	41.2367
212686	Root;k__Bacteria;p__Firmicutes;c__Clostridia;o__Clostridiales;f__Ruminococcaceae;g__Oscillospira;s__	0	0	0	0	0	0	136.229	0	55.9782	9843.35	124.7	0	0	0	160.202	0	273.981	0	0	0
213228	Root;k__Bacteria;p__Firmicutes;c__Clostridia;o__Clostridiales;f__Veillonellaceae;g__Phascolarctobacterium;s__	0	0	0	334.487	192.298	0	181.639	0	0	0	124.7	0	0	45.8066	0	0	0	0	0	412.367
215061	Root;k__Bacteria;p__Firmicutes;c__Clostridia;o__Clostridiales;f__Ruminococcaceae;g__Faecalibacterium;s__Faecalibacterium prausnitzii	90.0933	0	29.1061	0	288.447	944.439	22.7049	520.216	0	0	149.64	1092.08	26.638	687.099	48.0605	0	0	0	474.342	0
215328	Root;k__Bacteria;p__Firmicutes;c__Bacilli;o__Lactobacillales;f__Streptococcaceae;g__Streptococcus;s__	0	0	29.1061	111.496	0	0	0	0	27.9891	0	24.9401	0	213.104	0	0	45.0672	49.8148	0	790.57	1237.1
215593	Root;k__Bacteria;p__Firmicutes;c__Clostridia;o__Clostridiales;f__Ruminococcaceae;g__;s__	45.0467	0	116.424	278.739	320.496	0	204.344	33.5623	0	0	0	248.199	26.638	0	16.0202	0	0	0	39.5285	82.4734
221784	Root;k__Bacteria;p__Firmicutes;c__Clostridia;o__Clostridiales;f__Lachnospiraceae;g__Blautia;s__	7252.51	43505.2	0	659163	179959	161110	129599	6578.22	201619	108699	159018	297.839	65955.6	25697.5	7593.56	10388	587192	190680	68977.2	206.183
225748	Root;k__Bacteria;p__Firmicutes;c__Clostridia;o__Clostridiales;f__Peptostreptococcaceae;g__;s__	765.793	91240	4103.96	7024.23	2820.37	722.218	5494.58	1057.21	1623.37	301.327	3341.97	0	293.018	2290.33	4870.13	405.605	10461.1	0	1660.2	17999.8
226789	Root;k__Bacteria;p__Proteobacteria;c__Gammaproteobacteria;o__Enterobacteriales;f__Enterobacteriaceae;g__;s__	0	0	87201.8	111.496	32.0496	36166.5	0	0	153.94	241.062	24.9401	397.119	0	0	0	0	99.6296	0	197.643	103.092
227977	Root;k__Bacteria;p__Proteobacteria;c__Gammaproteobacteria;o__Enterobacteriales;f__Enterobacteriaceae;g__;s__	90.0933	302.119	261.955	780.47	64.0993	166.666	45.4098	16.7812	685.733	1386.1	0	2357.89	159.828	45.8066	16.0202	22.5336	1469.54	272.901	1185.86	3855.63
228199	Root;k__Bacteria;p__Firmicutes;c__Clostridia;o__Clostridiales;f__Ruminococcaceae;g__Ruminococcus;s__	405.42	0	436.591	195.118	929.44	0	1362.29	218.155	0	0	224.461	24.8199	639.311	0	0	0	697.407	701.746	909.156	20.6183
231787	Root;k__Bacteria;p__Proteobacteria;c__Gammaproteobacteria;o__Enterobacteriales;f__Enterobacteriaceae;g__;s__	90.0933	0	523.909	585.353	0	222.221	158.934	570.56	587.771	1325.84	0	2084.87	346.294	0	16.0202	22.5336	971.389	116.958	909.156	2721.62
237091	Root;k__Bacteria;p__Firmicutes;c__Clostridia;o__Clostridiales;f__Veillonellaceae;g__Dialister;s__	0	0	87.3182	529.605	320.496	4777.75	0	620.903	0	0	74.8202	49.6399	7352.08	0	0	0	0	38.9859	1778.78	0
239871	Root;k__Bacteria;p__Firmicutes;c__Bacilli;o__Lactobacillales;f__Streptococcaceae;g__Streptococcus;s__	0	0	0	83.6218	32.0496	111.11	0	234.936	2686.95	662.919	24.9401	0	426.207	229.033	48.0605	2163.22	99.6296	896.676	79.057	268.038
243231	Root;k__Bacteria;p__Firmicutes;c__Bacilli;o__Lactobacillales;f__Streptococcaceae;g__Streptococcus;s__	0	755.298	203.742	1393.7	32.0496	0	181.639	0	0	0	224.461	0	186.466	412.26	32.0403	0	24.9074	0	513.871	412.367
244222	Root;k__Bacteria;p__Proteobacteria;c__Gammaproteobacteria;o__Enterobacteriales;f__Enterobacteriaceae;g__;s__	0	0	320.167	83.6218	128.199	55.5552	22.7049	352.405	83.9673	160.708	0	471.579	0	0	0	22.5336	49.8148	0	118.586	371.13
248126	Root;k__Bacteria;p__Firmicutes;c__Clostridia;o__Clostridiales;f__Peptostreptococcaceae;g__;s__	0	2265.9	698.546	83.6218	0	55.5552	204.344	33.5623	111.956	0	49.8802	0	0	0	1345.69	45.0672	199.259	0	355.757	41.2367
248902	Root;k__Bacteria;p__Firmicutes;c__Bacilli;o__Turicibacterales;f__Turicibacteraceae;g__Turicibacter;s__	405.42	151.06	232.849	0	1474.28	0	1498.52	16.7812	321.875	0	773.143	0	213.104	183.227	736.928	7188.21	398.519	2573.07	197.643	453.604
249227	Root;k__Bacteria;p__Proteobacteria;c__Gammaproteobacteria;o__Enterobacteriales;f__Enterobacteriaceae;g__;s__	0	0	669.44	362.361	128.199	55.5552	385.983	486.654	335.869	622.743	24.9401	1365.1	133.19	0	16.0202	0	423.426	38.9859	316.228	1154.63
252727	Root;k__Bacteria;p__Firmicutes;c__Clostridia;o__Clostridiales;f__Peptostreptococcaceae;g__Peptostreptococcus;s__	0	0	0	74479.2	0	0	0	0	0	0	49.8802	0	0	1007.75	192.242	45.0672	0	14658.7	0	0
254446	Root;k__Bacteria;p__Firmicutes;c__Clostridia;o__Clostridiales;f__Clostridiaceae;g__;s__	0	2416.95	0	111.496	32.0496	111.11	45.4098	0	139.945	0	0	0	26.638	0	1265.59	90.1343	99.6296	0	592.928	61.855
254888	Root;k__Bacteria;p__Proteobacteria;c__Betaproteobacteria;o__Burkholderiales;f__Comamonadaceae;g__;s__	135.14	0	378.379	3372.75	96.1489	3888.87	136.229	83.9059	559.782	1004.42	349.161	1489.2	133.19	137.42	432.545	202.802	3387.41	1286.53	751.042	3381.41
255034	Root;k__Bacteria;p__Firmicutes;c__Clostridia;o__Clostridiales;f__Peptostreptococcaceae;g__;s__	90.0933	1359.54	29.1061	0	32.0496	0	22.7049	16.7812	0	0	523.742	0	0	0	32.0403	22.5336	99.6296	0	39.5285	164.947
258099	Root;k__Bacteria;p__Firmicutes;c__Clostridia;o__Clostridiales;f__Ruminococcaceae;g__;s__	1396.45	0	0	0	2179.38	0	408.688	218.155	13.9945	783.45	74.8202	0	159.828	0	0	0	10436.2	0	79.057	2103.07
258904	Root;k__Bacteria;p__Firmicutes;c__Clostridia;o__Clostridiales;f__Peptostreptococcaceae;g__;s__	0	2265.9	58.2121	557.479	256.397	0	681.146	67.1247	1049.59	0	399.041	0	26.638	0	8538.75	22.5336	946.481	0	671.985	20.6183
259113	Root;k__Bacteria;p__Firmicutes;c__Clostridia;o__Clostridiales;f__Ruminococcaceae;g__Oscillospira;s__	9910.27	0	0	0	0	222.221	885.49	906.183	0	0	9876.27	0	186.466	1099.36	0	0	0	194.929	0	0
261731	Root;k__Bacteria;p__Proteobacteria;c__Alphaproteobacteria;o__Caulobacterales;f__Caulobacteraceae;g__Brevundimonas;s__Brevundimonas diminuta	360.373	0	436.591	0	160.248	0	658.441	1426.4	0	0	523.742	0	0	0	0	0	0	0	0	0
262514	Root;k__Bacteria;p__Firmicutes;c__Clostridia;o__Clostridiales;f__;g__;s__	0	0	0	947.714	0	111.11	45.4098	0	1413.45	0	573.622	0	293.018	0	16.0202	0	0	0	1146.33	0
264838	Root;k__Bacteria;p__Bacteroidetes;c__Bacteroidia;o__Bacteroidales;f__Bacteroidaceae;g__Bacteroides;s__	360.373	0	29.1061	306.613	96.1489	0	0	33.5623	55.9782	180.796	99.7603	0	1465.09	137.42	192.242	112.668	0	77.9718	118.586	123.71
267139	Root;k__Bacteria;p__Firmicutes;c__Clostridia;o__Clostridiales;f__Peptostreptococcaceae;g__;s__	270.28	20997.3	6752.61	0	224.347	2111.1	840.08	201.374	1987.23	0	124.7	0	106.552	45.8066	288.363	653.474	1245.37	0	4150.49	206.183
269298	Root;k__Bacteria;p__Firmicutes;c__Clostridia;o__Clostridiales;f__Ruminococcaceae;g__;s__	0	0	0	0	0	3944.42	317.868	50.3435	13.9945	0	2094.97	0	0	0	32.0403	11965.3	14172.3	38.9859	0	0
270094	Root;k__Bacteria;p__Bacteroidetes;c__Bacteroidia;o__Bacteroidales;f__Bacteroidaceae;g__Bacteroides;s__	991.027	0	29.1061	0	128.199	0	0	218.155	27.9891	100.442	124.7	0	1358.54	137.42	16.0202	0	0	77.9718	39.5285	0
271013	Root;k__Bacteria;p__Firmicutes;c__Clostridia;o__Clostridiales;f__;g__;s__	0	4984.97	2532.23	55.7479	352.546	55.5552	817.376	16.7812	643.749	40.1769	49.8802	0	79.9139	229.033	4677.89	135.202	199.259	77.9718	1699.73	82.4734
272349	Root;k__Bacteria;p__Proteobacteria;c__Gammaproteobacteria;o__Enterobacteriales;f__Enterobacteriaceae;g__;s__	0	0	407.485	195.118	64.0993	55.5552	68.1146	335.623	223.913	462.035	0	670.138	79.9139	0	16.0202	0	149.444	38.9859	158.114	927.825
272964	Root;k__Bacteria;p__Firmicutes;c__Clostridia;o__Clostridiales;f__;g__;s__	0	5589.21	1775.47	195.118	128.199	0	930.9	16.7812	391.847	60.2654	324.221	0	133.19	137.42	3316.18	112.668	149.444	38.9859	1818.31	123.71
273775	Root;k__Bacteria;p__Firmicutes;c__Clostridia;o__Clostridiales;f__Peptostreptococcaceae;g__;s__	0	151.06	436.591	0	128.199	0	227.049	0	13.9945	0	124.7	24.8199	26.638	0	400.504	22.5336	24.9074	0	79.057	0
273912	Root;k__Bacteria;p__Proteobacteria;c__Gammaproteobacteria;o__Enterobacteriales;f__Enterobacteriaceae;g__;s__	0	0	232.849	139.37	0	0	45.4098	33.5623	69.9727	200.885	0	446.759	53.2759	0	16.0202	22.5336	174.352	38.9859	395.285	515.459
274225	Root;k__Bacteria;p__Firmicutes;c__Clostridia;o__Clostridiales;f__Peptostreptococcaceae;g__;s__	0	302.119	523.909	0	32.0496	0	136.229	16.7812	41.9836	0	24.9401	0	26.638	0	384.484	0	0	0	276.7	0
274893	Root;k__Bacteria;p__Firmicutes;c__Clostridia;o__Clostridiales;f__Peptostreptococcaceae;g__;s__	0	604.239	0	83.6218	0	0	0	0	55.9782	20.0885	24.9401	0	0	137.42	624.787	45.0672	74.7222	0	197.643	20.6183
275803	Root;k__Bacteria;p__Firmicutes;c__Clostridia;o__Clostridiales;f__Peptostreptococcaceae;g__;s__	0	906.358	2241.17	362.361	32.0496	0	613.032	16.7812	111.956	0	74.8202	0	0	0	801.009	22.5336	49.8148	0	355.757	0
287389	Root;k__Bacteria;p__Proteobacteria;c__Gammaproteobacteria;o__Enterobacteriales;f__Enterobacteriaceae;g__;s__	45.0467	0	494.803	139.37	96.1489	111.11	113.524	167.812	195.924	381.681	0	670.138	53.2759	45.8066	32.0403	22.5336	199.259	0	118.586	453.604
287426	Root;k__Bacteria;p__Proteobacteria;c__Gammaproteobacteria;o__Enterobacteriales;f__Enterobacteriaceae;g__;s__	180.187	0	611.227	278.739	0	55.5552	158.934	352.405	251.902	803.539	24.9401	1216.18	133.19	0	16.0202	22.5336	523.056	38.9859	632.456	1381.43
287501	Root;k__Bacteria;p__Proteobacteria;c__Gammaproteobacteria;o__Enterobacteriales;f__Enterobacteriaceae;g__;s__	0	0	1047.82	529.605	96.1489	111.11	272.459	1040.43	531.793	642.831	24.9401	1439.56	266.38	0	16.0202	22.5336	846.852	77.9718	553.399	1505.14
287608	Root;k__Bacteria;p__Firmicutes;c__Clostridia;o__Clostridiales;f__Ruminococcaceae;g__Ruminococcus;s__	2117.19	0	960.5	864.092	2788.32	0	3428.44	402.748	0	0	673.382	0	2557.24	45.8066	0	0	2590.37	2027.27	2767	61.855
287645	Root;k__Bacteria;p__Firmicutes;c__Clostridia;o__Clostridiales;f__Lachnospiraceae;g__[Ruminococcus];s__	0	151.06	87.3182	55.7479	32.0496	0	0	151.031	447.826	20.0885	199.521	0	53.2759	91.6133	0	360.537	199.259	38.9859	39.5285	0
287691	Root;k__Bacteria;p__Firmicutes;c__Clostridia;o__Clostridiales;f__Clostridiaceae;g__;s__	0	2870.13	2124.74	83.6218	128.199	0	999.015	0	335.869	0	49.8802	0	106.552	137.42	1842.32	22.5336	74.7222	77.9718	869.627	20.6183
288122	Root;k__Bacteria;p__Proteobacteria;c__Gammaproteobacteria;o__Enterobacteriales;f__Enterobacteriaceae;g__;s__	45.0467	0	1164.24	613.227	288.447	111.11	363.278	1292.15	895.651	1888.32	24.9401	3648.53	319.656	45.8066	16.0202	0	1195.56	155.944	1185.86	4082.43
288134	Root;k__Bacteria;p__Firmicutes;c__Clostridia;o__Clostridiales;f__Lachnospiraceae;g__;s__	0	302.119	0	83.6218	0	333.331	158.934	33.5623	0	0	49.8802	0	26.638	137.42	0	0	99.6296	467.831	0	0
288235	Root;k__Bacteria;p__Firmicutes;c__Bacilli;o__Lactobacillales;f__Streptococcaceae;g__Streptococcus;s__Streptococcus luteciae	0	0	0	55.7479	128.199	166.666	0	0	0	0	0	0	26.638	0	0	0	1220.46	0	316.228	103.092
288362	Root;k__Bacteria;p__Firmicutes;c__Clostridia;o__Clostridiales;f__Ruminococcaceae;g__;s__	315.327	0	8237.02	195.118	0	1944.43	3700.9	318.842	0	20.0885	1396.64	0	0	45.8066	0	247.869	0	0	0	41.2367
288482	Root;k__Bacteria;p__Proteobacteria;c__Gammaproteobacteria;o__Enterobacteriales;f__Enterobacteriaceae;g__;s__	90.0933	0	1047.82	278.739	96.1489	111.11	340.573	587.341	251.902	321.416	0	967.977	106.552	45.8066	0	0	398.519	38.9859	197.643	1072.15
288857	Root;k__Bacteria;p__Firmicutes;c__Clostridia;o__Clostridiales;f__Lachnospiraceae;g__;s__	0	1359.54	29.1061	1226.45	0	333.331	22.7049	16.7812	69.9727	80.3539	49.8802	0	0	45.8066	192.242	405.605	0	1871.32	0	20.6183
289293	Root;k__Bacteria;p__Firmicutes;c__Clostridia;o__Clostridiales;f__Clostridiaceae;g__Clostridium;s__Clostridium perfringens	0	0	116.424	0	32.0496	1333.33	0	0	41.9836	0	224.461	0	0	0	528.666	0	49.8148	0	39.5285	0
289334	Root;k__Bacteria;p__Firmicutes;c__Clostridia;o__Clostridiales;f__Clostridiaceae;g__Clostridium;s__Clostridium perfringens	90.0933	6948.75	78964.8	250.865	1217.89	569108	2656.47	872.621	19676.3	180.796	22096.9	24.8199	559.397	5038.73	438168	0	37087.1	116.958	14230.3	865.97
289602	Root;k__Bacteria;p__Firmicutes;c__Bacilli;o__Lactobacillales;f__Streptococcaceae;g__Streptococcus;s__Streptococcus luteciae	0	0	29.1061	0	160.248	222.221	0	0	0	0	0	0	0	0	0	0	1170.65	0	197.643	82.4734
289622	Root;k__Bacteria;p__Firmicutes;c__Clostridia;o__Clostridiales;f__Clostridiaceae;g__Clostridium;s__Clostridium perfringens	0	0	349.273	55.7479	96.1489	722.218	68.1146	117.468	69.9727	0	99.7603	0	0	0	1537.94	0	74.7222	0	434.814	226.802
289709	Root;k__Bacteria;p__Proteobacteria;c__Gammaproteobacteria;o__Enterobacteriales;f__Enterobacteriaceae;g__;s__	315.327	0	2794.18	2452.91	865.34	888.884	908.195	2819.24	2239.13	4017.69	74.8202	7098.5	719.225	91.6133	80.1009	112.668	3910.46	233.915	2095.01	11175.1
289725	Root;k__Bacteria;p__Firmicutes;c__Clostridia;o__Clostridiales;f__Lachnospiraceae;g__[Ruminococcus];s__	0	0	29.1061	55.7479	0	0	0	83.9059	335.869	60.2654	199.521	0	53.2759	45.8066	0	315.47	149.444	77.9718	39.5285	0
289734	Root;k__Bacteria;p__Firmicutes;c__Clostridia;o__Clostridiales;f__Lachnospiraceae;g__;s__	135.14	4229.67	203.742	1533.07	64.0993	277.776	113.524	167.812	979.618	2410.62	199.521	0	586.035	274.84	176.222	67.6008	199.259	2729.01	909.156	144.328
290211	Root;k__Bacteria;p__Firmicutes;c__Clostridia;o__Clostridiales;f__Clostridiaceae;g__;s__	45.0467	0	349.273	55.7479	64.0993	388.887	204.344	184.593	69.9727	0	24.9401	0	0	45.8066	801.009	0	0	0	553.399	144.328
290311	Root;k__Bacteria;p__Proteobacteria;c__Gammaproteobacteria;o__Enterobacteriales;f__Enterobacteriaceae;g__;s__	270.28	302.119	2153.85	1560.94	256.397	444.442	454.098	1661.34	2658.96	5524.33	99.7603	11193.8	1012.24	183.227	128.161	135.202	2914.17	350.873	3083.22	9113.31
290380	Root;k__Bacteria;p__Proteobacteria;c__Gammaproteobacteria;o__Enterobacteriales;f__Enterobacteriaceae;g__;s__	0	0	261.955	111.496	224.347	166.666	113.524	335.623	251.902	421.858	0	421.939	0	0	0	0	199.259	0	118.586	804.115
290429	Root;k__Bacteria;p__Firmicutes;c__Clostridia;o__Clostridiales;f__Lachnospiraceae;g__;s__	2612.71	0	116.424	27.8739	0	111.11	590.327	738.371	0	0	1496.4	0	0	0	0	0	0	0	0	0
290485	Root;k__Bacteria;p__Firmicutes;c__Clostridia;o__Clostridiales;f__;g__;s__	450.467	0	6810.82	473.857	32.0496	1888.88	3360.32	184.593	0	40.1769	1022.54	99.2797	0	91.6133	48.0605	67.6008	24.9074	0	0	103.092
290556	Root;k__Bacteria;p__Proteobacteria;c__Gammaproteobacteria;o__Enterobacteriales;f__Enterobacteriaceae;g__;s__	45.0467	0	145.53	167.244	64.0993	55.5552	0	33.5623	139.945	140.619	0	248.199	0	0	0	0	49.8148	0	197.643	268.038
290565	Root;k__Bacteria;p__Proteobacteria;c__Gammaproteobacteria;o__Enterobacteriales;f__Enterobacteriaceae;g__;s__	90.0933	0	232.849	27.8739	32.0496	0	22.7049	251.718	83.9673	80.3539	0	322.659	53.2759	0	0	0	249.074	38.9859	197.643	309.275
290647	Root;k__Bacteria;p__Firmicutes;c__Clostridia;o__Clostridiales;f__Clostridiaceae;g__;s__	45.0467	0	669.44	27.8739	128.199	888.884	317.868	369.186	167.935	20.0885	49.8802	0	0	0	2370.99	0	124.537	38.9859	1185.86	412.367
290844	Root;k__Bacteria;p__Proteobacteria;c__Gammaproteobacteria;o__Enterobacteriales;f__Enterobacteriaceae;g__;s__	135.14	0	203.742	195.118	64.0993	277.776	45.4098	201.374	321.875	220.973	0	645.318	53.2759	0	16.0202	22.5336	199.259	38.9859	118.586	989.681
291164	Root;k__Bacteria;p__Proteobacteria;c__Gammaproteobacteria;o__Enterobacteriales;f__Enterobacteriaceae;g__;s__	0	0	291.061	83.6218	32.0496	0	45.4098	234.936	489.809	823.627	0	1811.85	159.828	45.8066	16.0202	22.5336	174.352	0	671.985	474.222
291174	Root;k__Bacteria;p__Proteobacteria;c__Gammaproteobacteria;o__Enterobacteriales;f__Enterobacteriaceae;g__;s__	45.0467	0	116.424	139.37	96.1489	55.5552	22.7049	201.374	167.935	321.416	0	670.138	53.2759	0	0	22.5336	298.889	77.9718	316.228	577.314
291230	Root;k__Bacteria;p__Proteobacteria;c__Gammaproteobacteria;o__Enterobacteriales;f__Enterobacteriaceae;g__;s__	45.0467	0	931.394	222.992	160.248	111.11	90.8195	604.122	573.776	944.158	24.9401	1687.76	239.742	0	0	45.0672	1046.11	155.944	592.928	1422.67
291617	Root;k__Bacteria;p__Proteobacteria;c__Gammaproteobacteria;o__Enterobacteriales;f__Enterobacteriaceae;g__;s__	0	0	320.167	55.7479	96.1489	55.5552	113.524	151.031	83.9673	241.062	0	546.038	26.638	0	0	0	199.259	0	237.171	391.749
291618	Root;k__Bacteria;p__Firmicutes;c__Clostridia;o__Clostridiales;f__Clostridiaceae;g__;s__	0	0	553.015	0	192.298	111.11	340.573	268.499	13.9945	0	0	0	0	0	528.666	0	0	0	355.757	0
291899	Root;k__Bacteria;p__Proteobacteria;c__Gammaproteobacteria;o__Enterobacteriales;f__Enterobacteriaceae;g__;s__	180.187	0	669.44	0	288.447	0	227.049	486.654	13.9945	60.2654	0	198.559	0	0	0	0	24.9074	0	39.5285	103.092
291908	Root;k__Bacteria;p__Firmicutes;c__Clostridia;o__Clostridiales;f__Clostridiaceae;g__;s__	0	0	174.636	27.8739	32.0496	277.776	158.934	134.249	41.9836	0	0	0	0	0	833.049	0	174.352	0	26800.3	82.4734
291973	Root;k__Bacteria;p__Firmicutes;c__Clostridia;o__Clostridiales;f__Ruminococcaceae;g__;s__	135.14	0	0	0	0	722.218	204.344	16.7812	0	20.0885	299.281	0	0	0	0	2320.96	2490.74	0	0	0
292091	Root;k__Bacteria;p__Firmicutes;c__Clostridia;o__Clostridiales;f__Clostridiaceae;g__;s__	0	151.06	1571.73	195.118	448.695	1722.21	1044.42	637.684	307.88	20.0885	149.64	0	0	45.8066	166113	45.0672	249.074	38.9859	2292.65	659.787
292194	Root;k__Bacteria;p__Proteobacteria;c__Gammaproteobacteria;o__Enterobacteriales;f__Enterobacteriaceae;g__;s__	0	0	87.3182	27.8739	32.0496	0	0	67.1247	55.9782	180.796	0	397.119	0	0	0	0	174.352	0	0	247.42
292289	Root;k__Bacteria;p__Proteobacteria;c__Gammaproteobacteria;o__Enterobacteriales;f__Enterobacteriaceae;g__;s__	225.233	453.179	1862.79	3735.11	512.794	1944.43	522.212	1560.65	1749.32	3354.77	49.8802	6453.18	639.311	45.8066	64.0807	90.1343	5504.54	428.845	2055.48	17113.2
292398	Root;k__Bacteria;p__Proteobacteria;c__Gammaproteobacteria;o__Enterobacteriales;f__Enterobacteriaceae;g__;s__	90.0933	0	2182.95	1170.71	544.844	777.773	454.098	1644.55	1385.46	2892.74	49.8802	5758.22	479.483	0	48.0605	22.5336	1743.52	506.817	1660.2	6659.73
292427	Root;k__Bacteria;p__Proteobacteria;c__Gammaproteobacteria;o__Enterobacteriales;f__Enterobacteriaceae;g__;s__	90.0933	302.119	873.182	1951.18	160.248	1611.1	181.639	1157.9	4058.42	3796.72	74.8202	9853.51	799.139	0	80.1009	22.5336	9439.91	506.817	2529.82	11546.3
292445	Root;k__Bacteria;p__Proteobacteria;c__Gammaproteobacteria;o__Enterobacteriales;f__Enterobacteriaceae;g__;s__	0	0	261.955	83.6218	32.0496	0	113.524	218.155	167.935	341.504	0	719.778	133.19	0	16.0202	22.5336	298.889	38.9859	118.586	845.352
292521	Root;k__Bacteria;p__Actinobacteria;c__Actinobacteria;o__Bifidobacteriales;f__Bifidobacteriaceae;g__Bifidobacterium;s__	45.0467	0	232.849	0	0	7222.18	794.671	0	111.956	0	0	0	0	0	0	0	3362.5	0	39.5285	0
292805	Root;k__Bacteria;p__Proteobacteria;c__Gammaproteobacteria;o__Enterobacteriales;f__Enterobacteriaceae;g__;s__	315.327	0	3812.89	1951.18	737.142	777.773	1475.82	3708.64	2141.17	3334.69	99.7603	6676.56	799.139	0	32.0403	45.0672	3038.7	311.887	2529.82	8144.25
292840	Root;k__Bacteria;p__Proteobacteria;c__Gammaproteobacteria;o__Enterobacteriales;f__Enterobacteriaceae;g__;s__	0	0	145.53	195.118	0	0	45.4098	134.249	181.929	261.15	0	446.759	0	0	16.0202	0	99.6296	38.9859	39.5285	412.367
293307	Root;k__Bacteria;p__Firmicutes;c__Clostridia;o__Clostridiales;f__Lachnospiraceae;g__Blautia;s__	0	1661.66	0	390.235	32.0496	0	22.7049	33.5623	307.88	462.035	124.7	0	79.9139	137.42	32.0403	22.5336	124.537	701.746	158.114	20.6183
293541	Root;k__Bacteria;p__Proteobacteria;c__Gammaproteobacteria;o__Enterobacteriales;f__Enterobacteriaceae;g__;s__	90.0933	0	494.803	278.739	64.0993	55.5552	90.8195	402.748	265.896	662.919	0	1191.36	106.552	0	0	0	348.704	0	434.814	701.024
293655	Root;k__Bacteria;p__Firmicutes;c__Clostridia;o__Clostridiales;f__Ruminococcaceae;g__;s__	585.607	0	0	0	608.943	0	499.507	151.031	0	0	24.9401	0	0	0	0	0	2042.41	0	39.5285	0
293685	Root;k__Bacteria;p__Firmicutes;c__Clostridia;o__Clostridiales;f__Lachnospiraceae;g__Blautia;s__	0	453.179	0	278.739	0	111.11	0	0	83.9673	120.531	99.7603	0	106.552	45.8066	16.0202	45.0672	74.7222	389.859	0	41.2367
293703	Root;k__Bacteria;p__Proteobacteria;c__Gammaproteobacteria;o__Enterobacteriales;f__Enterobacteriaceae;g__;s__	0	0	87.3182	0	128.199	0	45.4098	67.1247	167.935	160.708	24.9401	297.839	0	0	0	0	124.537	0	39.5285	247.42
293739	Root;k__Bacteria;p__Firmicutes;c__Bacilli;o__Lactobacillales;f__;g__;s__	0	0	378.379	9170.53	0	0	45.4098	2668.21	657.744	0	24.9401	2084.87	852.415	0	84874.9	0	74.7222	0	671.985	7381.37
293815	Root;k__Bacteria;p__Proteobacteria;c__Gammaproteobacteria;o__Enterobacteriales;f__Enterobacteriaceae;g__;s__	90.0933	0	320.167	55.7479	96.1489	111.11	22.7049	167.812	55.9782	220.973	0	496.399	53.2759	0	16.0202	0	298.889	38.9859	197.643	453.604
293816	Root;k__Bacteria;p__Proteobacteria;c__Gammaproteobacteria;o__Enterobacteriales;f__Enterobacteriaceae;g__;s__	0	0	58.2121	55.7479	0	0	22.7049	100.687	181.929	241.062	0	347.479	79.9139	0	0	0	99.6296	38.9859	79.057	453.604
293897	Root;k__Bacteria;p__Proteobacteria;c__Gammaproteobacteria;o__Enterobacteriales;f__Enterobacteriaceae;g__;s__	180.187	0	2852.39	1059.21	320.496	555.552	295.163	2097.65	1007.61	2069.11	0	4219.39	372.932	0	64.0807	22.5336	2042.41	116.958	1264.91	4824.69
293900	Root;k__Bacteria;p__Firmicutes;c__Clostridia;o__Clostridiales;f__Lachnospiraceae;g__;s__	0	604.239	0	306.613	0	611.108	136.229	16.7812	0	0	199.521	0	133.19	320.646	0	45.0672	523.056	2300.17	237.171	0
293941	Root;k__Bacteria;p__Firmicutes;c__Clostridia;o__Clostridiales;f__Clostridiaceae;g__;s__	0	151.06	58.2121	55.7479	64.0993	1388.88	68.1146	151.031	111.956	0	299.281	0	0	0	3091.89	22.5336	174.352	38.9859	1423.03	742.26
294022	Root;k__Bacteria;p__Firmicutes;c__Clostridia;o__Clostridiales;f__Lachnospiraceae;g__Dorea;s__	45.0467	0	0	418.109	384.596	166.666	68.1146	0	55.9782	40.1769	49.8802	0	0	0	0	0	273.981	0	39.5285	82.4734
294069	Root;k__Bacteria;p__Proteobacteria;c__Gammaproteobacteria;o__Enterobacteriales;f__Enterobacteriaceae;g__;s__	225.233	0	349.273	250.865	32.0496	111.11	68.1146	302.061	419.836	582.566	24.9401	1365.1	159.828	0	16.0202	67.6008	373.611	0	632.456	989.681
294073	Root;k__Bacteria;p__Proteobacteria;c__Gammaproteobacteria;o__Enterobacteriales;f__Enterobacteriaceae;g__;s__	0	0	174.636	250.865	32.0496	55.5552	45.4098	167.812	195.924	361.592	0	843.878	106.552	0	16.0202	0	199.259	155.944	711.513	536.077
294224	Root;k__Bacteria;p__Firmicutes;c__Clostridia;o__Clostridiales;f__Lachnospiraceae;g__;s__	0	1661.66	0	1059.21	0	333.331	45.4098	0	41.9836	100.442	0	0	0	0	96.121	292.937	0	1091.61	0	0
294785	Root;k__Bacteria;p__Proteobacteria;c__Gammaproteobacteria;o__Enterobacteriales;f__Enterobacteriaceae;g__;s__	0	0	0	278.739	32.0496	166.666	45.4098	0	167.935	220.973	0	421.939	0	0	16.0202	0	249.074	0	158.114	969.062
294791	Root;k__Bacteria;p__Firmicutes;c__Clostridia;o__Clostridiales;f__Lachnospiraceae;g__Coprococcus;s__	2702.8	0	58.2121	1003.46	416.645	0	885.49	151.031	0	0	1197.12	0	559.397	4855.5	0	0	273.981	4093.52	830.099	0
294855	Root;k__Bacteria;p__Firmicutes;c__Bacilli;o__Lactobacillales;f__Streptococcaceae;g__Streptococcus;s__Streptococcus luteciae	0	0	58.2121	27.8739	640.993	444.442	0	0	0	0	0	0	0	45.8066	0	0	2316.39	0	434.814	185.565
294884	Root;k__Bacteria;p__Firmicutes;c__Bacilli;o__Lactobacillales;f__Streptococcaceae;g__Streptococcus;s__Streptococcus luteciae	0	0	58.2121	27.8739	192.298	1388.88	0	0	0	0	24.9401	0	26.638	0	0	0	4284.07	0	395.285	247.42
294951	Root;k__Bacteria;p__Firmicutes;c__Clostridia;o__Clostridiales;f__Clostridiaceae;g__Clostridium;s__Clostridium perfringens	0	0	378.379	0	64.0993	4888.86	0	0	69.9727	0	199.521	0	0	0	2547.21	22.5336	249.074	0	158.114	20.6183
295034	Root;k__Bacteria;p__Firmicutes;c__Clostridia;o__Clostridiales;f__Lachnospiraceae;g__;s__	0	0	0	0	32.0496	0	108666	0	0	80.3539	11347.7	0	532.759	45.8066	0	0	0	2339.15	0	0
295053	Root;k__Bacteria;p__Proteobacteria;c__Gammaproteobacteria;o__Enterobacteriales;f__Enterobacteriaceae;g__;s__	180.187	0	1688.15	752.596	320.496	166.666	340.573	1359.27	559.782	1667.34	24.9401	2457.17	133.19	0	16.0202	22.5336	572.87	155.944	1067.27	2061.83
295115	Root;k__Bacteria;p__Firmicutes;c__Clostridia;o__Clostridiales;f__Clostridiaceae;g__Clostridium;s__Clostridium perfringens	0	151.06	261.955	0	0	4999.97	0	0	153.94	0	74.8202	0	26.638	45.8066	3059.85	0	224.167	0	158.114	0
295154	Root;k__Bacteria;p__Firmicutes;c__Erysipelotrichi;o__Erysipelotrichales;f__Erysipelotrichaceae;g__;s__	225.233	0	174.636	334.487	0	55.5552	817.376	0	0	0	523.742	0	0	0	0	0	323.796	38.9859	0	0
295208	Root;k__Bacteria;p__Proteobacteria;c__Gammaproteobacteria;o__Enterobacteriales;f__Enterobacteriaceae;g__;s__	0	0	669.44	891.966	96.1489	222.221	90.8195	536.997	209.918	301.327	24.9401	670.138	106.552	0	0	0	1270.28	38.9859	118.586	3628.83
295383	Root;k__Bacteria;p__Proteobacteria;c__Gammaproteobacteria;o__Enterobacteriales;f__Enterobacteriaceae;g__;s__	0	0	174.636	55.7479	64.0993	0	22.7049	33.5623	167.935	180.796	0	446.759	53.2759	0	16.0202	0	149.444	0	197.643	432.985
295513	Root;k__Bacteria;p__Proteobacteria;c__Gammaproteobacteria;o__Enterobacteriales;f__Enterobacteriaceae;g__;s__	0	0	174.636	1867.55	0	555.552	45.4098	117.468	3176.76	5865.83	74.8202	10846.3	1411.81	229.033	160.202	135.202	2914.17	584.788	3122.75	7999.92
295594	Root;k__Bacteria;p__Firmicutes;c__Bacilli;o__Lactobacillales;f__Streptococcaceae;g__Streptococcus;s__Streptococcus luteciae	0	0	87.3182	55.7479	32.0496	1777.77	0	0	0	0	0	0	0	0	0	0	5903.06	0	790.57	309.275
295797	Root;k__Bacteria;p__Bacteroidetes;c__Bacteroidia;o__Bacteroidales;f__Bacteroidaceae;g__Bacteroides;s__	720.747	0	203.742	27.8739	416.645	0	0	251.718	0	40.1769	0	0	106.552	0	16.0202	0	0	0	0	0
295804	Root;k__Bacteria;p__Firmicutes;c__Clostridia;o__Clostridiales;f__Lachnospiraceae;g__;s__	0	0	0	139.37	0	0	22.7049	0	0	0	124.7	0	0	0	0	608.407	224.167	428.845	0	0
296102	Root;k__Bacteria;p__Proteobacteria;c__Gammaproteobacteria;o__Enterobacteriales;f__Enterobacteriaceae;g__;s__	0	0	232.849	0	32.0496	166.666	0	151.031	139.945	180.796	0	198.559	0	0	0	0	74.7222	0	158.114	474.222
296176	Root;k__Bacteria;p__Firmicutes;c__Bacilli;o__Lactobacillales;f__Streptococcaceae;g__Streptococcus;s__Streptococcus luteciae	0	0	3842	3707.23	14165.9	54221.9	68.1146	0	0	20.0885	49.8802	49.6399	932.329	137.42	0	45.0672	231863	38.9859	42809.4	16865.8
296247	Root;k__Bacteria;p__Firmicutes;c__Clostridia;o__Clostridiales;f__Clostridiaceae;g__;s__	0	0	116.424	0	32.0496	499.997	22.7049	50.3435	41.9836	0	74.8202	24.8199	0	0	897.13	22.5336	99.6296	0	316.228	164.947
296420	Root;k__Bacteria;p__Firmicutes;c__Clostridia;o__Clostridiales;f__Clostridiaceae;g__Clostridium;s__	0	0	116.424	0	0	111.11	136.229	117.468	83.9673	0	0	0	0	45.8066	480.605	0	24.9074	0	79.057	0
296464	Root;k__Bacteria;p__Proteobacteria;c__Gammaproteobacteria;o__Enterobacteriales;f__Enterobacteriaceae;g__;s__	180.187	0	1659.05	947.714	480.745	333.331	317.868	1325.71	1161.55	2069.11	0	4020.83	399.57	0	16.0202	22.5336	1220.46	311.887	1660.2	4845.31
296668	Root;k__Bacteria;p__Proteobacteria;c__Gammaproteobacteria;o__Enterobacteriales;f__Enterobacteriaceae;g__;s__	0	0	232.849	27.8739	0	0	68.1146	167.812	55.9782	40.1769	0	273.019	53.2759	0	0	0	49.8148	38.9859	118.586	41.2367
296715	Root;k__Bacteria;p__Proteobacteria;c__Gammaproteobacteria;o__Enterobacteriales;f__Enterobacteriaceae;g__;s__	135.14	0	261.955	111.496	64.0993	0	158.934	369.186	167.935	160.708	0	496.399	26.638	0	0	0	199.259	0	158.114	577.314
297165	Root;k__Bacteria;p__Firmicutes;c__Clostridia;o__Clostridiales;f__Lachnospiraceae;g__Coprococcus;s__	0	0	0	1421.57	0	166.666	0	16.7812	293.886	0	623.502	0	0	0	0	0	0	233.915	395.285	41.2367
297182	Root;k__Bacteria;p__Firmicutes;c__Clostridia;o__Clostridiales;f__Lachnospiraceae;g__Dorea;s__	0	0	0	55.7479	0	0	0	167.812	181.929	381.681	74.8202	0	0	45.8066	0	45.0672	174.352	0	0	288.657
297206	Root;k__Bacteria;p__Proteobacteria;c__Gammaproteobacteria;o__Enterobacteriales;f__Enterobacteriaceae;g__;s__	0	0	58.2121	0	0	0	0	50.3435	125.951	120.531	24.9401	496.399	79.9139	0	0	0	99.6296	38.9859	316.228	164.947
297265	Root;k__Bacteria;p__Proteobacteria;c__Gammaproteobacteria;o__Enterobacteriales;f__Enterobacteriaceae;g__;s__	45.0467	0	320.167	418.109	0	0	68.1146	335.623	405.842	662.919	0	1464.38	53.2759	0	0	22.5336	597.778	116.958	671.985	1195.86
297341	Root;k__Bacteria;p__Proteobacteria;c__Gammaproteobacteria;o__Enterobacteriales;f__Enterobacteriaceae;g__;s__	0	0	203.742	195.118	96.1489	111.11	68.1146	268.499	321.875	502.212	24.9401	1067.26	213.104	0	16.0202	22.5336	547.963	77.9718	197.643	1360.81
297602	Root;k__Bacteria;p__Firmicutes;c__Clostridia;o__Clostridiales;f__Lachnospiraceae;g__Dorea;s__	0	0	0	250.865	32.0496	55.5552	0	0	55.9782	160.708	49.8802	0	26.638	0	0	0	174.352	194.929	39.5285	0
298037	Root;k__Bacteria;p__Firmicutes;c__Clostridia;o__Clostridiales;f__Clostridiaceae;g__;s__	0	0	116.424	0	0	0	0	33.5623	55.9782	0	0	24.8199	0	0	160.202	0	24.9074	0	158.114	41.2367
298080	Root;k__Bacteria;p__Firmicutes;c__Clostridia;o__Clostridiales;f__Clostridiaceae;g__;s__	6351.58	6042.39	76257.9	3735.11	20511.8	98166.1	37780.9	40526.5	13994.5	763.362	6235.02	74.4598	133.19	3572.92	230338	202.802	12677.9	3196.84	118981	35030.6
298175	Root;k__Bacteria;p__Firmicutes;c__Clostridia;o__Clostridiales;f__Clostridiaceae;g__;s__	0	0	203.742	0	64.0993	222.221	45.4098	151.031	55.9782	0	0	0	0	0	256.323	0	0	38.9859	316.228	61.855
298208	Root;k__Bacteria;p__Firmicutes;c__Bacilli;o__Lactobacillales;f__Streptococcaceae;g__Streptococcus;s__Streptococcus luteciae	0	0	29.1061	529.605	160.248	7611.07	0	0	0	0	24.9401	0	26.638	0	0	45.0672	26327.1	0	3201.81	1773.18
298307	Root;k__Bacteria;p__Proteobacteria;c__Gammaproteobacteria;o__Enterobacteriales;f__Enterobacteriaceae;g__;s__	0	0	145.53	55.7479	32.0496	0	22.7049	100.687	111.956	220.973	24.9401	446.759	26.638	0	0	0	74.7222	0	39.5285	206.183
298417	Root;k__Bacteria;p__Firmicutes;c__Clostridia;o__Clostridiales;f__Clostridiaceae;g__Clostridium;s__Clostridium perfringens	0	0	960.5	0	0	3333.31	0	0	83.9673	0	224.461	0	0	91.6133	2627.31	0	224.167	0	39.5285	0
298747	Root;k__Bacteria;p__Proteobacteria;c__Gammaproteobacteria;o__Enterobacteriales;f__Enterobacteriaceae;g__;s__	180.187	0	698.546	139.37	192.298	166.666	317.868	855.84	209.918	381.681	0	1290.64	79.9139	0	0	22.5336	498.148	155.944	474.342	845.352
298982	Root;k__Bacteria;p__Firmicutes;c__Clostridia;o__Clostridiales;f__Clostridiaceae;g__;s__	0	302.119	174.636	0	128.199	944.439	45.4098	167.812	153.94	20.0885	99.7603	0	0	0	1345.69	0	99.6296	38.9859	751.042	288.657
298989	Root;k__Bacteria;p__Firmicutes;c__Clostridia;o__Clostridiales;f__Clostridiaceae;g__;s__	0	0	116.424	0	0	111.11	90.8195	50.3435	167.935	0	24.9401	0	0	0	512.646	0	0	0	276.7	164.947
299044	Root;k__Bacteria;p__Proteobacteria;c__Gammaproteobacteria;o__Enterobacteriales;f__Enterobacteriaceae;g__;s__	135.14	0	261.955	250.865	160.248	111.11	90.8195	117.468	419.836	723.185	24.9401	1464.38	213.104	0	32.0403	0	298.889	38.9859	474.342	1175.25
299098	Root;k__Bacteria;p__Proteobacteria;c__Gammaproteobacteria;o__Enterobacteriales;f__Enterobacteriaceae;g__;s__	45.0467	302.119	1280.67	278.739	64.0993	166.666	227.049	788.715	475.815	1084.78	0	1464.38	239.742	45.8066	16.0202	0	523.056	77.9718	513.871	1793.8
299267	Root;k__Bacteria;p__Proteobacteria;c__Gammaproteobacteria;o__Enterobacteriales;f__Enterobacteriaceae;g__;s__	225.233	302.119	2561.33	390.235	26473	111.11	295.163	704.809	587.771	843.716	0	1662.94	159.828	45.8066	16.0202	45.0672	473.241	155.944	276.7	1422.67
299388	Root;k__Bacteria;p__Proteobacteria;c__Gammaproteobacteria;o__Enterobacteriales;f__Enterobacteriaceae;g__;s__	315.327	0	582.121	306.613	352.546	166.666	204.344	637.684	405.842	642.831	74.8202	1464.38	26.638	45.8066	0	0	348.704	116.958	395.285	1154.63
299659	Root;k__Bacteria;p__Firmicutes;c__Bacilli;o__Lactobacillales;f__Streptococcaceae;g__Streptococcus;s__	0	0	29.1061	55.7479	128.199	222.221	0	0	0	0	0	24.8199	0	0	0	0	1295.19	0	395.285	164.947
299740	Root;k__Bacteria;p__Firmicutes;c__Clostridia;o__Clostridiales;f__Clostridiaceae;g__;s__	0	0	523.909	0	32.0496	444.442	295.163	268.499	0	0	24.9401	0	0	45.8066	817.029	0	24.9074	0	553.399	82.4734
299837	Root;k__Bacteria;p__Firmicutes;c__Clostridia;o__Clostridiales;f__Ruminococcaceae;g__Faecalibacterium;s__Faecalibacterium prausnitzii	0	0	785.864	167.244	32.0496	833.329	408.688	16.7812	0	0	374.101	0	0	0	0	67.6008	24.9074	0	39.5285	41.2367
299851	Root;k__Bacteria;p__Proteobacteria;c__Gammaproteobacteria;o__Enterobacteriales;f__Enterobacteriaceae;g__;s__	45.0467	0	3085.24	1142.83	288.447	722.218	681.146	2147.99	1021.6	1285.66	124.7	3425.15	426.207	0	32.0403	0	1519.35	272.901	751.042	3402.03
299983	Root;k__Bacteria;p__Bacteroidetes;c__Bacteroidia;o__Bacteroidales;f__Bacteroidaceae;g__Bacteroides;s__	0	0	29.1061	0	160.248	0	136.229	33.5623	0	100.442	399.041	24.8199	213.104	45.8066	0	22.5336	24.9074	0	0	20.6183
300297	Root;k__Bacteria;p__Firmicutes;c__Clostridia;o__Clostridiales;f__Lachnospiraceae;g__Coprococcus;s__	0	0	494.803	55.7479	448.695	0	0	134.249	97.9618	20.0885	99.7603	0	0	0	16.0202	22.5336	74.7222	77.9718	0	123.71
300514	Root;k__Bacteria;p__Proteobacteria;c__Gammaproteobacteria;o__Enterobacteriales;f__Enterobacteriaceae;g__;s__	0	0	174.636	27.8739	32.0496	55.5552	0	16.7812	97.9618	100.442	0	198.559	0	0	0	0	124.537	38.9859	79.057	350.512
300617	Root;k__Bacteria;p__Firmicutes;c__Bacilli;o__Turicibacterales;f__Turicibacteraceae;g__Turicibacter;s__	13604.1	0	0	3205.5	993.539	0	567.622	117.468	27.9891	301.327	174.581	0	133.19	0	16.0202	11942.8	971.389	389.859	355.757	41.2367
300662	Root;k__Bacteria;p__Firmicutes;c__Clostridia;o__Clostridiales;f__Clostridiaceae;g__Sarcina;s__	180.187	0	1222.45	27.8739	801.241	0	295.163	688.028	209.918	20.0885	49.8802	0	0	0	1505.9	0	24.9074	0	197.643	82.4734
300716	Root;k__Bacteria;p__Firmicutes;c__Clostridia;o__Clostridiales;f__Lachnospiraceae;g__;s__	991.027	130969	6723.5	77712.6	3333.16	0	45.4098	0	102804	3796.72	349.161	5658.94	0	45.8066	0	32808.9	33425.7	77.9718	30634.6	41.2367
300952	Root;k__Bacteria;p__Firmicutes;c__Clostridia;o__Clostridiales;f__Lachnospiraceae;g__Coprococcus;s__	180.187	0	29.1061	250.865	288.447	388.887	90.8195	33.5623	111.956	180.796	0	0	0	0	0	0	124.537	0	118.586	82.4734
301105	Root;k__Bacteria;p__Proteobacteria;c__Gammaproteobacteria;o__Enterobacteriales;f__Enterobacteriaceae;g__;s__	0	0	232.849	195.118	32.0496	111.11	22.7049	117.468	83.9673	341.504	0	719.778	79.9139	0	16.0202	22.5336	323.796	77.9718	237.171	618.55
301135	Root;k__Bacteria;p__Firmicutes;c__Clostridia;o__Clostridiales;f__Peptostreptococcaceae;g__;s__	0	0	2881.5	0	0	1333.33	0	0	265.896	0	0	0	293.018	0	1073.35	0	0	0	39.5285	0
301149	Root;k__Bacteria;p__Proteobacteria;c__Gammaproteobacteria;o__Enterobacteriales;f__Enterobacteriaceae;g__;s__	360.373	151.06	2182.95	1449.45	1025.59	444.442	953.605	2198.33	1329.48	2711.94	24.9401	4690.97	612.673	0	48.0605	45.0672	1469.54	389.859	1423.03	4639.13
301184	Root;k__Bacteria;p__Proteobacteria;c__Gammaproteobacteria;o__Enterobacteriales;f__Enterobacteriaceae;g__;s__	0	0	1222.45	529.605	224.347	111.11	317.868	939.746	475.815	803.539	0	1886.31	372.932	0	32.0403	22.5336	747.222	116.958	395.285	1958.74
301201	Root;k__Bacteria;p__Firmicutes;c__Clostridia;o__Clostridiales;f__Lachnospiraceae;g__Dorea;s__	135.14	302.119	6898.14	77489.6	2788.32	111.11	0	1980.18	46182	1707.52	773.143	124.1	665.949	0	0	3718.04	33699.7	25262.9	26484.1	181318
301209	Root;k__Bacteria;p__Firmicutes;c__Clostridia;o__Clostridiales;f__;g__;s__	585.607	1510.6	0	19149.4	929.44	1333.33	0	2819.24	4296.33	0	3341.97	24.8199	1545	1053.55	400.504	22.5336	49.8148	3859.6	7668.53	247.42
301243	Root;k__Bacteria;p__Proteobacteria;c__Gammaproteobacteria;o__Enterobacteriales;f__Enterobacteriaceae;g__;s__	0	0	203.742	334.487	64.0993	55.5552	0	151.031	223.913	502.212	24.9401	794.238	26.638	0	0	22.5336	423.426	38.9859	276.7	1072.15
301567	Root;k__Bacteria;p__Proteobacteria;c__Gammaproteobacteria;o__Enterobacteriales;f__Enterobacteriaceae;g__;s__	270.28	151.06	2182.95	1282.2	769.191	888.884	930.9	2231.9	1651.36	2631.59	24.9401	4343.49	372.932	0	32.0403	67.6008	1967.69	428.845	1067.27	5752.52
301637	Root;k__Bacteria;p__Proteobacteria;c__Gammaproteobacteria;o__Enterobacteriales;f__Enterobacteriaceae;g__;s__	90.0933	0	756.758	83.6218	192.298	55.5552	249.754	620.903	223.913	381.681	0	694.958	133.19	0	0	0	298.889	77.9718	237.171	412.367
301683	Root;k__Bacteria;p__Firmicutes;c__Clostridia;o__Clostridiales;f__Lachnospiraceae;g__Blautia;s__	0	151.06	0	111.496	0	0	0	33.5623	41.9836	160.708	24.9401	0	0	45.8066	0	0	99.6296	194.929	118.586	0
301771	Root;k__Bacteria;p__Firmicutes;c__Clostridia;o__Clostridiales;f__Clostridiaceae;g__;s__	0	0	320.167	0	192.298	0	113.524	167.812	0	0	49.8802	0	0	0	608.767	0	49.8148	0	197.643	61.855
302025	Root;k__Bacteria;p__Proteobacteria;c__Gammaproteobacteria;o__Enterobacteriales;f__Enterobacteriaceae;g__;s__	0	0	58.2121	306.613	0	222.221	45.4098	167.812	601.766	1466.46	24.9401	2854.29	266.38	0	32.0403	90.1343	647.593	116.958	1106.8	2185.54
302049	Root;k__Bacteria;p__Firmicutes;c__Clostridia;o__Clostridiales;f__Lachnospiraceae;g__Blautia;s__	270.28	4531.79	494.803	1505.19	288.447	111.11	295.163	352.405	741.711	2109.29	274.341	0	586.035	320.646	192.242	45.0672	273.981	2495.1	671.985	41.2367
302201	Root;k__Bacteria;p__Firmicutes;c__Bacilli;o__Lactobacillales;f__Streptococcaceae;g__Streptococcus;s__Streptococcus luteciae	0	0	58.2121	0	160.248	0	0	788.715	265.896	180.796	0	0	0	0	0	0	224.167	0	0	103.092
302352	Root;k__Bacteria;p__Firmicutes;c__Clostridia;o__Clostridiales;f__Lachnospiraceae;g__;s__	0	906.358	0	585.353	64.0993	1111.1	113.524	50.3435	0	0	399.041	0	159.828	91.6133	0	0	772.13	1910.31	158.114	0
302439	Root;k__Bacteria;p__Proteobacteria;c__Gammaproteobacteria;o__Enterobacteriales;f__Enterobacteriaceae;g__;s__	45.0467	0	844.076	139.37	128.199	166.666	227.049	1090.78	251.902	602.654	24.9401	1265.82	346.294	0	32.0403	0	523.056	77.9718	592.928	1175.25
302614	Root;k__Bacteria;p__Firmicutes;c__Clostridia;o__Clostridiales;f__Clostridiaceae;g__Clostridium;s__	0	0	873.182	0	0	8222.18	0	0	209.918	0	872.903	0	0	0	3684.64	0	622.685	0	118.586	0
303194	Root;k__Bacteria;p__Firmicutes;c__Bacilli;o__Lactobacillales;f__Streptococcaceae;g__Streptococcus;s__Streptococcus luteciae	0	0	29.1061	111.496	833.291	722.218	0	0	0	0	0	0	0	0	0	0	3337.59	0	1067.27	82.4734
303326	Root;k__Bacteria;p__Firmicutes;c__Clostridia;o__Clostridiales;f__;g__;s__	45.0467	151.06	2299.38	0	833.291	388.887	703.851	0	55.9782	0	49.8802	0	0	0	576.726	22.5336	24.9074	0	158.114	0
303396	Root;k__Bacteria;p__Proteobacteria;c__Gammaproteobacteria;o__Enterobacteriales;f__Enterobacteriaceae;g__;s__	675.7	0	4686.08	780.47	2499.87	444.442	1498.52	2416.49	489.809	863.804	174.581	1762.22	213.104	0	0	90.1343	1095.93	38.9859	355.757	2371.11
304116	Root;k__Bacteria;p__Firmicutes;c__Clostridia;o__Clostridiales;f__Lachnospiraceae;g__;s__	360.373	0	116.424	27.8739	128.199	55.5552	794.671	100.687	0	40.1769	299.281	0	133.19	0	0	856.276	348.704	506.817	39.5285	0
304641	Root;k__Bacteria;p__Proteobacteria;c__Gammaproteobacteria;o__Enterobacteriales;f__Enterobacteriaceae;g__;s__	0	0	407.485	27.8739	32.0496	0	22.7049	285.28	55.9782	261.15	0	719.778	53.2759	0	0	135.202	224.167	0	197.643	597.932
304711	Root;k__Bacteria;p__Firmicutes;c__Clostridia;o__Clostridiales;f__Lachnospiraceae;g__;s__	2162.24	165259	13126.8	82479	18781.1	133777	114183	14884.9	41.9836	1205.31	59631.7	24.8199	38332	51028.6	2531.19	16562.2	101423	404089	41228.2	371.13
304779	Root;k__Bacteria;p__Firmicutes;c__Clostridia;o__Clostridiales;f__Clostridiaceae;g__Clostridium;s__Clostridium perfringens	135.14	0	2066.53	55.7479	1249.94	333.331	363.278	822.277	55.9782	20.0885	24.9401	0	0	91.6133	1938.44	0	323.796	38.9859	474.342	82.4734
304797	Root;k__Bacteria;p__Firmicutes;c__Clostridia;o__Clostridiales;f__Veillonellaceae;g__Dialister;s__	0	0	407.485	83.6218	384.596	722.218	136.229	587.341	0	0	124.7	0	799.139	0	0	0	0	0	158.114	0
305160	Root;k__Bacteria;p__Firmicutes;c__Clostridia;o__Clostridiales;f__Ruminococcaceae;g__;s__	0	0	0	0	0	388.887	431.393	134.249	0	0	174.581	0	0	0	0	3042.03	1095.93	0	0	0
305272	Root;k__Bacteria;p__Firmicutes;c__Clostridia;o__Clostridiales;f__Lachnospiraceae;g__Blautia;s__Blautia producta	45.0467	3625.43	87.3182	1170.71	0	0	0	0	1259.51	0	0	0	0	0	0	270.403	373.611	0	316.228	0
305329	Root;k__Bacteria;p__Firmicutes;c__Clostridia;o__Clostridiales;f__Lachnospiraceae;g__Dorea;s__	180.187	151.06	0	975.588	2563.97	388.887	567.622	134.249	223.913	120.531	598.562	0	106.552	45.8066	16.0202	45.0672	1071.02	311.887	39.5285	0
305411	Root;k__Bacteria;p__Firmicutes;c__Clostridia;o__Clostridiales;f__Clostridiaceae;g__;s__	0	453.179	261.955	0	0	0	90.8195	16.7812	55.9782	0	0	0	0	0	208.262	0	24.9074	38.9859	118.586	0
305749	Root;k__Bacteria;p__Firmicutes;c__Clostridia;o__Clostridiales;f__Lachnospiraceae;g__;s__	180.187	0	29.1061	0	96.1489	499.997	22.7049	469.873	0	0	49.8802	0	0	22994.9	736.928	22.5336	0	38.9859	0	0
305760	Root;k__Bacteria;p__Proteobacteria;c__Gammaproteobacteria;o__Enterobacteriales;f__Enterobacteriaceae;g__;s__	45.0467	0	174.636	111.496	32.0496	55.5552	0	83.9059	167.935	281.239	0	471.579	26.638	0	0	0	174.352	77.9718	118.586	556.695
306021	Root;k__Bacteria;p__Firmicutes;c__Clostridia;o__Clostridiales;f__Ruminococcaceae;g__;s__	405.42	604.239	0	0	160.248	166.666	22.7049	0	0	0	249.401	0	0	0	0	0	1618.98	38.9859	592.928	0
306351	Root;k__Bacteria;p__Firmicutes;c__Clostridia;o__Clostridiales;f__Lachnospiraceae;g__;s__	90.0933	0	58.2121	83.6218	32.0496	0	227.049	33.5623	0	40.1769	773.143	24.8199	53.2759	0	0	698.541	149.444	311.887	39.5285	41.2367
306649	Root;k__Bacteria;p__Firmicutes;c__Clostridia;o__Clostridiales;f__Ruminococcaceae;g__;s__	0	151.06	0	0	128.199	2444.43	22.7049	234.936	0	0	423.981	2233.79	0	2473.56	80.1009	0	74.7222	0	1106.8	0
306704	Root;k__Bacteria;p__Firmicutes;c__Clostridia;o__Clostridiales;f__Clostridiaceae;g__;s__	270.28	1510.6	0	0	0	0	0	50.3435	237.907	0	0	1762.22	0	0	16.0202	0	124.537	0	39.5285	0
307060	Root;k__Bacteria;p__Firmicutes;c__Clostridia;o__Clostridiales;f__Lachnospiraceae;g__;s__	0	0	0	139.37	32.0496	166.666	544.917	100.687	0	0	324.221	0	53.2759	45.8066	0	0	149.444	1052.62	197.643	0
307080	Root;k__Bacteria;p__Proteobacteria;c__Gammaproteobacteria;o__Enterobacteriales;f__Enterobacteriaceae;g__;s__	0	0	87.3182	0	0	0	0	83.9059	41.9836	140.619	0	24.8199	26.638	0	0	0	124.537	0	118.586	226.802
307343	Root;k__Bacteria;p__Firmicutes;c__Clostridia;o__Clostridiales;f__Ruminococcaceae;g__Ruminococcus;s__	810.84	0	58.2121	0	192.298	0	45.4098	0	0	0	573.622	0	106.552	0	0	22.5336	99.6296	0	0	0
307580	Root;k__Bacteria;p__Firmicutes;c__Clostridia;o__Clostridiales;f__Lachnospiraceae;g__Coprococcus;s__Coprococcus catus	0	0	0	222.992	0	277.776	0	83.9059	0	0	24.9401	0	106.552	0	0	0	74.7222	0	79.057	20.6183
307857	Root;k__Bacteria;p__Firmicutes;c__Clostridia;o__Clostridiales;f__Peptostreptococcaceae;g__;s__	20991.7	45620	291.061	0	96.1489	55.5552	90.8195	1610.99	13644.7	0	0	86993.9	0	0	0	22.5336	1942.78	38.9859	355.757	144.328
308016	Root;k__Bacteria;p__Firmicutes;c__Clostridia;o__Clostridiales;f__Ruminococcaceae;g__Faecalibacterium;s__Faecalibacterium prausnitzii	225.233	0	6112.27	362.361	32.0496	999.994	2588.36	134.249	0	0	274.341	0	0	91.6133	48.0605	112.668	0	38.9859	39.5285	41.2367
308034	Root;k__Bacteria;p__Actinobacteria;c__Actinobacteria;o__Bifidobacteriales;f__Bifidobacteriaceae;g__Bifidobacterium;s__Bifidobacterium adolescentis	540.56	0	0	0	300946	89777.3	295.163	2617.86	55.9782	0	0	24.8199	239.742	0	0	0	99.6296	0	0	0
308333	Root;k__Bacteria;p__Firmicutes;c__Clostridia;o__Clostridiales;f__Ruminococcaceae;g__Faecalibacterium;s__Faecalibacterium prausnitzii	0	0	1571.73	195.118	32.0496	333.331	408.688	33.5623	0	0	324.221	0	0	0	0	22.5336	0	0	0	0
308544	Root;k__Bacteria;p__Firmicutes;c__Clostridia;o__Clostridiales;f__Ruminococcaceae;g__;s__	0	1359.54	29.1061	473.857	384.596	0	0	117.468	279.891	582.566	99.7603	0	79.9139	45.8066	64.0807	0	124.537	779.718	237.171	20.6183
308684	Root;k__Bacteria;p__Firmicutes;c__Clostridia;o__Clostridiales;f__Clostridiaceae;g__;s__	0	1057.42	931.394	83.6218	128.199	0	181.639	0	111.956	0	24.9401	0	0	0	817.029	0	24.9074	0	355.757	82.4734
308802	Root;k__Bacteria;p__Firmicutes;c__Clostridia;o__Clostridiales;f__Clostridiaceae;g__SMB53;s__	0	755.298	203.742	27.8739	96.1489	0	408.688	16.7812	69.9727	0	0	0	0	0	512.646	0	0	0	316.228	0
308850	Root;k__Bacteria;p__Firmicutes;c__Clostridia;o__Clostridiales;f__Ruminococcaceae;g__Faecalibacterium;s__Faecalibacterium prausnitzii	405.42	0	0	0	608.943	4666.64	113.524	1141.12	0	0	673.382	6056.06	53.2759	5496.8	752.948	0	49.8148	0	1541.61	0
309030	Root;k__Bacteria;p__Firmicutes;c__Clostridia;o__Clostridiales;f__Clostridiaceae;g__Clostridium;s__	0	151.06	1106.03	83.6218	0	4888.86	22.7049	0	69.9727	0	498.802	0	0	0	4469.63	0	348.704	0	592.928	0
309167	Root;k__Bacteria;p__Firmicutes;c__Clostridia;o__Clostridiales;f__Ruminococcaceae;g__Faecalibacterium;s__Faecalibacterium prausnitzii	45.0467	0	0	0	352.546	1722.21	22.7049	453.092	0	0	224.461	3003.21	0	2748.4	208.262	0	49.8148	0	1027.74	0
309433	Root;k__Bacteria;p__Firmicutes;c__Clostridia;o__Clostridiales;f__Lachnospiraceae;g__Lachnospira;s__	12883.3	4833.91	232.849	0	0	111.11	22.7049	0	0	0	14614.9	0	0	45.8066	14017.7	0	448.333	77.9718	0	0
309720	Root;k__Bacteria;p__Firmicutes;c__Clostridia;o__Clostridiales;f__Ruminococcaceae;g__;s__	315.327	0	0	0	32.0496	0	136.229	0	83.9673	261.15	448.921	0	53.2759	0	0	45.0672	597.778	0	39.5285	20.6183
310100	Root;k__Bacteria;p__Firmicutes;c__Clostridia;o__Clostridiales;f__Veillonellaceae;g__Dialister;s__	45.0467	0	6810.82	167.244	7820.11	722.218	1680.16	13106.1	0	0	74.8202	0	1438.45	0	16.0202	0	0	0	632.456	0
310174	Root;k__Bacteria;p__Firmicutes;c__Clostridia;o__Clostridiales;f__;g__;s__	495.513	0	523.909	55.7479	1185.84	0	158.934	0	0	140.619	24.9401	0	0	0	0	0	0	0	0	0
310271	Root;k__Bacteria;p__Bacteroidetes;c__Bacteroidia;o__Bacteroidales;f__Bacteroidaceae;g__Bacteroides;s__Bacteroides fragilis	90.0933	0	0	83.6218	32.0496	0	22.7049	201.374	27.9891	160.708	224.461	24.8199	0	45.8066	0	67.6008	74.7222	0	0	82.4734
310352	Root;k__Bacteria;p__Firmicutes;c__Clostridia;o__Clostridiales;f__Lachnospiraceae;g__;s__	0	0	87.3182	55.7479	32.0496	111.11	158.934	50.3435	0	0	573.622	0	26.638	0	0	157.735	99.6296	77.9718	0	0
310380	Root;k__Bacteria;p__Firmicutes;c__Clostridia;o__Clostridiales;f__Lachnospiraceae;g__Dorea;s__	0	0	0	167.244	2499.87	0	522.212	0	69.9727	40.1769	448.921	0	0	0	0	0	199.259	77.9718	0	0
310489	Root;k__Bacteria;p__Firmicutes;c__Clostridia;o__Clostridiales;f__Lachnospiraceae;g__;s__	0	755.298	87.3182	250.865	192.298	277.776	703.851	67.1247	0	0	99.7603	0	79.9139	0	0	22.5336	572.87	935.662	118.586	0
310608	Root;k__Bacteria;p__Firmicutes;c__Clostridia;o__Clostridiales;f__Lachnospiraceae;g__Dorea;s__	0	0	0	1114.96	224.347	55.5552	204.344	0	335.869	80.3539	249.401	0	53.2759	0	16.0202	22.5336	1071.02	272.901	158.114	0
310660	Root;k__Bacteria;p__Firmicutes;c__Clostridia;o__Clostridiales;f__Lachnospiraceae;g__Lachnospira;s__	0	1057.42	465.697	0	0	0	2270.49	0	335.869	7171.58	14016.3	49.6399	0	0	0	67.6008	2440.93	38.9859	316.228	0
310979	Root;k__Bacteria;p__Firmicutes;c__Clostridia;o__Clostridiales;f__;g__;s__	585.607	0	0	0	384.596	0	1385	83.9059	0	0	124.7	0	506.121	0	0	22.5336	0	0	118.586	0
311211	Root;k__Bacteria;p__Firmicutes;c__Clostridia;o__Clostridiales;f__Lachnospiraceae;g__;s__	315.327	0	0	139.37	64.0993	55.5552	771.966	151.031	0	40.1769	1296.88	0	26.638	0	0	1667.49	423.426	974.647	79.057	61.855
311234	Root;k__Bacteria;p__Firmicutes;c__Clostridia;o__Clostridiales;f__Lachnospiraceae;g__Dorea;s__	0	0	0	418.109	128.199	0	0	0	0	80.3539	149.64	0	0	0	0	0	174.352	0	0	103.092
311499	Root;k__Bacteria;p__Firmicutes;c__Clostridia;o__Clostridiales;f__Ruminococcaceae;g__;s__	0	151.06	0	362.361	0	166.666	45.4098	0	55.9782	20.0885	49.8802	0	53.2759	45.8066	0	0	99.6296	779.718	0	82.4734
311541	Root;k__Bacteria;p__Proteobacteria;c__Gammaproteobacteria;o__Enterobacteriales;f__Enterobacteriaceae;g__;s__	0	0	203.742	55.7479	32.0496	55.5552	68.1146	167.812	139.945	220.973	0	546.038	26.638	0	16.0202	0	174.352	0	0	329.894
311653	Root;k__Bacteria;p__Firmicutes;c__Clostridia;o__Clostridiales;f__Ruminococcaceae;g__;s__	495.513	151.06	0	0	96.1489	166.666	0	16.7812	0	0	124.7	0	0	0	0	0	1843.15	0	158.114	0
311820	Root;k__Bacteria;p__Firmicutes;c__Clostridia;o__Clostridiales;f__Lachnospiraceae;g__;s__	360.373	0	145.53	306.613	512.794	222.221	999.015	167.812	0	200.885	2269.55	0	213.104	0	0	2771.63	871.759	1364.51	79.057	103.092
311986	Root;k__Bacteria;p__Firmicutes;c__Clostridia;o__Clostridiales;f__Ruminococcaceae;g__Ruminococcus;s__	630.653	0	232.849	83.6218	1698.63	0	1316.88	268.499	0	0	174.581	0	1251.98	0	0	0	473.241	1169.58	1027.74	0
312070	Root;k__Bacteria;p__Firmicutes;c__Clostridia;o__Clostridiales;f__[Mogibacteriaceae];g__;s__	135.14	0	3376.3	0	1346.08	0	885.49	50.3435	125.951	0	0	0	26.638	0	1009.27	0	0	0	316.228	0
312140	Root;k__Bacteria;p__Bacteroidetes;c__Bacteroidia;o__Bacteroidales;f__Bacteroidaceae;g__Bacteroides;s__	0	453.179	0	0	2243.47	55.5552	1543.93	33.5623	139.945	723.185	5860.92	0	293.018	6046.48	112.141	0	0	38.9859	39.5285	20.6183
312234	Root;k__Bacteria;p__Bacteroidetes;c__Bacteroidia;o__Bacteroidales;f__Bacteroidaceae;g__Bacteroides;s__	0	0	0	27.8739	1089.69	0	408.688	16.7812	13.9945	80.3539	573.622	0	106.552	732.906	0	0	0	0	0	0
312653	Root;k__Bacteria;p__Firmicutes;c__Bacilli;o__Lactobacillales;f__;g__;s__	0	0	145.53	0	224.347	777.773	0	0	0	0	0	0	0	0	0	45.0672	2540.56	0	355.757	123.71
312677	Root;k__Bacteria;p__Firmicutes;c__Clostridia;o__Clostridiales;f__Ruminococcaceae;g__Faecalibacterium;s__Faecalibacterium prausnitzii	270.28	0	0	0	1474.28	1777.77	45.4098	1392.84	0	0	448.921	3574.07	0	2931.62	320.403	0	99.6296	0	948.684	0
312737	Root;k__Bacteria;p__Firmicutes;c__Clostridia;o__Clostridiales;f__Lachnospiraceae;g__Blautia;s__	0	1359.54	58.2121	362.361	32.0496	55.5552	22.7049	33.5623	209.918	482.123	24.9401	0	133.19	137.42	96.121	22.5336	74.7222	545.803	158.114	103.092
312882	Root;k__Bacteria;p__Firmicutes;c__Clostridia;o__Clostridiales;f__Ruminococcaceae;g__;s__	1171.21	0	2357.59	0	0	6499.96	2792.7	3020.61	0	0	1995.21	0	5380.87	3618.72	0	0	0	0	1027.74	0
313086	Root;k__Bacteria;p__Firmicutes;c__Clostridia;o__Clostridiales;f__Lachnospiraceae;g__Dorea;s__	90.0933	302.119	0	5574.79	1249.94	1166.66	1203.36	50.3435	1413.45	1185.22	1421.58	0	532.759	183.227	16.0202	90.1343	4807.13	1988.28	751.042	0
313387	Root;k__Bacteria;p__Firmicutes;c__Clostridia;o__Clostridiales;f__Lachnospiraceae;g__Coprococcus;s__	0	2265.9	58.2121	1254.33	0	222.221	0	0	209.918	140.619	74.8202	0	26.638	0	176.222	653.474	24.9074	1637.41	0	0
313593	Root;k__Bacteria;p__Firmicutes;c__Clostridia;o__Clostridiales;f__Lachnospiraceae;g__Roseburia;s__	225.233	0	960.5	585.353	2243.47	0	45.4098	771.934	0	0	0	0	26.638	0	0	0	0	0	0	0
313672	Root;k__Bacteria;p__Firmicutes;c__Clostridia;o__Clostridiales;f__Lachnospiraceae;g__Lachnospira;s__	3153.27	0	6345.12	0	9743.09	388.887	0	0	27.9891	0	2893.05	0	0	0	0	4754.59	49.8148	0	197.643	0
313968	Root;k__Bacteria;p__Firmicutes;c__Clostridia;o__Clostridiales;f__Ruminococcaceae;g__;s__	64912.2	138975	29.1061	111.496	13781.3	18111	4245.81	117.468	41.9836	0	37036	74.4598	53.2759	0	224.282	450.672	286809	38.9859	46050.7	762.879
314315	Root;k__Bacteria;p__Bacteroidetes;c__Bacteroidia;o__Bacteroidales;f__Bacteroidaceae;g__Bacteroides;s__	1846.91	0	873.182	668.975	801.241	0	0	872.621	83.9673	582.566	199.521	24.8199	6180.01	320.646	640.807	202.802	0	116.958	237.171	20.6183
314380	Root;k__Bacteria;p__Firmicutes;c__Clostridia;o__Clostridiales;f__Lachnospiraceae;g__Blautia;s__	90.0933	1812.72	29.1061	334.487	0	55.5552	22.7049	0	97.9618	361.592	99.7603	0	79.9139	45.8066	48.0605	0	49.8148	818.704	118.586	41.2367
314515	Root;k__Bacteria;p__Firmicutes;c__Clostridia;o__Clostridiales;f__Lachnospiraceae;g__;s__	0	151.06	0	55.7479	0	222.221	227.049	16.7812	0	0	24.9401	0	53.2759	45.8066	0	22.5336	124.537	662.76	0	0
314565	Root;k__Bacteria;p__Firmicutes;c__Clostridia;o__Clostridiales;f__Ruminococcaceae;g__;s__	405285	302.119	29.1061	306.613	224.347	277.776	45.4098	153867	0	0	148817	0	0	45.8066	0	0	199.259	38.9859	0	164.947
314729	Root;k__Bacteria;p__Bacteroidetes;c__Bacteroidia;o__Bacteroidales;f__Bacteroidaceae;g__Bacteroides;s__	90.0933	0	0	83.6218	3172.91	0	1339.59	0	181.929	602.654	5536.7	0	293.018	4992.92	112.141	0	0	0	39.5285	20.6183
314809	Root;k__Bacteria;p__Firmicutes;c__Clostridia;o__Clostridiales;f__Lachnospiraceae;g__Blautia;s__	0	6797.69	29.1061	2787.39	64.0993	499.997	113.524	33.5623	1021.6	2370.44	872.903	0	719.225	412.26	352.444	90.1343	572.87	3001.91	948.684	61.855
314832	Root;k__Bacteria;p__Firmicutes;c__Clostridia;o__Clostridiales;f__Lachnospiraceae;g__[Ruminococcus];s__	0	0	203.742	111.496	32.0496	0	68.1146	167.812	965.624	0	698.322	0	53.2759	137.42	0	1126.68	473.241	77.9718	39.5285	0
315257	Root;k__Bacteria;p__Firmicutes;c__Clostridia;o__Clostridiales;f__Ruminococcaceae;g__Faecalibacterium;s__Faecalibacterium prausnitzii	90.0933	0	1629.94	27.8739	32.0496	166.666	1589.34	83.9059	0	0	149.64	0	0	0	0	22.5336	0	0	0	20.6183
315362	Root;k__Bacteria;p__Firmicutes;c__Clostridia;o__Clostridiales;f__Clostridiaceae;g__;s__	0	0	261.955	0	1922.98	0	999.015	16.7812	83.9673	241.062	0	0	0	1923.88	384.484	1014.01	871.759	38.9859	395.285	1030.92
315429	Root;k__Bacteria;p__Bacteroidetes;c__Bacteroidia;o__Bacteroidales;f__Bacteroidaceae;g__Bacteroides;s__	2117.19	0	931.394	306.613	897.39	0	0	788.715	55.9782	160.708	24.9401	0	1598.28	0	144.182	67.6008	0	77.9718	395.285	123.71
315541	Root;k__Bacteria;p__Bacteroidetes;c__Bacteroidia;o__Bacteroidales;f__Bacteroidaceae;g__Bacteroides;s__Bacteroides fragilis	270.28	0	0	83.6218	128.199	0	22.7049	587.341	13.9945	40.1769	498.802	0	0	0	0	112.668	0	0	0	41.2367
315672	Root;k__Bacteria;p__Firmicutes;c__Clostridia;o__Clostridiales;f__Lachnospiraceae;g__;s__	90.0933	151.06	58.2121	613.227	224.347	55.5552	658.441	151.031	13.9945	261.15	2020.15	0	772.501	91.6133	16.0202	8855.7	1743.52	3859.6	79.057	103.092
315982	Root;k__Bacteria;p__Firmicutes;c__Clostridia;o__Clostridiales;f__Clostridiaceae;g__Clostridium;s__Clostridium perfringens	0	0	640.333	0	128.199	2166.65	22.7049	0	111.956	0	174.581	24.8199	0	45.8066	3636.58	0	199.259	0	0	0
316665	Root;k__Bacteria;p__Firmicutes;c__Clostridia;o__Clostridiales;f__Lachnospiraceae;g__[Ruminococcus];s__[Ruminococcus] gnavus	0	0	0	0	480.745	55.5552	113.524	50.3435	27.9891	683.008	99.7603	24.8199	0	0	0	22.5336	373.611	38.9859	0	824.734
316675	Root;k__Bacteria;p__Firmicutes;c__Clostridia;o__Clostridiales;f__Peptostreptococcaceae;g__;s__	135.14	1208.48	407.485	0	288.447	499.997	340.573	151.031	503.804	0	448.921	0	26.638	0	272.343	247.869	2092.22	0	711.513	309.275
316816	Root;k__Bacteria;p__Firmicutes;c__Clostridia;o__Clostridiales;f__Ruminococcaceae;g__Faecalibacterium;s__Faecalibacterium prausnitzii	27478.5	5287.09	87.3182	501.731	112622	518664	17664.4	160378	293.886	60.2654	87390	576890	5061.21	575652	48076.5	225.336	6575.56	116.958	221953	288.657
316897	Root;k__Bacteria;p__Firmicutes;c__Clostridia;o__Clostridiales;f__Peptostreptococcaceae;g__;s__	0	2416.95	611.227	55.7479	32.0496	55.5552	181.639	0	223.913	40.1769	74.8202	0	26.638	0	1473.86	67.6008	0	38.9859	1067.27	0
317522	Root;k__Bacteria;p__Firmicutes;c__Bacilli;o__Lactobacillales;f__Streptococcaceae;g__Lactococcus;s__	0	453.179	0	2592.28	0	0	0	536.997	41.9836	20.0885	0	0	0	503.873	64.0807	157.735	0	0	0	680.405
318190	Root;k__Bacteria;p__Firmicutes;c__Clostridia;o__Clostridiales;f__Ruminococcaceae;g__;s__	0	0	320.167	0	576.893	777.773	22.7049	285.28	0	0	74.8202	0	0	366.453	272.343	0	24.9074	584.788	79.057	0
318287	Root;k__Bacteria;p__Firmicutes;c__Clostridia;o__Clostridiales;f__Lachnospiraceae;g__;s__	180.187	0	0	27.8739	256.397	0	431.393	16.7812	0	0	374.101	0	0	0	0	157.735	0	77.9718	0	20.6183
318410	Root;k__Bacteria;p__Proteobacteria;c__Gammaproteobacteria;o__Enterobacteriales;f__Enterobacteriaceae;g__;s__	0	0	29.1061	27.8739	64.0993	0	22.7049	100.687	111.956	180.796	0	273.019	0	0	0	0	49.8148	0	79.057	329.894
318596	Root;k__Bacteria;p__Firmicutes;c__Clostridia;o__Clostridiales;f__Lachnospiraceae;g__[Ruminococcus];s__[Ruminococcus] gnavus	90.0933	0	58.2121	83.6218	160.248	0	295.163	218.155	3624.59	1828.05	49.8802	99.2797	0	0	272.343	856.276	23562.4	350.873	0	2556.67
318597	Root;k__Bacteria;p__Firmicutes;c__Clostridia;o__Clostridiales;f__Ruminococcaceae;g__;s__	443620	4682.85	29.1061	1588.81	103552	888.884	129645	57475.5	517.798	502.212	225109	397.119	77116.9	174706	16.0202	3537.77	79629	7212.39	75539	0
318651	Root;k__Bacteria;p__Firmicutes;c__Clostridia;o__Clostridiales;f__Lachnospiraceae;g__Coprococcus;s__	0	0	29.1061	445.983	0	0	0	0	167.935	20.0885	0	24.8199	0	0	0	22.5336	124.537	116.958	237.171	783.497
318763	Root;k__Bacteria;p__Firmicutes;c__Bacilli;o__Lactobacillales;f__Streptococcaceae;g__Lactococcus;s__	0	302.119	0	1226.45	0	0	0	67.1247	0	0	0	0	0	229.033	16.0202	112.668	0	0	0	577.314
319052	Root;k__Bacteria;p__Firmicutes;c__Clostridia;o__Clostridiales;f__Ruminococcaceae;g__;s__	22613.4	906.358	5384.62	10090.4	21665.6	222.221	9876.62	234.936	139.945	0	823.023	14867.1	1251.98	45.8066	368.464	225.336	0	77.9718	3636.62	3546.36
319165	Root;k__Bacteria;p__Firmicutes;c__Clostridia;o__Clostridiales;f__;g__;s__	90.0933	151.06	87.3182	278.739	32.0496	0	45.4098	234.936	1049.59	0	847.963	49.6399	79.9139	45.8066	0	1059.08	572.87	116.958	118.586	0
319325	Root;k__Bacteria;p__Firmicutes;c__Clostridia;o__Clostridiales;f__Lachnospiraceae;g__;s__	180.187	0	174.636	55.7479	96.1489	55.5552	45.4098	0	0	20.0885	149.64	0	186.466	0	0	90.1343	199.259	0	0	0
319708	Root;k__Bacteria;p__Firmicutes;c__Clostridia;o__Clostridiales;f__Clostridiaceae;g__SMB53;s__	45.0467	6193.45	1891.89	111.496	288.447	222.221	862.785	16.7812	363.858	20.0885	49.8802	0	53.2759	183.227	4309.43	67.6008	224.167	0	1185.86	20.6183
319983	Root;k__Bacteria;p__Bacteroidetes;c__Bacteroidia;o__Bacteroidales;f__Bacteroidaceae;g__Bacteroides;s__Bacteroides fragilis	164420	47583.8	58.2121	39497.4	208547	1722.21	42208.4	379775	9082.46	109542	332800	20625.4	28502.6	46997.6	9419.86	102010	73128.1	2261.18	1383.5	84122.8
320363	Root;k__Bacteria;p__Firmicutes;c__Clostridia;o__Clostridiales;f__;g__;s__	0	0	465.697	0	64.0993	2944.43	22.7049	33.5623	195.924	40.1769	299.281	0	0	0	2979.75	0	199.259	0	158.114	0
321119	Root;k__Bacteria;p__Firmicutes;c__Clostridia;o__Clostridiales;f__Clostridiaceae;g__SMB53;s__	90.0933	28248.2	727.652	1505.19	160.248	55.5552	567.622	83.9059	125.951	0	1172.18	0	0	0	2451.09	0	1419.72	0	355.757	7216.42
321462	Root;k__Bacteria;p__Firmicutes;c__Bacilli;o__Bacillales;f__Planococcaceae;g__Solibacillus;s__	45.0467	0	727.652	0	801.241	111.11	181.639	352.405	153.94	60.2654	0	74.4598	0	0	0	0	74.7222	0	39.5285	103.092
321754	Root;k__Bacteria;p__Firmicutes;c__Clostridia;o__Clostridiales;f__Clostridiaceae;g__;s__	0	0	145.53	0	0	222.221	0	33.5623	55.9782	20.0885	0	0	0	0	784.988	0	0	0	316.228	164.947
322018	Root;k__Bacteria;p__Firmicutes;c__Bacilli;o__Lactobacillales;f__Aerococcaceae;g__Facklamia;s__	180.187	0	232.849	0	128.199	0	272.459	620.903	0	0	0	0	0	0	0	22.5336	0	0	0	0
322337	Root;k__Bacteria;p__Firmicutes;c__Clostridia;o__Clostridiales;f__Clostridiaceae;g__Clostridium;s__	0	0	291.061	0	0	1111.1	0	0	83.9673	0	49.8802	0	0	0	672.847	0	124.537	0	158.114	0
322580	Root;k__Bacteria;p__Firmicutes;c__Clostridia;o__Clostridiales;f__;g__;s__	0	1359.54	0	1588.81	0	444.442	0	0	153.94	381.681	74.8202	0	0	0	256.323	563.34	0	1481.46	0	20.6183
322798	Root;k__Bacteria;p__Firmicutes;c__Clostridia;o__Clostridiales;f__Clostridiaceae;g__;s__	0	0	261.955	0	0	3277.76	0	16.7812	181.929	0	124.7	0	0	45.8066	2515.17	0	249.074	0	39.5285	0
322840	Root;k__Bacteria;p__Firmicutes;c__Clostridia;o__Clostridiales;f__;g__;s__	0	1208.48	1251.56	111.496	32.0496	0	454.098	0	195.924	40.1769	24.9401	0	0	137.42	1602.02	67.6008	49.8148	0	632.456	41.2367
323231	Root;k__Bacteria;p__Bacteroidetes;c__Bacteroidia;o__Bacteroidales;f__Bacteroidaceae;g__Bacteroides;s__	0	453.179	0	27.8739	3589.56	0	1725.57	0	167.935	381.681	5087.78	49.6399	133.19	5450.99	96.121	0	24.9074	0	79.057	0
324163	Root;k__Bacteria;p__Firmicutes;c__Clostridia;o__Clostridiales;f__Lachnospiraceae;g__Blautia;s__	45.0467	604.239	58.2121	195.118	0	111.11	68.1146	16.7812	153.94	241.062	124.7	0	133.19	91.6133	16.0202	45.0672	99.6296	272.901	158.114	41.2367
325419	Root;k__Bacteria;p__Firmicutes;c__Clostridia;o__Clostridiales;f__Clostridiaceae;g__;s__	0	0	523.909	0	64.0993	222.221	272.459	218.155	41.9836	0	0	0	0	45.8066	720.908	0	124.537	38.9859	474.342	123.71
325712	Root;k__Bacteria;p__Proteobacteria;c__Gammaproteobacteria;o__Enterobacteriales;f__Enterobacteriaceae;g__;s__	0	0	203.742	55.7479	32.0496	55.5552	68.1146	167.812	83.9673	140.619	0	273.019	106.552	0	0	0	124.537	38.9859	118.586	371.13
325719	Root;k__Bacteria;p__Firmicutes;c__Clostridia;o__Clostridiales;f__Veillonellaceae;g__Dialister;s__	0	0	494.803	0	576.893	499.997	204.344	1225.03	0	0	24.9401	0	639.311	0	16.0202	0	0	0	355.757	0
325768	Root;k__Bacteria;p__Firmicutes;c__Clostridia;o__Clostridiales;f__;g__;s__	0	151.06	87.3182	641.101	0	55.5552	0	33.5623	405.842	0	0	0	0	0	0	45.0672	199.259	155.944	197.643	1175.25
325855	Root;k__Bacteria;p__Actinobacteria;c__Actinobacteria;o__Bifidobacteriales;f__Bifidobacteriaceae;g__Bifidobacterium;s__Bifidobacterium longum	0	0	0	0	96.1489	833.329	227.049	453.092	97.9618	0	0	0	0	0	0	0	49.8148	0	0	0
326336	Root;k__Bacteria;p__Firmicutes;c__Clostridia;o__Clostridiales;f__Lachnospiraceae;g__Blautia;s__	45.0467	906.358	0	334.487	32.0496	222.221	45.4098	33.5623	237.907	381.681	0	0	159.828	91.6133	0	0	74.7222	662.76	197.643	0
326865	Root;k__Bacteria;p__Firmicutes;c__Clostridia;o__Clostridiales;f__Lachnospiraceae;g__Blautia;s__Blautia producta	0	1208.48	0	27.8739	0	0	0	352.405	1483.42	0	0	4318.67	0	0	0	608.407	0	0	276.7	4536.04
326936	Root;k__Bacteria;p__Firmicutes;c__Clostridia;o__Clostridiales;f__Lachnospiraceae;g__Blautia;s__	180.187	151.06	58.2121	70186.6	0	277.776	0	0	111.956	261.15	598.562	24.8199	213.104	0	0	202.802	99.6296	0	0	0
327931	Root;k__Bacteria;p__Firmicutes;c__Clostridia;o__Clostridiales;f__;g__;s__	0	0	29.1061	668.975	0	0	0	50.3435	391.847	20.0885	0	0	0	0	16.0202	0	249.074	272.901	316.228	1298.96
327933	Root;k__Bacteria;p__Firmicutes;c__Clostridia;o__Clostridiales;f__Ruminococcaceae;g__Faecalibacterium;s__Faecalibacterium prausnitzii	135.14	0	0	0	256.397	2111.1	45.4098	402.748	0	0	523.742	3524.43	0	2656.78	352.444	0	49.8148	0	1343.97	0
327969	Root;k__Bacteria;p__Firmicutes;c__Clostridia;o__Clostridiales;f__Ruminococcaceae;g__;s__	180.187	0	0	167.244	224.347	1111.1	68.1146	7635.43	13.9945	0	598.562	0	8604.06	45.8066	31159.2	0	323.796	0	0	0
328105	Root;k__Bacteria;p__Firmicutes;c__Clostridia;o__Clostridiales;f__Lachnospiraceae;g__;s__	135.14	0	0	195.118	96.1489	55.5552	590.327	100.687	0	100.442	448.921	0	133.19	0	0	1644.95	249.074	467.831	0	41.2367
328194	Root;k__Bacteria;p__Firmicutes;c__Clostridia;o__Clostridiales;f__Lachnospiraceae;g__Blautia;s__	0	604.239	0	222.992	0	55.5552	0	0	69.9727	60.2654	0	0	79.9139	0	16.0202	0	74.7222	194.929	39.5285	0
328255	Root;k__Bacteria;p__Bacteroidetes;c__Bacteroidia;o__Bacteroidales;f__Bacteroidaceae;g__Bacteroides;s__	0	0	0	0	416.645	0	227.049	0	0	100.442	423.981	24.8199	0	458.066	16.0202	0	0	0	0	0
328369	Root;k__Bacteria;p__Proteobacteria;c__Gammaproteobacteria;o__Enterobacteriales;f__Enterobacteriaceae;g__;s__	0	151.06	844.076	1226.45	128.199	555.552	363.278	671.247	923.64	1406.19	0	3325.87	399.57	0	48.0605	90.1343	2465.83	233.915	1146.33	5711.28
328423	Root;k__Bacteria;p__Firmicutes;c__Clostridia;o__Clostridiales;f__Ruminococcaceae;g__;s__	90.0933	0	0	0	416.645	67166.3	106327	18929.2	0	20.0885	45690.2	49.6399	26.638	2107.11	0	348482	241278	0	39.5285	0
328516	Root;k__Bacteria;p__Bacteroidetes;c__Bacteroidia;o__Bacteroidales;f__Bacteroidaceae;g__Bacteroides;s__Bacteroides fragilis	270.28	0	0	139.37	256.397	55.5552	45.4098	453.092	27.9891	401.769	748.202	99.2797	79.9139	91.6133	32.0403	225.336	298.889	38.9859	0	288.657
328550	Root;k__Bacteria;p__Proteobacteria;c__Gammaproteobacteria;o__Enterobacteriales;f__Enterobacteriaceae;g__;s__	90.0933	151.06	1018.71	668.975	192.298	111.11	385.983	1644.55	839.673	1647.25	49.8802	3201.77	586.035	0	16.0202	22.5336	1195.56	77.9718	909.156	3835.01
328615	Root;k__Bacteria;p__Firmicutes;c__Clostridia;o__Clostridiales;f__Lachnospiraceae;g__Blautia;s__	0	1510.6	0	724.723	64.0993	111.11	22.7049	0	209.918	462.035	49.8802	0	186.466	274.84	16.0202	45.0672	99.6296	701.746	158.114	41.2367
328617	Root;k__Bacteria;p__Bacteroidetes;c__Bacteroidia;o__Bacteroidales;f__Bacteroidaceae;g__Bacteroides;s__Bacteroides uniformis	0	0	0	0	192.298	0	0	117.468	7543.06	42306.3	0	74.4598	26.638	91.6133	0	0	0	0	0	0
328690	Root;k__Bacteria;p__Bacteroidetes;c__Bacteroidia;o__Bacteroidales;f__Bacteroidaceae;g__Bacteroides;s__Bacteroides fragilis	180.187	151.06	0	27.8739	32.0496	0	22.7049	234.936	41.9836	60.2654	423.981	49.6399	0	0	0	90.1343	0	0	0	61.855
329008	Root;k__Bacteria;p__Proteobacteria;c__Gammaproteobacteria;o__Enterobacteriales;f__Enterobacteriaceae;g__;s__	90.0933	0	1571.73	418.109	256.397	166.666	340.573	1376.06	825.678	1185.22	0	2779.83	266.38	91.6133	0	45.0672	871.759	77.9718	909.156	2371.11
329212	Root;k__Bacteria;p__Firmicutes;c__Clostridia;o__Clostridiales;f__Lachnospiraceae;g__;s__	0	151.06	29.1061	139.37	32.0496	777.773	454.098	151.031	0	20.0885	224.461	0	53.2759	0	0	135.202	273.981	1208.56	237.171	0
329313	Root;k__Bacteria;p__Firmicutes;c__Clostridia;o__Clostridiales;f__Lachnospiraceae;g__;s__	5000.18	0	8440.76	1588.81	4038.25	222.221	726.556	167.812	69.9727	261.15	1172.18	0	16089.3	0	48.0605	1126.68	3013.8	1208.56	1423.03	20.6183
329356	Root;k__Bacteria;p__Firmicutes;c__Clostridia;o__Clostridiales;f__Lachnospiraceae;g__Coprococcus;s__	0	2265.9	29.1061	27.8739	0	555.552	45.4098	0	83.9673	160.708	0	0	0	45.8066	208.262	428.138	24.9074	38.9859	0	0
329597	Root;k__Bacteria;p__Firmicutes;c__Clostridia;o__Clostridiales;f__Lachnospiraceae;g__;s__	270.28	0	29.1061	27.8739	128.199	222.221	45.4098	167.812	55.9782	0	24.9401	0	0	0	0	0	0	0	0	0
329668	Root;k__Bacteria;p__Firmicutes;c__Clostridia;o__Clostridiales;f__Ruminococcaceae;g__;s__	0	0	0	0	64.0993	444.442	363.278	117.468	0	0	623.502	0	0	0	0	1081.61	1145.74	0	0	0
329991	Root;k__Bacteria;p__Firmicutes;c__Clostridia;o__Clostridiales;f__Lachnospiraceae;g__;s__	1036.07	4078.61	436.591	306.613	1089.69	0	0	486.654	0	0	623.502	0	0	45.8066	0	0	0	0	0	0
330343	Root;k__Bacteria;p__Actinobacteria;c__Actinobacteria;o__Bifidobacteriales;f__Bifidobacteriaceae;g__Bifidobacterium;s__Bifidobacterium adolescentis	540.56	0	0	0	330528	107944	976.31	3826.11	237.907	0	0	49.6399	346.294	0	0	0	249.074	0	0	0
330369	Root;k__Bacteria;p__Bacteroidetes;c__Bacteroidia;o__Bacteroidales;f__Bacteroidaceae;g__Bacteroides;s__Bacteroides ovatus	0	1963.78	0	27.8739	0	0	0	67.1247	83.9673	421.858	124.7	0	26.638	0	0	0	0	0	0	247.42
330450	Root;k__Bacteria;p__Firmicutes;c__Clostridia;o__Clostridiales;f__Lachnospiraceae;g__Dorea;s__	2702.8	22205.8	15630	47134.8	4839.5	166.666	7969.41	32840.8	181215	7452.82	109761	24.8199	4768.2	20017.5	288.363	179953	70936.3	19609.9	19210.9	123.71
330476	Root;k__Bacteria;p__Bacteroidetes;c__Bacteroidia;o__Bacteroidales;f__Bacteroidaceae;g__Bacteroides;s__	0	0	29.1061	0	640.993	0	317.868	0	55.9782	120.531	623.502	0	106.552	1236.78	64.0807	0	0	0	0	0
331164	Root;k__Bacteria;p__Bacteroidetes;c__Bacteroidia;o__Bacteroidales;f__Bacteroidaceae;g__Bacteroides;s__Bacteroides ovatus	0	0	0	0	0	0	181.639	251.718	27.9891	140.619	3716.07	0	79.9139	0	0	0	0	0	0	309.275
331697	Root;k__Bacteria;p__Proteobacteria;c__Gammaproteobacteria;o__Enterobacteriales;f__Enterobacteriaceae;g__;s__	0	0	29.1061	0	7018.87	166.666	0	0	8900.53	0	0	0	79.9139	0	0	0	3636.48	0	0	22989.5
331761	Root;k__Bacteria;p__Firmicutes;c__Clostridia;o__Clostridiales;f__Lachnospiraceae;g__;s__	315.327	0	0	83.6218	352.546	0	68.1146	100.687	27.9891	20.0885	349.161	0	79.9139	45.8066	0	0	49.8148	38.9859	79.057	0
331769	Root;k__Bacteria;p__Firmicutes;c__Clostridia;o__Clostridiales;f__Ruminococcaceae;g__;s__	344202	9516.76	87.3182	808.344	64.0993	1277.77	78422.6	50.3435	223.913	0	186053	49.6399	53.2759	0	0	0	0	506.817	276.7	0
331850	Root;k__Bacteria;p__Firmicutes;c__Clostridia;o__Clostridiales;f__Lachnospiraceae;g__Blautia;s__	180.187	0	0	250.865	32.0496	111.11	22.7049	33.5623	0	0	24.9401	3028.03	159.828	0	16.0202	0	547.963	233.915	0	0
331881	Root;k__Bacteria;p__Firmicutes;c__Clostridia;o__Clostridiales;f__Clostridiaceae;g__;s__	450.467	453.179	29.1061	27.8739	160.248	0	22.7049	50.3435	125.951	20.0885	0	819.058	0	0	96.121	0	24.9074	0	0	0
331912	Root;k__Bacteria;p__Firmicutes;c__Clostridia;o__Clostridiales;f__;g__;s__	855.887	0	611.227	222.992	32.0496	0	90.8195	33.5623	0	0	49.8802	0	0	229.033	0	0	0	0	0	0
332078	Root;k__Bacteria;p__Bacteroidetes;c__Bacteroidia;o__Bacteroidales;f__Bacteroidaceae;g__Bacteroides;s__	45.0467	151.06	0	0	1314.04	0	567.622	16.7812	55.9782	261.15	1271.94	0	0	1694.85	80.1009	0	0	0	0	0
332163	Root;k__Bacteria;p__Firmicutes;c__Clostridia;o__Clostridiales;f__Lachnospiraceae;g__Lachnospira;s__	11171.6	8610.4	261.955	0	0	0	46045.5	16.7812	0	0	55616.4	0	0	778.713	160.202	0	1021.2	0	0	0
332317	Root;k__Bacteria;p__Bacteroidetes;c__Bacteroidia;o__Bacteroidales;f__Bacteroidaceae;g__Bacteroides;s__	0	300609	0	808.344	0	222.221	0	50.3435	17941	117618	199.521	620.498	53.2759	778.713	1377.73	90.1343	24.9074	155.944	118.586	32597.6
332688	Root;k__Bacteria;p__Bacteroidetes;c__Bacteroidia;o__Bacteroidales;f__Bacteroidaceae;g__Bacteroides;s__Bacteroides fragilis	765.793	0	0	27.8739	5320.24	0	204.344	1795.59	27.9891	20.0885	1396.64	0	0	0	32.0403	0	49.8148	0	0	20.6183
332731	Root;k__Bacteria;p__Firmicutes;c__Clostridia;o__Clostridiales;f__Clostridiaceae;g__Clostridium;s__	0	151.06	756.758	0	32.0496	5166.64	90.8195	0	209.918	20.0885	324.221	0	0	0	3412.3	0	423.426	0	79.057	20.6183
333096	Root;k__Bacteria;p__Firmicutes;c__Clostridia;o__Clostridiales;f__Ruminococcaceae;g__Ruminococcus;s__	900.933	0	87.3182	139.37	897.39	0	1339.59	285.28	0	0	748.202	0	745.863	0	0	0	697.407	1013.63	1106.8	20.6183
333129	Root;k__Bacteria;p__Firmicutes;c__Clostridia;o__Clostridiales;f__Clostridiaceae;g__;s__	45.0467	0	145.53	0	64.0993	222.221	45.4098	16.7812	13.9945	0	0	0	0	0	608.767	0	0	0	79.057	103.092
334451	Root;k__Bacteria;p__Firmicutes;c__Clostridia;o__Clostridiales;f__;g__;s__	0	0	0	111.496	0	55.5552	295.163	33.5623	895.651	0	124.7	0	213.104	45.8066	16.0202	0	0	0	592.928	0
334506	Root;k__Bacteria;p__Bacteroidetes;c__Bacteroidia;o__Bacteroidales;f__Bacteroidaceae;g__Bacteroides;s__	0	151.06	0	0	993.539	0	862.785	83.9059	111.956	502.212	997.603	0	905.691	45.8066	16.0202	0	99.6296	0	0	0
335123	Root;k__Bacteria;p__Bacteroidetes;c__Bacteroidia;o__Bacteroidales;f__Bacteroidaceae;g__Bacteroides;s__	540.56	0	378.379	167.244	480.745	0	0	402.748	13.9945	241.062	0	0	1784.74	0	160.202	45.0672	0	155.944	39.5285	41.2367
335523	Root;k__Bacteria;p__Bacteroidetes;c__Bacteroidia;o__Bacteroidales;f__Bacteroidaceae;g__Bacteroides;s__Bacteroides ovatus	3558.69	0	0	0	0	0	90.8195	4346.32	41.9836	100.442	3716.07	0	1465.09	870.326	64.0807	22.5336	0	0	0	20.6183
335550	Root;k__Bacteria;p__Firmicutes;c__Clostridia;o__Clostridiales;f__Ruminococcaceae;g__Oscillospira;s__	18063.7	0	35800.5	12013.7	1121.74	0	204.344	10689.6	8298.77	359604	2070.03	9307.47	26.638	1145.17	64.0807	7481.15	323.796	818.704	513.871	40040.8
335701	Root;k__Bacteria;p__Firmicutes;c__Clostridia;o__Clostridiales;f__Lachnospiraceae;g__[Ruminococcus];s__[Ruminococcus] gnavus	540.56	1057.42	20694.4	6215.89	9102.1	722.218	24453.2	10253.3	77655.7	692309	5561.64	62397.3	426.207	1282.59	96.121	27491	181002	68147.4	8893.91	932217
335854	Root;k__Bacteria;p__Firmicutes;c__Clostridia;o__Clostridiales;f__Lachnospiraceae;g__Blautia;s__	0	151.06	58.2121	390.235	32.0496	111.11	45.4098	83.9059	139.945	220.973	74.8202	0	159.828	183.227	32.0403	0	74.7222	428.845	39.5285	0
335863	Root;k__Bacteria;p__Proteobacteria;c__Gammaproteobacteria;o__Enterobacteriales;f__Enterobacteriaceae;g__;s__	0	0	29.1061	1031.34	416.645	444.442	22.7049	100.687	839.673	1486.55	24.9401	3996.01	293.018	0	64.0807	22.5336	2341.3	311.887	1106.8	6309.21
335906	Root;k__Bacteria;p__Firmicutes;c__Clostridia;o__Clostridiales;f__Ruminococcaceae;g__;s__	0	0	0	27.8739	0	1277.77	1453.11	318.842	13.9945	0	1197.12	24.8199	0	229.033	0	18522.6	5629.07	0	0	0
336012	Root;k__Bacteria;p__Bacteroidetes;c__Bacteroidia;o__Bacteroidales;f__Bacteroidaceae;g__Bacteroides;s__	0	604.239	0	83.6218	1730.68	0	4949.66	755.153	0	421.858	2718.47	297.839	266.38	91.6133	224.282	0	0	584.788	0	20.6183
336133	Root;k__Bacteria;p__Firmicutes;c__Clostridia;o__Clostridiales;f__Lachnospiraceae;g__Blautia;s__	0	151.06	0	668.975	32.0496	55.5552	0	16.7812	13.9945	0	99.7603	471.579	266.38	91.6133	0	22.5336	1071.02	662.76	79.057	103.092
336228	Root;k__Bacteria;p__Firmicutes;c__Clostridia;o__Clostridiales;f__Veillonellaceae;g__Dialister;s__	180.187	0	109875	23330.5	157011	191110	29312	257809	13.9945	0	8305.05	645.318	268617	1099.36	496.625	22.5336	174.352	0	101430	41.2367
336325	Root;k__Bacteria;p__Firmicutes;c__Clostridia;o__Clostridiales;f__Clostridiaceae;g__SMB53;s__	0	1661.66	931.394	55.7479	64.0993	0	204.344	0	0	261.15	897.843	0	0	0	0	0	199.259	0	395.285	82.4734
336350	Root;k__Bacteria;p__Bacteroidetes;c__Bacteroidia;o__Bacteroidales;f__Bacteroidaceae;g__Bacteroides;s__Bacteroides ovatus	90.0933	151.06	29.1061	0	2339.62	0	45.4098	251.718	0	0	748.202	0	239.742	45.8066	0	45.0672	24.9074	0	0	20.6183
336614	Root;k__Bacteria;p__Firmicutes;c__Clostridia;o__Clostridiales;f__Lachnospiraceae;g__;s__	945.98	0	174.636	613.227	705.092	166.666	840.08	151.031	0	301.327	2469.07	0	319.656	0	16.0202	4416.58	2017.5	2806.98	79.057	247.42
336871	Root;k__Bacteria;p__Firmicutes;c__Clostridia;o__Clostridiales;f__Clostridiaceae;g__Clostridium;s__Clostridium perfringens	0	151.06	1542.62	0	64.0993	3277.76	22.7049	16.7812	293.886	0	473.862	0	26.638	137.42	5366.76	0	323.796	0	79.057	20.6183
337339	Root;k__Bacteria;p__Firmicutes;c__Clostridia;o__Clostridiales;f__Ruminococcaceae;g__Ruminococcus;s__Ruminococcus bromii	1621.68	0	465.697	362.361	1890.93	0	3814.42	536.997	13.9945	0	847.963	0	1758.11	91.6133	0	0	1295.19	1559.44	2332.18	41.2367
337538	Root;k__Bacteria;p__Firmicutes;c__Clostridia;o__Clostridiales;f__Lachnospiraceae;g__;s__	45.0467	0	21101.9	418.109	32.0496	0	90.8195	0	0	20.0885	99.7603	49.6399	26.638	0	0	450.672	124.537	311.887	0	20.6183
337735	Root;k__Bacteria;p__Firmicutes;c__Clostridia;o__Clostridiales;f__Lachnospiraceae;g__Dorea;s__	9459.8	30967.2	0	779718	241622	159721	170741	8927.58	258689	165670	173483	471.579	81458.9	32797.5	9996.59	13475.1	589160	260426	98979.4	206.183
337879	Root;k__Bacteria;p__Firmicutes;c__Clostridia;o__Clostridiales;f__Lachnospiraceae;g__;s__	0	302.119	0	0	0	0	0	0	0	200.885	4988.02	0	106.552	0	0	0	199.259	0	0	41.2367
337909	Root;k__Bacteria;p__Firmicutes;c__Clostridia;o__Clostridiales;f__Clostridiaceae;g__;s__	0	151.06	494.803	0	0	7833.29	0	0	209.918	20.0885	698.322	0	0	45.8066	3380.26	0	423.426	0	79.057	0
338063	Root;k__Bacteria;p__Actinobacteria;c__Actinobacteria;o__Bifidobacteriales;f__Bifidobacteriaceae;g__Bifidobacterium;s__	53110	0	268940	306.613	160.248	835773	782070	872.621	13434.8	0	224.461	99.2797	1624.92	641.293	32.0403	0	450027	428.845	79.057	144.328
338168	Root;k__Bacteria;p__Firmicutes;c__Clostridia;o__Clostridiales;f__Veillonellaceae;g__Dialister;s__	0	0	436.591	27.8739	288.447	1499.99	22.7049	637.684	0	0	24.9401	0	1331.9	0	16.0202	0	0	0	316.228	0
338992	Root;k__Bacteria;p__Firmicutes;c__Clostridia;o__Clostridiales;f__Lachnospiraceae;g__;s__	0	0	0	83.6218	32.0496	277.776	68.1146	83.9059	0	0	1197.12	0	0	4351.63	0	0	0	0	0	0
339087	Root;k__Bacteria;p__Firmicutes;c__Clostridia;o__Clostridiales;f__Ruminococcaceae;g__Faecalibacterium;s__Faecalibacterium prausnitzii	315.327	0	0	27.8739	1602.48	4666.64	90.8195	1409.62	13.9945	20.0885	972.663	8811.08	79.9139	5542.6	384.484	22.5336	49.8148	0	1976.43	0
339230	Root;k__Bacteria;p__Firmicutes;c__Clostridia;o__Clostridiales;f__Ruminococcaceae;g__;s__	0	0	0	0	0	222.221	272.459	100.687	0	0	224.461	0	0	0	0	698.541	523.056	0	0	0
339543	Root;k__Bacteria;p__Bacteroidetes;c__Bacteroidia;o__Bacteroidales;f__Bacteroidaceae;g__Bacteroides;s__	1261.31	0	902.288	27.8739	929.44	0	0	453.092	13.9945	20.0885	0	0	559.397	45.8066	16.0202	90.1343	0	0	237.171	20.6183
339599	Root;k__Bacteria;p__Bacteroidetes;c__Bacteroidia;o__Bacteroidales;f__Bacteroidaceae;g__Bacteroides;s__Bacteroides fragilis	675.7	1661.66	0	1449.45	673.042	111.11	363.278	1963.4	195.924	1466.46	15413	198.559	293.018	641.293	160.202	1171.75	2640.19	38.9859	0	3525.74
339790	Root;k__Bacteria;p__Firmicutes;c__Clostridia;o__Clostridiales;f__Lachnospiraceae;g__Blautia;s__	13018.5	657865	16590.5	187508	17146.6	44777.5	17346.5	16781.2	106317	238611	36287.8	124.1	79727.4	46081.5	29060.6	8405.03	42417.3	349353	76408.6	15113.2
339857	Root;k__Bacteria;p__Firmicutes;c__Clostridia;o__Clostridiales;f__Ruminococcaceae;g__Faecalibacterium;s__Faecalibacterium prausnitzii	315.327	0	2794.18	306.613	0	666.663	1226.06	50.3435	0	0	698.322	0	0	0	16.0202	112.668	0	0	0	0
340113	Root;k__Bacteria;p__Firmicutes;c__Clostridia;o__Clostridiales;f__Veillonellaceae;g__Dialister;s__	0	0	58.2121	0	160.248	277.776	45.4098	604.122	0	0	0	0	399.57	0	0	0	0	0	118.586	0
340146	Root;k__Bacteria;p__Bacteroidetes;c__Bacteroidia;o__Bacteroidales;f__Rikenellaceae;g__;s__	14369.9	0	0	0	21120.7	0	0	0	0	0	0	0	22189.4	6870.99	0	0	0	6393.69	0	639.169
340168	Root;k__Bacteria;p__Firmicutes;c__Clostridia;o__Clostridiales;f__Ruminococcaceae;g__Ruminococcus;s__	135.14	0	87.3182	27.8739	288.447	0	590.327	83.9059	0	0	149.64	0	239.742	45.8066	0	0	49.8148	233.915	197.643	0
340247	Root;k__Bacteria;p__Bacteroidetes;c__Bacteroidia;o__Bacteroidales;f__Bacteroidaceae;g__Bacteroides;s__	3693.83	0	2095.64	445.983	1698.63	0	0	1929.83	41.9836	301.327	24.9401	0	2876.9	0	304.383	90.1343	0	77.9718	39.5285	61.855
340520	Root;k__Bacteria;p__Firmicutes;c__Clostridia;o__Clostridiales;f__Veillonellaceae;g__Dialister;s__	0	0	145.53	27.8739	160.248	222.221	45.4098	117.468	0	0	0	0	213.104	0	0	0	0	0	39.5285	0
340759	Root;k__Bacteria;p__Firmicutes;c__Clostridia;o__Clostridiales;f__;g__;s__	0	453.179	87.3182	278.739	32.0496	55.5552	45.4098	134.249	825.678	80.3539	423.981	0	0	137.42	0	1036.54	149.444	77.9718	118.586	0
340761	Root;k__Bacteria;p__Firmicutes;c__Clostridia;o__Clostridiales;f__Lachnospiraceae;g__;s__	1982.05	0	1338.88	1588.81	1378.13	722.218	7946.71	1141.12	13.9945	582.566	7008.16	24.8199	586.035	45.8066	0	9013.43	3038.7	4444.39	316.228	536.077
341024	Root;k__Bacteria;p__Firmicutes;c__Clostridia;o__Clostridiales;f__Ruminococcaceae;g__;s__	0	0	0	0	0	333.331	476.802	33.5623	0	0	224.461	0	0	0	0	1509.75	1569.17	0	0	0
341561	Root;k__Bacteria;p__Firmicutes;c__Clostridia;o__Clostridiales;f__Clostridiaceae;g__;s__	45.0467	302.119	523.909	27.8739	160.248	444.442	181.639	369.186	111.956	40.1769	0	0	0	0	1169.47	0	0	0	869.627	226.802
341724	Root;k__Bacteria;p__Firmicutes;c__Clostridia;o__Clostridiales;f__Ruminococcaceae;g__;s__	0	0	0	0	0	333.331	658.441	67.1247	0	0	274.341	0	0	0	0	1284.41	1071.02	0	0	0
341820	Root;k__Bacteria;p__Firmicutes;c__Clostridia;o__Clostridiales;f__Ruminococcaceae;g__Oscillospira;s__	225.233	0	407.485	111.496	32.0496	0	0	167.812	69.9727	3736.46	0	198.559	0	0	0	90.1343	0	0	0	577.314
341920	Root;k__Bacteria;p__Firmicutes;c__Clostridia;o__Clostridiales;f__Ruminococcaceae;g__Faecalibacterium;s__Faecalibacterium prausnitzii	0	0	29.1061	0	64.0993	499.997	249.754	100.687	0	0	249.401	148.92	0	549.68	16.0202	0	0	0	118.586	0
342115	Root;k__Bacteria;p__Firmicutes;c__Clostridia;o__Clostridiales;f__Lachnospiraceae;g__;s__	0	0	0	445.983	9230.3	2388.88	7401.79	2953.49	0	20.0885	2070.03	0	12360	687.099	1762.22	0	0	0	0	0
342427	Root;k__Bacteria;p__Firmicutes;c__Clostridia;o__Clostridiales;f__Veillonellaceae;g__Veillonella;s__Veillonella dispar	0	0	145.53	27.8739	32.0496	499.997	0	184.593	13.9945	0	99.7603	0	0	4855.5	576.726	22.5336	0	38.9859	1699.73	0
342603	Root;k__Bacteria;p__Firmicutes;c__Clostridia;o__Clostridiales;f__;g__;s__	0	0	1193.35	0	160.248	6444.41	22.7049	16.7812	209.918	0	249.401	0	0	45.8066	7577.54	0	373.611	0	355.757	20.6183
342830	Root;k__Bacteria;p__Firmicutes;c__Clostridia;o__Clostridiales;f__Lachnospiraceae;g__;s__	45.0467	151.06	0	139.37	64.0993	166.666	136.229	16.7812	0	0	473.862	0	79.9139	91.6133	0	22.5336	174.352	1169.58	79.057	0
342859	Root;k__Bacteria;p__Firmicutes;c__Clostridia;o__Clostridiales;f__Peptostreptococcaceae;g__;s__	0	2265.9	0	83.6218	0	0	22.7049	0	153.94	0	24.9401	0	53.2759	91.6133	1121.41	45.0672	0	0	316.228	20.6183
342935	Root;k__Bacteria;p__Firmicutes;c__Clostridia;o__Clostridiales;f__Clostridiaceae;g__Clostridium;s__Clostridium perfringens	0	0	1280.67	0	0	1222.22	22.7049	16.7812	97.9618	0	299.281	0	26.638	0	1746.2	0	124.537	0	79.057	0
342952	Root;k__Bacteria;p__Proteobacteria;c__Gammaproteobacteria;o__Enterobacteriales;f__Enterobacteriaceae;g__;s__	0	0	320.167	0	64.0993	0	158.934	352.405	181.929	421.858	0	546.038	106.552	45.8066	0	0	323.796	0	158.114	680.405
343197	Root;k__Bacteria;p__Bacteroidetes;c__Bacteroidia;o__Bacteroidales;f__Bacteroidaceae;g__Bacteroides;s__Bacteroides fragilis	45.0467	0	0	27.8739	192.298	0	68.1146	184.593	0	40.1769	174.581	24.8199	0	45.8066	0	67.6008	24.9074	0	0	103.092
343352	Root;k__Bacteria;p__Bacteroidetes;c__Bacteroidia;o__Bacteroidales;f__Bacteroidaceae;g__Bacteroides;s__	0	302.119	0	0	512.794	0	385.983	0	13.9945	160.708	1271.94	0	26.638	1007.75	0	0	0	0	39.5285	0
344118	Root;k__Bacteria;p__Firmicutes;c__Clostridia;o__Clostridiales;f__;g__;s__	90.0933	3474.37	494.803	8083.44	96.1489	55.5552	249.754	1275.37	3330.7	140.619	20475.8	0	53.2759	183.227	0	3109.63	13051.5	467.831	434.814	20.6183
344154	Root;k__Bacteria;p__Bacteroidetes;c__Bacteroidia;o__Bacteroidales;f__Bacteroidaceae;g__Bacteroides;s__Bacteroides uniformis	0	0	0	0	320.496	0	431.393	0	13.9945	60.2654	773.143	99.2797	53.2759	0	0	0	0	0	0	0
344313	Root;k__Bacteria;p__Firmicutes;c__Clostridia;o__Clostridiales;f__Ruminococcaceae;g__Ruminococcus;s__Ruminococcus bromii	2477.57	0	931.394	585.353	3493.41	0	5539.99	906.183	27.9891	0	673.382	0	4155.52	183.227	0	0	2042.41	3430.76	3557.57	0
344326	Root;k__Bacteria;p__Firmicutes;c__Clostridia;o__Clostridiales;f__Clostridiaceae;g__Clostridium;s__	0	0	232.849	0	0	1999.99	0	0	69.9727	0	74.8202	0	0	45.8066	1874.36	0	49.8148	0	39.5285	0
344428	Root;k__Bacteria;p__Firmicutes;c__Clostridia;o__Clostridiales;f__Lachnospiraceae;g__Dorea;s__	0	151.06	0	529.605	416.645	0	22.7049	0	153.94	220.973	149.64	0	53.2759	0	16.0202	0	772.13	233.915	0	41.2367
344430	Root;k__Bacteria;p__Firmicutes;c__Clostridia;o__Clostridiales;f__Ruminococcaceae;g__Faecalibacterium;s__Faecalibacterium prausnitzii	0	0	1600.83	362.361	0	555.552	499.507	33.5623	0	0	399.041	0	0	45.8066	16.0202	90.1343	24.9074	0	0	41.2367
344573	Root;k__Bacteria;p__Firmicutes;c__Clostridia;o__Clostridiales;f__Ruminococcaceae;g__Faecalibacterium;s__Faecalibacterium prausnitzii	45.0467	0	0	0	160.248	555.552	0	117.468	0	0	149.64	744.598	26.638	732.906	32.0403	0	124.537	0	395.285	0
344895	Root;k__Bacteria;p__Bacteroidetes;c__Bacteroidia;o__Bacteroidales;f__Bacteroidaceae;g__Bacteroides;s__Bacteroides uniformis	0	0	0	83.6218	512.794	0	22.7049	654.466	111.956	903.981	49.8802	248.199	293.018	274.84	0	0	24.9074	0	0	41.2367
345158	Root;k__Bacteria;p__Firmicutes;c__Clostridia;o__Clostridiales;f__;g__;s__	0	906.358	203.742	0	32.0496	0	113.524	0	27.9891	0	24.9401	0	26.638	0	304.383	22.5336	74.7222	0	197.643	20.6183
345176	Root;k__Bacteria;p__Firmicutes;c__Clostridia;o__Clostridiales;f__Ruminococcaceae;g__;s__	810.84	0	145.53	250.865	801.241	277.776	1135.24	251.718	0	200.885	1870.51	0	213.104	45.8066	0	3740.58	1170.65	2222.2	79.057	164.947
345303	Root;k__Bacteria;p__Firmicutes;c__Clostridia;o__Clostridiales;f__;g__;s__	0	1510.6	58.2121	668.975	64.0993	0	0	0	517.798	60.2654	24.9401	49.6399	0	0	0	135.202	348.704	0	237.171	20.6183
345362	Root;k__Bacteria;p__Proteobacteria;c__Gammaproteobacteria;o__Enterobacteriales;f__Enterobacteriaceae;g__;s__	225.233	0	814.97	278.739	192.298	0	363.278	654.466	391.847	662.919	0	1116.9	186.466	0	16.0202	22.5336	547.963	155.944	513.871	1134.01
345473	Root;k__Bacteria;p__Firmicutes;c__Clostridia;o__Clostridiales;f__Lachnospiraceae;g__Blautia;s__	135.14	151.06	0	167.244	0	166.666	0	33.5623	0	0	199.521	0	479.483	0	0	0	174.352	0	79.057	1958.74
345665	Root;k__Bacteria;p__Firmicutes;c__Clostridia;o__Clostridiales;f__Lachnospiraceae;g__Blautia;s__	0	755.298	58.2121	55.7479	0	0	45.4098	0	125.951	180.796	0	0	106.552	0	16.0202	22.5336	49.8148	194.929	39.5285	20.6183
346639	Root;k__Bacteria;p__Firmicutes;c__Clostridia;o__Clostridiales;f__;g__;s__	135.14	0	0	0	1410.18	0	613.032	16.7812	0	80.3539	224.461	0	0	0	0	0	74.7222	0	0	0
346811	Root;k__Bacteria;p__Bacteroidetes;c__Bacteroidia;o__Bacteroidales;f__Bacteroidaceae;g__Bacteroides;s__	0	302.119	0	0	192.298	0	136.229	0	13.9945	220.973	2369.31	0	53.2759	1832.27	32.0403	0	0	38.9859	79.057	0
347237	Root;k__Bacteria;p__Firmicutes;c__Clostridia;o__Clostridiales;f__;g__;s__	16261.8	0	6112.27	5546.91	5736.89	0	6334.66	167.812	13.9945	0	4214.87	0	239.742	2748.4	0	0	0	0	0	0
347325	Root;k__Bacteria;p__Firmicutes;c__Clostridia;o__Clostridiales;f__Ruminococcaceae;g__Faecalibacterium;s__Faecalibacterium prausnitzii	45.0467	0	611.227	27.8739	32.0496	333.331	522.212	117.468	0	0	174.581	74.4598	0	0	16.0202	67.6008	0	0	0	0
347333	Root;k__Bacteria;p__Firmicutes;c__Clostridia;o__Clostridiales;f__Veillonellaceae;g__Dialister;s__	0	0	349.273	195.118	352.546	1055.55	90.8195	620.903	0	0	0	0	639.311	0	0	0	0	0	237.171	0
347382	Root;k__Bacteria;p__Firmicutes;c__Clostridia;o__Clostridiales;f__Lachnospiraceae;g__;s__	45.0467	1359.54	29.1061	724.723	128.199	1499.99	1089.83	100.687	0	0	598.562	0	452.845	274.84	16.0202	135.202	871.759	4405.41	355.757	41.2367
347529	Root;k__Bacteria;p__Firmicutes;c__Bacilli;o__Turicibacterales;f__Turicibacteraceae;g__Turicibacter;s__	135.14	0	29.1061	0	3172.91	0	953.605	16.7812	41.9836	0	399.041	0	0	45.8066	160.202	923.877	74.7222	389.859	39.5285	20.6183
347575	Root;k__Bacteria;p__Firmicutes;c__Clostridia;o__Clostridiales;f__Peptostreptococcaceae;g__;s__	45.0467	906.358	1222.45	0	0	55.5552	522.212	16.7812	97.9618	0	0	0	26.638	0	720.908	22.5336	0	0	355.757	20.6183
347639	Root;k__Bacteria;p__Firmicutes;c__Clostridia;o__Clostridiales;f__Lachnospiraceae;g__;s__	0	151.06	0	27.8739	0	55.5552	0	0	55.9782	120.531	0	0	0	0	80.1009	225.336	0	584.788	0	0
348009	Root;k__Bacteria;p__Firmicutes;c__Clostridia;o__Clostridiales;f__Ruminococcaceae;g__Oscillospira;s__	5946.16	0	0	0	0	0	249.754	604.122	0	0	24.9401	0	399.57	183.227	0	0	0	0	0	0
348233	Root;k__Bacteria;p__Bacteroidetes;c__Bacteroidia;o__Bacteroidales;f__Bacteroidaceae;g__Bacteroides;s__	45.0467	1359.54	0	0	5288.19	0	3882.53	0	489.809	1466.46	12270.5	74.4598	106.552	13009.1	432.545	0	0	38.9859	79.057	0
348509	Root;k__Bacteria;p__Firmicutes;c__Clostridia;o__Clostridiales;f__Lachnospiraceae;g__;s__	0	1963.78	58.2121	1449.45	0	222.221	0	0	181.929	381.681	24.9401	0	0	91.6133	288.363	1059.08	0	4132.51	0	0
348670	Root;k__Bacteria;p__Bacteroidetes;c__Bacteroidia;o__Bacteroidales;f__Bacteroidaceae;g__Bacteroides;s__	495.513	48490.2	378.379	1393.7	677305	1388.88	305789	151.031	28870.8	82985.5	690815	2655.73	1598.28	748480	20858.3	67.6008	124.537	389.859	395.285	82.4734
348751	Root;k__Bacteria;p__Firmicutes;c__Clostridia;o__Clostridiales;f__;g__;s__	0	0	58.2121	222.992	64.0993	0	22.7049	218.155	895.651	80.3539	673.382	0	0	91.6133	0	788.676	398.519	77.9718	79.057	0
348914	Root;k__Bacteria;p__Firmicutes;c__Clostridia;o__Clostridiales;f__Peptostreptococcaceae;g__;s__	45.0467	453.179	378.379	27.8739	384.596	277.776	476.802	285.28	433.831	0	224.461	0	0	183.227	336.424	180.269	1743.52	0	474.342	185.565
349303	Root;k__Bacteria;p__Firmicutes;c__Clostridia;o__Clostridiales;f__Lachnospiraceae;g__;s__	45.0467	0	0	0	64.0993	0	522.212	83.9059	0	0	249.401	0	0	0	16.0202	270.403	99.6296	194.929	0	41.2367
349482	Root;k__Bacteria;p__Firmicutes;c__Clostridia;o__Clostridiales;f__;g__;s__	3018.13	0	116.424	167.244	1057.64	55.5552	1339.59	520.216	0	40.1769	1720.87	0	186.466	0	0	2546.3	572.87	1169.58	39.5285	82.4734
349661	Root;k__Bacteria;p__Bacteroidetes;c__Bacteroidia;o__Bacteroidales;f__Bacteroidaceae;g__Bacteroides;s__Bacteroides uniformis	0	0	29.1061	0	32.0496	0	0	50.3435	27.9891	261.15	24.9401	124.1	996793	91.6133	32.0403	0	0	155.944	0	0
350090	Root;k__Bacteria;p__Firmicutes;c__Clostridia;o__Clostridiales;f__;g__;s__	45.0467	906.358	2270.27	195.118	384.596	0	567.622	83.9059	601.766	40.1769	49.8802	0	0	91.6133	2098.64	67.6008	74.7222	0	276.7	82.4734
350091	Root;k__Bacteria;p__Firmicutes;c__Clostridia;o__Clostridiales;f__;g__;s__	1711.77	453.179	0	34117.7	0	12444.4	0	1241.81	0	0	6983.22	0	79.9139	0	3732.7	22.5336	0	818.704	79.057	41.2367
350277	Root;k__Bacteria;p__Bacteroidetes;c__Bacteroidia;o__Bacteroidales;f__Bacteroidaceae;g__Bacteroides;s__Bacteroides uniformis	45.0467	4078.61	0	8362.18	78681.9	55.5552	431.393	88218.6	18640.7	110487	9103.13	27450.8	35348.6	53089.9	128.161	0	697.407	3937.58	0	3958.72
350681	Root;k__Bacteria;p__Firmicutes;c__Clostridia;o__Clostridiales;f__Ruminococcaceae;g__;s__	0	0	0	0	64.0993	388.887	454.098	117.468	0	0	374.101	0	0	45.8066	0	2456.16	1768.43	0	0	0
351047	Root;k__Bacteria;p__Bacteroidetes;c__Bacteroidia;o__Bacteroidales;f__Bacteroidaceae;g__Bacteroides;s__	0	1208.48	0	222.992	4262.6	55.5552	1793.69	50.3435	447.826	1566.9	19303.6	0	879.053	15482.6	480.605	0	0	0	79.057	20.6183
351095	Root;k__Bacteria;p__Firmicutes;c__Clostridia;o__Clostridiales;f__Ruminococcaceae;g__;s__	270.28	0	698.546	111.496	993.539	0	0	0	377.853	0	0	49.6399	0	0	0	45.0672	273.981	0	79.057	0
351162	Root;k__Bacteria;p__Bacteroidetes;c__Bacteroidia;o__Bacteroidales;f__Bacteroidaceae;g__Bacteroides;s__	945.98	0	145.53	0	448.695	0	0	134.249	0	0	0	0	159.828	45.8066	32.0403	22.5336	0	0	0	0
351231	Root;k__Bacteria;p__Bacteroidetes;c__Bacteroidia;o__Bacteroidales;f__Bacteroidaceae;g__Bacteroides;s__Bacteroides fragilis	1351.4	151.06	0	613.227	1185.84	0	113.524	2382.93	55.9782	1486.55	3341.97	198.559	479.483	549.68	80.1009	1194.28	697.407	38.9859	0	721.642
351406	Root;k__Bacteria;p__Firmicutes;c__Clostridia;o__Clostridiales;f__Peptostreptococcaceae;g__;s__	45.0467	302.119	0	0	64.0993	111.11	181.639	83.9059	139.945	0	24.9401	0	53.2759	45.8066	144.182	90.1343	348.704	0	39.5285	82.4734
352243	Root;k__Bacteria;p__Firmicutes;c__Clostridia;o__Clostridiales;f__;g__;s__	3333.45	302.119	0	0	1858.88	666.663	2838.11	352.405	0	0	1970.27	0	5620.61	137.42	64.0807	0	0	467.831	2767	20.6183
352246	Root;k__Bacteria;p__Proteobacteria;c__Gammaproteobacteria;o__Enterobacteriales;f__Enterobacteriaceae;g__;s__	0	0	87.3182	27.8739	0	0	68.1146	50.3435	69.9727	100.442	0	223.379	26.638	0	0	0	49.8148	0	39.5285	164.947
352304	Root;k__Bacteria;p__Firmicutes;c__Clostridia;o__Clostridiales;f__;g__;s__	18829.5	38218.1	11293.2	10898.7	2724.22	277.776	3473.85	6527.88	0	321.416	1995.21	0	3196.56	366.453	0	135.202	871.759	0	237.171	0
352529	Root;k__Bacteria;p__Firmicutes;c__Clostridia;o__Clostridiales;f__Lachnospiraceae;g__[Ruminococcus];s__	135.14	0	785.864	418.109	480.745	111.11	136.229	620.903	1539.4	60.2654	1122.3	0	53.2759	91.6133	0	1081.61	996.296	233.915	158.114	82.4734
353032	Root;k__Bacteria;p__Firmicutes;c__Clostridia;o__Clostridiales;f__;g__;s__	0	0	0	167.244	737.142	0	90.8195	0	83.9673	0	24.9401	0	0	0	0	0	149.444	77.9718	0	20.6183
353142	Root;k__Bacteria;p__Bacteroidetes;c__Bacteroidia;o__Bacteroidales;f__Bacteroidaceae;g__Bacteroides;s__Bacteroides fragilis	180.187	0	0	222.992	192.298	0	113.524	704.809	41.9836	743.273	1695.93	223.379	186.466	366.453	64.0807	856.276	448.333	38.9859	39.5285	494.84
353149	Root;k__Bacteria;p__Firmicutes;c__Clostridia;o__Clostridiales;f__Lachnospiraceae;g__;s__	0	604.239	29.1061	27.8739	0	222.221	0	0	97.9618	220.973	24.9401	0	0	137.42	112.141	405.605	0	116.958	0	61.855
353495	Root;k__Bacteria;p__Firmicutes;c__Clostridia;o__Clostridiales;f__Clostridiaceae;g__;s__	45.0467	151.06	873.182	0	320.496	333.331	635.737	503.435	55.9782	0	49.8802	0	0	0	1073.35	0	124.537	0	711.513	206.183
354171	Root;k__Bacteria;p__Firmicutes;c__Clostridia;o__Clostridiales;f__Lachnospiraceae;g__;s__	0	1057.42	58.2121	418.109	32.0496	1166.66	1294.18	201.374	0	0	274.341	0	319.656	412.26	0	90.1343	672.5	2417.13	197.643	20.6183
354260	Root;k__Bacteria;p__Bacteroidetes;c__Bacteroidia;o__Bacteroidales;f__Bacteroidaceae;g__Bacteroides;s__Bacteroides fragilis	90.0933	302.119	0	27.8739	128.199	0	22.7049	201.374	0	80.3539	448.921	0	0	45.8066	0	67.6008	124.537	0	0	144.328
354334	Root;k__Bacteria;p__Firmicutes;c__Clostridia;o__Clostridiales;f__Ruminococcaceae;g__;s__	45.0467	0	2212.06	891.966	0	3333.31	999.015	117.468	0	20.0885	1072.42	0	0	183.227	80.1009	270.403	24.9074	0	0	103.092
354647	Root;k__Bacteria;p__Proteobacteria;c__Gammaproteobacteria;o__Enterobacteriales;f__Enterobacteriaceae;g__;s__	0	0	116.424	0	0	0	68.1146	67.1247	97.9618	20.0885	0	99.2797	0	0	0	0	0	0	0	185.565
354850	Root;k__Bacteria;p__Bacteroidetes;c__Bacteroidia;o__Bacteroidales;f__Bacteroidaceae;g__Bacteroides;s__	90.0933	0	0	27.8739	320.496	0	272.459	16.7812	0	120.531	4564.03	0	26.638	1145.17	16.0202	22.5336	0	0	0	0
355240	Root;k__Bacteria;p__Firmicutes;c__Clostridia;o__Clostridiales;f__Ruminococcaceae;g__Faecalibacterium;s__Faecalibacterium prausnitzii	11802.2	0	0	0	0	33833.1	29243.9	16.7812	0	180.796	12519.9	49.6399	0	0	80.1009	0	0	0	0	0
355307	Root;k__Bacteria;p__Firmicutes;c__Clostridia;o__Clostridiales;f__Ruminococcaceae;g__;s__	945.98	1057.42	0	0	192.298	111.11	45.4098	0	0	0	174.581	0	0	0	16.0202	0	1693.7	0	553.399	20.6183
356162	Root;k__Bacteria;p__Firmicutes;c__Clostridia;o__Clostridiales;f__Lachnospiraceae;g__;s__	0	2870.13	29.1061	27.8739	0	388.887	22.7049	33.5623	223.913	582.566	0	0	26.638	45.8066	480.605	1284.41	0	311.887	0	41.2367
356745	Root;k__Bacteria;p__Firmicutes;c__Clostridia;o__Clostridiales;f__Ruminococcaceae;g__Ruminococcus;s__	7928.21	0	1106.03	641.101	12403.2	166.666	6493.59	839.059	41.9836	0	972.663	0	2210.95	45.8066	16.0202	0	3038.7	2884.96	2767	20.6183
356843	Root;k__Bacteria;p__Actinobacteria;c__Actinobacteria;o__Bifidobacteriales;f__Bifidobacteriaceae;g__Bifidobacterium;s__	90.0933	0	436.591	0	0	999.994	1498.52	16.7812	69.9727	0	0	0	0	0	0	0	597.778	0	0	0
356883	Root;k__Bacteria;p__Firmicutes;c__Clostridia;o__Clostridiales;f__Lachnospiraceae;g__Blautia;s__	25811.7	906.358	727.652	13100.8	3140.86	12666.6	3700.9	5504.22	2812.9	1888.32	8554.45	24.8199	48774.1	6183.9	464.585	0	9614.26	2027.27	18183.1	4865.93
356897	Root;k__Bacteria;p__Firmicutes;c__Clostridia;o__Clostridiales;f__Lachnospiraceae;g__;s__	0	0	0	10870.8	0	222.221	0	0	0	0	149.64	0	2557.24	2061.3	16.0202	315.47	24.9074	0	79.057	0
356927	Root;k__Bacteria;p__Firmicutes;c__Clostridia;o__Clostridiales;f__Lachnospiraceae;g__[Ruminococcus];s__	0	0	58.2121	83.6218	160.248	55.5552	136.229	0	447.826	0	74.8202	0	106.552	229.033	48.0605	0	49.8148	545.803	0	0
356954	Root;k__Bacteria;p__Bacteroidetes;c__Bacteroidia;o__Bacteroidales;f__Bacteroidaceae;g__Bacteroides;s__Bacteroides uniformis	0	0	0	0	288.447	0	295.163	83.9059	69.9727	160.708	0	24.8199	53.2759	91.6133	0	0	0	0	0	0
356955	Root;k__Bacteria;p__Firmicutes;c__Clostridia;o__Clostridiales;f__Veillonellaceae;g__Dialister;s__	0	0	2648.65	362.361	2788.32	4555.53	431.393	5051.13	0	0	74.8202	0	3276.47	0	16.0202	0	0	0	1225.38	0
357002	Root;k__Bacteria;p__Firmicutes;c__Clostridia;o__Clostridiales;f__Lachnospiraceae;g__;s__	90.0933	0	29.1061	111.496	224.347	111.11	227.049	184.593	0	40.1769	897.843	0	53.2759	0	16.0202	1870.29	523.056	662.76	39.5285	0
357031	Root;k__Bacteria;p__Firmicutes;c__Clostridia;o__Clostridiales;f__Lachnospiraceae;g__;s__	0	604.239	0	278.739	32.0496	611.108	272.459	16.7812	0	40.1769	299.281	0	266.38	274.84	0	67.6008	423.426	3781.63	355.757	0
357111	Root;k__Bacteria;p__Firmicutes;c__Clostridia;o__Clostridiales;f__Lachnospiraceae;g__;s__	45.0467	0	1746.36	613.227	352.546	111.11	1612.05	385.967	2588.99	0	274.341	0	426.207	1832.27	208.262	0	24.9074	2183.21	0	0
357168	Root;k__Bacteria;p__Firmicutes;c__Clostridia;o__Clostridiales;f__Lachnospiraceae;g__Blautia;s__	405.42	0	349.273	83.6218	32.0496	111.11	45.4098	0	489.809	0	24.9401	24.8199	7032.42	91.6133	0	0	74.7222	77.9718	0	61.855
357241	Root;k__Bacteria;p__Bacteroidetes;c__Bacteroidia;o__Bacteroidales;f__Bacteroidaceae;g__Bacteroides;s__Bacteroides uniformis	0	0	0	139.37	576.893	0	0	755.153	167.935	903.981	174.581	248.199	266.38	412.26	0	0	24.9074	194.929	0	82.4734
357262	Root;k__Bacteria;p__Firmicutes;c__Clostridia;o__Clostridiales;f__Lachnospiraceae;g__;s__	495.513	0	436.591	195.118	320.496	111.11	1929.91	234.936	0	140.619	1321.82	0	213.104	0	0	1419.62	697.407	818.704	39.5285	61.855
357264	Root;k__Bacteria;p__Firmicutes;c__Clostridia;o__Clostridiales;f__Peptostreptococcaceae;g__;s__	45.0467	2719.07	1018.71	55.7479	64.0993	0	340.573	0	251.902	20.0885	49.8802	0	0	0	1073.35	22.5336	24.9074	0	592.928	82.4734
357299	Root;k__Bacteria;p__Firmicutes;c__Clostridia;o__Clostridiales;f__Ruminococcaceae;g__Faecalibacterium;s__Faecalibacterium prausnitzii	270.28	151.06	0	27.8739	993.539	1444.44	90.8195	1225.03	0	0	249.401	1588.48	0	732.906	96.121	0	0	0	395.285	0
357303	Root;k__Bacteria;p__Bacteroidetes;c__Bacteroidia;o__Bacteroidales;f__Bacteroidaceae;g__Bacteroides;s__	1711.77	453.179	727.652	1059.21	544.844	0	0	620.903	125.951	1386.1	349.161	24.8199	10655.2	503.873	1233.55	653.474	0	233.915	2727.47	164.947
357412	Root;k__Bacteria;p__Firmicutes;c__Clostridia;o__Clostridiales;f__Lachnospiraceae;g__;s__	135.14	0	116.424	167.244	96.1489	55.5552	431.393	83.9059	0	140.619	723.262	24.8199	53.2759	0	0	2095.62	398.519	857.69	0	41.2367
357529	Root;k__Bacteria;p__Firmicutes;c__Clostridia;o__Clostridiales;f__Clostridiaceae;g__Clostridium;s__	270.28	1208.48	86241.3	11456.2	13685.2	4111.09	7265.56	2500.39	1441.44	0	7980.83	173.74	1678.19	6412.93	448.565	90.1343	7347.68	0	12688.6	0
357640	Root;k__Bacteria;p__Firmicutes;c__Clostridia;o__Clostridiales;f__Ruminococcaceae;g__Faecalibacterium;s__Faecalibacterium prausnitzii	90.0933	0	1746.36	111.496	0	777.773	908.195	50.3435	0	0	199.521	0	0	45.8066	16.0202	45.0672	0	0	39.5285	20.6183
357724	Root;k__Bacteria;p__Firmicutes;c__Clostridia;o__Clostridiales;f__Ruminococcaceae;g__Ruminococcus;s__Ruminococcus bromii	1621.68	0	378.379	1226.45	2563.97	55.5552	4313.93	688.028	0	0	1222.06	24.8199	4848.11	137.42	0	0	5230.56	4951.21	4664.36	61.855
357757	Root;k__Bacteria;p__Bacteroidetes;c__Bacteroidia;o__Bacteroidales;f__Bacteroidaceae;g__Bacteroides;s__	4099.25	0	2270.27	1198.58	1378.13	55.5552	22.7049	1527.09	41.9836	341.504	74.8202	24.8199	2956.81	91.6133	272.343	202.802	0	233.915	1146.33	82.4734
357781	Root;k__Bacteria;p__Firmicutes;c__Clostridia;o__Clostridiales;f__Lachnospiraceae;g__Blautia;s__	0	906.358	0	167.244	32.0496	0	0	0	139.945	120.531	0	0	133.19	137.42	16.0202	0	24.9074	194.929	39.5285	20.6183
357793	Root;k__Bacteria;p__Firmicutes;c__Clostridia;o__Clostridiales;f__Lachnospiraceae;g__Blautia;s__	135.14	1963.78	116.424	557.479	0	166.666	136.229	83.9059	377.853	522.3	49.8802	0	186.466	91.6133	96.121	0	99.6296	818.704	513.871	20.6183
357944	Root;k__Bacteria;p__Firmicutes;c__Clostridia;o__Clostridiales;f__Ruminococcaceae;g__Ruminococcus;s__	675.7	0	0	0	544.844	0	68.1146	0	0	0	274.341	0	106.552	0	0	0	323.796	38.9859	0	0
357971	Root;k__Bacteria;p__Firmicutes;c__Clostridia;o__Clostridiales;f__Lachnospiraceae;g__Blautia;s__	0	3474.37	0	947.714	2435.77	0	431.393	0	6731.38	50281.4	24.9401	0	0	4351.63	0	4281.38	24.9074	506.817	79.057	0
357978	Root;k__Bacteria;p__Firmicutes;c__Clostridia;o__Clostridiales;f__Ruminococcaceae;g__;s__	0	0	0	0	0	111.11	272.459	50.3435	0	0	149.64	0	0	0	0	766.142	523.056	0	0	0
357984	Root;k__Bacteria;p__Firmicutes;c__Clostridia;o__Clostridiales;f__Peptostreptococcaceae;g__;s__	0	1208.48	465.697	55.7479	32.0496	0	181.639	0	13.9945	0	0	0	0	45.8066	320.403	0	49.8148	0	118.586	20.6183
358008	Root;k__Bacteria;p__Firmicutes;c__Clostridia;o__Clostridiales;f__Ruminococcaceae;g__Faecalibacterium;s__Faecalibacterium prausnitzii	90.0933	0	3463.62	83.6218	0	166.666	1475.82	151.031	0	0	548.682	0	0	45.8066	0	45.0672	0	0	0	20.6183
358018	Root;k__Bacteria;p__Firmicutes;c__Clostridia;o__Clostridiales;f__Lachnospiraceae;g__;s__	0	1208.48	0	696.849	0	333.331	0	0	69.9727	60.2654	124.7	0	0	0	80.1009	315.47	0	1325.52	0	0
358045	Root;k__Bacteria;p__Bacteroidetes;c__Bacteroidia;o__Bacteroidales;f__Bacteroidaceae;g__Bacteroides;s__	1081.12	0	669.44	139.37	608.943	55.5552	0	419.529	27.9891	261.15	0	0	1358.54	0	256.323	67.6008	0	77.9718	118.586	82.4734
358100	Root;k__Bacteria;p__Firmicutes;c__Clostridia;o__Clostridiales;f__Lachnospiraceae;g__Blautia;s__	180.187	0	29.1061	250.865	0	55.5552	0	0	0	20.0885	0	148.92	159.828	0	16.0202	0	398.519	38.9859	0	20.6183
358112	Root;k__Bacteria;p__Firmicutes;c__Clostridia;o__Clostridiales;f__;g__;s__	0	0	174.636	0	64.0993	55.5552	0	0	0	0	1421.58	0	133.19	183.227	0	0	149.444	0	0	20.6183
358153	Root;k__Bacteria;p__Firmicutes;c__Clostridia;o__Clostridiales;f__Lachnospiraceae;g__;s__	630.653	754392	8731.82	583290	1249.94	173166	1248.77	1795.59	40332.3	73624.2	15512.7	24.8199	1038.88	9985.85	69271.2	194217	1494.44	547401	79.057	6247.36
358242	Root;k__Bacteria;p__Firmicutes;c__Clostridia;o__Clostridiales;f__Lachnospiraceae;g__;s__	0	0	0	83.6218	0	0	113.524	0	0	0	224.461	0	53.2759	274.84	0	10252.8	0	0	0	20.6183
358274	Root;k__Bacteria;p__Firmicutes;c__Bacilli;o__Lactobacillales;f__Streptococcaceae;g__Streptococcus;s__	90.0933	151.06	0	167.244	0	55.5552	22.7049	520.216	2351.08	341.504	124.7	24.8199	293.018	320.646	80.1009	1825.22	74.7222	545.803	197.643	268.038
358342	Root;k__Bacteria;p__Firmicutes;c__Clostridia;o__Clostridiales;f__Lachnospiraceae;g__;s__	405.42	0	0	0	64.0993	0	1089.83	0	195.924	8859.02	1271.94	0	1731.47	0	0	0	373.611	0	0	0
358343	Root;k__Bacteria;p__Firmicutes;c__Bacilli;o__Lactobacillales;f__Streptococcaceae;g__Streptococcus;s__	0	0	0	83.6218	0	111.11	0	268.499	1945.24	341.504	24.9401	24.8199	133.19	366.453	128.161	1352.02	74.7222	311.887	79.057	371.13
358345	Root;k__Bacteria;p__Firmicutes;c__Clostridia;o__Clostridiales;f__Ruminococcaceae;g__;s__	630.653	0	0	0	192.298	0	340.573	0	13.9945	783.45	1446.52	0	0	0	0	0	0	0	158.114	0
358441	Root;k__Bacteria;p__Firmicutes;c__Clostridia;o__Clostridiales;f__Lachnospiraceae;g__Blautia;s__	0	302.119	0	111.496	0	0	0	0	139.945	381.681	24.9401	0	106.552	91.6133	48.0605	0	0	506.817	0	20.6183
358554	Root;k__Bacteria;p__Firmicutes;c__Clostridia;o__Clostridiales;f__Lachnospiraceae;g__Blautia;s__	0	302.119	0	167.244	0	0	45.4098	16.7812	55.9782	80.3539	74.8202	0	26.638	91.6133	16.0202	0	49.8148	194.929	118.586	20.6183
358567	Root;k__Bacteria;p__Firmicutes;c__Clostridia;o__Clostridiales;f__Lachnospiraceae;g__;s__	0	453.179	58.2121	195.118	0	55.5552	0	0	27.9891	80.3539	24.9401	0	0	0	0	90.1343	0	155.944	0	0
358639	Root;k__Bacteria;p__Firmicutes;c__Clostridia;o__Clostridiales;f__Ruminococcaceae;g__;s__	0	0	0	0	0	166.666	272.459	83.9059	0	0	99.7603	0	0	0	0	833.743	597.778	0	0	0
358641	Root;k__Bacteria;p__Firmicutes;c__Clostridia;o__Clostridiales;f__Ruminococcaceae;g__Faecalibacterium;s__Faecalibacterium prausnitzii	90.0933	0	2299.38	111.496	0	611.108	1067.13	67.1247	0	0	124.7	0	0	0	0	67.6008	0	0	0	0
358646	Root;k__Bacteria;p__Firmicutes;c__Clostridia;o__Clostridiales;f__Ruminococcaceae;g__Ruminococcus;s__	442313	9365.7	7392.94	27.8739	97943.7	833.329	37417.6	50.3435	279.891	0	173259	74.4598	69205.4	0	16.0202	5520.73	98085.4	1598.42	1660.2	20.6183
358654	Root;k__Bacteria;p__Firmicutes;c__Clostridia;o__Clostridiales;f__Ruminococcaceae;g__Faecalibacterium;s__Faecalibacterium prausnitzii	90.0933	0	3201.67	250.865	64.0993	1611.1	1135.24	67.1247	0	0	548.682	0	0	45.8066	16.0202	45.0672	49.8148	0	0	61.855
358660	Root;k__Bacteria;p__Firmicutes;c__Clostridia;o__Clostridiales;f__Lachnospiraceae;g__[Ruminococcus];s__	5225.41	0	19384.6	1254.33	9486.69	33499.8	45568.7	13424.9	51597.9	40.1769	6334.78	24.8199	3010.09	60556.4	23982.2	22.5336	0	38011.3	0	0
358749	Root;k__Bacteria;p__Firmicutes;c__Clostridia;o__Clostridiales;f__Lachnospiraceae;g__[Ruminococcus];s__	405.42	0	2357.59	752.596	1378.13	166.666	1929.91	469.873	4884.1	0	1097.36	0	532.759	3481.3	560.706	0	124.537	5497.01	0	20.6183
358751	Root;k__Bacteria;p__Bacteroidetes;c__Bacteroidia;o__Bacteroidales;f__Bacteroidaceae;g__Bacteroides;s__	6171.39	0	2910.61	139.37	3301.11	0	68.1146	1711.68	27.9891	301.327	99.7603	0	3436.3	229.033	368.464	157.735	0	77.9718	118.586	20.6183
358755	Root;k__Bacteria;p__Firmicutes;c__Clostridia;o__Clostridiales;f__Ruminococcaceae;g__;s__	135.14	0	3143.46	55.7479	0	222.221	976.31	67.1247	0	0	324.221	0	0	0	0	0	0	0	0	20.6183
358798	Root;k__Bacteria;p__Firmicutes;c__Clostridia;o__Clostridiales;f__Lachnospiraceae;g__Blautia;s__	1756.82	0	232.849	0	2980.62	0	3587.37	184.593	0	0	648.442	0	0	0	0	0	199.259	233.915	0	0
358939	Root;k__Bacteria;p__Firmicutes;c__Clostridia;o__Clostridiales;f__Lachnospiraceae;g__;s__	45.0467	151.06	465.697	250.865	2596.02	0	0	117.468	27.9891	361.592	0	1092.08	106.552	137.42	0	45.0672	74.7222	38.9859	79.057	206.183
358953	Root;k__Bacteria;p__Firmicutes;c__Clostridia;o__Clostridiales;f__Lachnospiraceae;g__[Ruminococcus];s__[Ruminococcus] gnavus	0	0	814.97	55.7479	160.248	0	567.622	318.842	1077.58	9823.26	99.7603	694.958	53.2759	0	0	338.004	2939.07	662.76	118.586	15010.2
359044	Root;k__Bacteria;p__Firmicutes;c__Clostridia;o__Clostridiales;f__Lachnospiraceae;g__Blautia;s__	360.373	4984.97	87.3182	1365.82	160.248	666.663	340.573	201.374	965.624	2330.26	324.221	0	772.501	778.713	160.202	45.0672	224.167	3196.84	711.513	103.092
359093	Root;k__Bacteria;p__Firmicutes;c__Clostridia;o__Clostridiales;f__Ruminococcaceae;g__Faecalibacterium;s__Faecalibacterium prausnitzii	45.0467	453.179	2124.74	1672.44	0	6499.96	840.08	33.5623	0	0	2070.03	74.4598	0	183.227	96.121	112.668	0	0	39.5285	103.092
359111	Root;k__Bacteria;p__Firmicutes;c__Clostridia;o__Clostridiales;f__Lachnospiraceae;g__[Ruminococcus];s__	0	0	582.121	83.6218	192.298	0	454.098	285.28	363.858	0	249.401	0	79.9139	412.26	48.0605	0	49.8148	467.831	0	20.6183
359147	Root;k__Bacteria;p__Firmicutes;c__Clostridia;o__Clostridiales;f__Lachnospiraceae;g__;s__	90.0933	453.179	0	1310.08	96.1489	999.994	272.459	167.812	13.9945	783.45	598.562	24.8199	825.777	183.227	0	0	0	0	0	0
359149	Root;k__Bacteria;p__Firmicutes;c__Clostridia;o__Clostridiales;f__;g__;s__	0	0	0	27.8739	64.0993	0	90.8195	0	0	0	149.64	0	26.638	0	0	247.869	99.6296	233.915	0	61.855
359266	Root;k__Bacteria;p__Firmicutes;c__Clostridia;o__Clostridiales;f__Lachnospiraceae;g__[Ruminococcus];s__	0	0	29.1061	0	64.0993	277.776	272.459	67.1247	419.836	0	74.8202	0	0	412.26	192.242	0	0	350.873	0	0
359274	Root;k__Bacteria;p__Firmicutes;c__Clostridia;o__Clostridiales;f__Peptostreptococcaceae;g__;s__	0	0	1164.24	0	737.142	0	340.573	16.7812	41.9836	0	0	0	0	0	32.0403	22.5336	99.6296	0	39.5285	20.6183
359287	Root;k__Bacteria;p__Firmicutes;c__Clostridia;o__Clostridiales;f__Ruminococcaceae;g__;s__	0	0	0	27.8739	0	222.221	340.573	33.5623	0	0	249.401	0	0	0	0	698.541	896.667	0	0	0
359323	Root;k__Bacteria;p__Firmicutes;c__Clostridia;o__Clostridiales;f__Lachnospiraceae;g__[Ruminococcus];s__	45.0467	0	145.53	27.8739	64.0993	222.221	476.802	117.468	265.896	0	74.8202	0	0	229.033	176.222	0	24.9074	272.901	0	0
359411	Root;k__Bacteria;p__Firmicutes;c__Clostridia;o__Clostridiales;f__Ruminococcaceae;g__Faecalibacterium;s__Faecalibacterium prausnitzii	45.0467	0	1251.56	501.731	0	1999.99	476.802	0	0	20.0885	399.041	0	0	45.8066	0	90.1343	0	0	0	61.855
359412	Root;k__Bacteria;p__Firmicutes;c__Clostridia;o__Clostridiales;f__Lachnospiraceae;g__[Ruminococcus];s__[Ruminococcus] gnavus	0	0	29.1061	55.7479	0	55.5552	113.524	16.7812	545.787	4238.67	24.9401	297.839	0	0	0	292.937	1369.91	311.887	158.114	6309.21
359453	Root;k__Bacteria;p__Firmicutes;c__Clostridia;o__Clostridiales;f__Lachnospiraceae;g__;s__	0	0	727.652	55.7479	384.596	0	0	0	0	0	0	148.92	0	0	0	19852.1	5255.46	0	0	0
359513	Root;k__Bacteria;p__Firmicutes;c__Clostridia;o__Clostridiales;f__Lachnospiraceae;g__Blautia;s__	0	906.358	58.2121	250.865	0	55.5552	0	50.3435	153.94	261.15	49.8802	0	106.552	0	16.0202	0	0	545.803	39.5285	0
359551	Root;k__Bacteria;p__Firmicutes;c__Clostridia;o__Clostridiales;f__Ruminococcaceae;g__Faecalibacterium;s__Faecalibacterium prausnitzii	45.0467	0	3405.41	167.244	0	666.663	1271.47	50.3435	0	20.0885	673.382	0	0	0	48.0605	90.1343	0	0	0	0
359556	Root;k__Bacteria;p__Firmicutes;c__Clostridia;o__Clostridiales;f__Ruminococcaceae;g__;s__	2117.19	0	0	0	6025.33	0	3019.75	19063.4	13.9945	0	28556.4	0	2077.76	29362.1	0	0	10834.7	155.944	0	0
359703	Root;k__Bacteria;p__Firmicutes;c__Clostridia;o__Clostridiales;f__Lachnospiraceae;g__[Ruminococcus];s__	0	0	494.803	111.496	160.248	0	227.049	33.5623	727.716	0	74.8202	0	106.552	870.326	192.242	0	24.9074	1169.58	0	0
359716	Root;k__Bacteria;p__Bacteroidetes;c__Bacteroidia;o__Bacteroidales;f__Bacteroidaceae;g__Bacteroides;s__	7162.42	302.119	3609.15	696.849	4006.2	0	0	2299.02	139.945	1124.95	24.9401	24.8199	9403.2	0	897.13	360.537	0	194.929	513.871	164.947
359722	Root;k__Bacteria;p__Firmicutes;c__Clostridia;o__Clostridiales;f__Lachnospiraceae;g__Blautia;s__	90.0933	1208.48	58.2121	390.235	32.0496	222.221	0	33.5623	181.929	321.416	74.8202	0	26.638	137.42	16.0202	0	74.7222	545.803	197.643	41.2367
359750	Root;k__Bacteria;p__Firmicutes;c__Clostridia;o__Clostridiales;f__Clostridiaceae;g__;s__	0	755.298	640.333	0	0	14944.4	22.7049	0	713.722	20.0885	648.442	0	26.638	91.6133	11310.2	0	821.944	38.9859	237.171	0
359809	Root;k__Bacteria;p__Proteobacteria;c__Betaproteobacteria;o__Burkholderiales;f__Alcaligenaceae;g__Sutterella;s__	0	0	0	2787.39	993.539	0	4223.11	3725.42	27.9891	1145.04	673.382	0	0	0	64.0807	0	0	0	513.871	82.4734
359840	Root;k__Bacteria;p__Firmicutes;c__Clostridia;o__Clostridiales;f__Ruminococcaceae;g__Faecalibacterium;s__Faecalibacterium prausnitzii	90.0933	0	553.015	83.6218	0	555.552	90.8195	16.7812	0	0	124.7	0	0	45.8066	16.0202	67.6008	0	0	0	0
359865	Root;k__Bacteria;p__Firmicutes;c__Clostridia;o__Clostridiales;f__Lachnospiraceae;g__Blautia;s__	90.0933	604.239	116.424	306.613	32.0496	55.5552	22.7049	33.5623	97.9618	180.796	0	0	53.2759	91.6133	16.0202	0	24.9074	155.944	0	20.6183
359872	Root;k__Bacteria;p__Proteobacteria;c__Deltaproteobacteria;o__Desulfovibrionales;f__Desulfovibrionaceae;g__Bilophila;s__	45.0467	0	29.1061	27.8739	96373.3	499.997	72133.4	121630	31025.9	0	548.682	322.659	1758.11	137.42	0	0	0	116.958	37552.1	14721.5
359890	Root;k__Bacteria;p__Firmicutes;c__Clostridia;o__Clostridiales;f__Lachnospiraceae;g__;s__	135.14	0	87.3182	55.7479	64.0993	0	317.868	83.9059	0	0	299.281	0	0	0	0	1036.54	199.259	311.887	39.5285	41.2367
359934	Root;k__Bacteria;p__Firmicutes;c__Clostridia;o__Clostridiales;f__Lachnospiraceae;g__;s__	45.0467	0	0	0	0	0	22.7049	520.216	1007.61	74146.5	24.9401	0	0	320.646	0	0	24.9074	428.845	158.114	0
359968	Root;k__Bacteria;p__Firmicutes;c__Clostridia;o__Clostridiales;f__Lachnospiraceae;g__[Ruminococcus];s__	0	0	261.955	0	0	0	90.8195	50.3435	55.9782	0	24.9401	0	26.638	91.6133	16.0202	0	49.8148	155.944	0	0
359978	Root;k__Bacteria;p__Firmicutes;c__Clostridia;o__Clostridiales;f__Lachnospiraceae;g__;s__	71128.7	1963.78	40661.2	38047.9	71791.2	22777.7	266192	33579.1	517.798	24970	155900	372.299	31166.4	1649.04	496.625	424848	153579	193058	7866.17	13401.9
360037	Root;k__Bacteria;p__Firmicutes;c__Clostridia;o__Clostridiales;f__Lachnospiraceae;g__Blautia;s__	22478.3	604.239	1251.56	49392.6	2019.13	9388.84	2043.44	5621.69	1175.54	20.0885	3765.95	21270.7	21843.1	3114.85	3171.99	292.937	65108	34190.6	1067.27	2969.04
360044	Root;k__Bacteria;p__Firmicutes;c__Clostridia;o__Clostridiales;f__Peptostreptococcaceae;g__;s__	0	1510.6	29.1061	111.496	0	55.5552	45.4098	16.7812	13.9945	0	49.8802	0	0	0	0	0	199.259	0	0	226.802
360143	Root;k__Bacteria;p__Firmicutes;c__Clostridia;o__Clostridiales;f__Lachnospiraceae;g__;s__	45.0467	0	0	83.6218	32.0496	0	90.8195	0	0	0	473.862	0	26.638	0	0	563.34	124.537	116.958	79.057	0
360147	Root;k__Bacteria;p__Firmicutes;c__Clostridia;o__Clostridiales;f__Lachnospiraceae;g__Coprococcus;s__	0	0	0	250.865	0	0	249.754	50.3435	475.815	0	174.581	0	106.552	0	0	0	0	0	276.7	0
360232	Root;k__Bacteria;p__Firmicutes;c__Clostridia;o__Clostridiales;f__Ruminococcaceae;g__Faecalibacterium;s__Faecalibacterium prausnitzii	450.467	0	0	27.8739	352.546	2055.54	136.229	1191.46	0	0	274.341	3226.59	26.638	2977.43	96.121	0	49.8148	0	988.213	0
360258	Root;k__Bacteria;p__Bacteroidetes;c__Bacteroidia;o__Bacteroidales;f__Bacteroidaceae;g__Bacteroides;s__	495.513	0	232.849	83.6218	160.248	0	0	67.1247	0	0	0	0	266.38	0	32.0403	0	0	0	39.5285	0
360274	Root;k__Bacteria;p__Firmicutes;c__Clostridia;o__Clostridiales;f__;g__;s__	14505	45317.9	58.2121	203145	41568.4	78277.3	89820.5	19399	1889.26	155244	71852.4	49.6399	152662	50753.7	288.363	45.0672	24.9074	77.9718	0	103.092
360311	Root;k__Bacteria;p__Firmicutes;c__Clostridia;o__Clostridiales;f__Lachnospiraceae;g__;s__	0	4078.61	0	2787.39	0	722.218	22.7049	0	139.945	381.681	124.7	0	0	45.8066	320.403	968.944	0	2962.93	0	0
360392	Root;k__Bacteria;p__Firmicutes;c__Clostridia;o__Clostridiales;f__Lachnospiraceae;g__Blautia;s__	45.0467	604.239	87.3182	111.496	32.0496	55.5552	0	67.1247	83.9673	241.062	24.9401	0	53.2759	0	16.0202	22.5336	0	77.9718	39.5285	41.2367
360417	Root;k__Bacteria;p__Firmicutes;c__Clostridia;o__Clostridiales;f__Lachnospiraceae;g__Blautia;s__	90.0933	3172.25	0	1365.82	64.0993	277.776	45.4098	33.5623	377.853	683.008	224.461	0	239.742	137.42	64.0807	0	348.704	1364.51	197.643	144.328
360541	Root;k__Bacteria;p__Firmicutes;c__Clostridia;o__Clostridiales;f__Ruminococcaceae;g__;s__	45.0467	0	0	0	0	611.108	181.639	16.7812	13.9945	0	299.281	0	106312	274.84	16.0202	0	174.352	0	39.5285	0
360644	Root;k__Bacteria;p__Firmicutes;c__Clostridia;o__Clostridiales;f__Lachnospiraceae;g__Blautia;s__Blautia producta	0	302.119	0	278.739	64.0993	0	0	0	433.831	20.0885	0	0	0	0	0	202.802	174.352	0	79.057	0
360653	Root;k__Bacteria;p__Bacteroidetes;c__Bacteroidia;o__Bacteroidales;f__Bacteroidaceae;g__Bacteroides;s__Bacteroides ovatus	991.027	0	0	0	0	0	0	721.59	13.9945	0	473.862	0	506.121	595.486	32.0403	0	0	0	0	0
360684	Root;k__Bacteria;p__Firmicutes;c__Clostridia;o__Clostridiales;f__Lachnospiraceae;g__Dorea;s__	0	0	0	529.605	0	222.221	0	0	153.94	80.3539	24.9401	0	106.552	45.8066	16.0202	0	473.241	272.901	39.5285	0
360755	Root;k__Bacteria;p__Firmicutes;c__Clostridia;o__Clostridiales;f__Lachnospiraceae;g__;s__	0	302.119	29.1061	83.6218	0	0	181.639	33.5623	0	0	99.7603	0	26.638	0	0	0	249.074	467.831	79.057	0
360771	Root;k__Bacteria;p__Firmicutes;c__Clostridia;o__Clostridiales;f__Ruminococcaceae;g__;s__	360.373	10876.3	0	83.6218	224.347	2499.99	22.7049	0	0	0	4464.27	0	26.638	0	16.0202	22.5336	32678.5	0	1818.31	123.71
360778	Root;k__Bacteria;p__Bacteroidetes;c__Bacteroidia;o__Bacteroidales;f__Bacteroidaceae;g__Bacteroides;s__	1.07999e+06	8912.52	456849	77768.3	531992	4611.09	158.934	319060	9152.43	77019.2	2294.49	446.759	650419	687.099	68742.6	29135.9	846.852	26666.4	31227.5	19257.5
360810	Root;k__Bacteria;p__Firmicutes;c__Clostridia;o__Clostridiales;f__Lachnospiraceae;g__Blautia;s__	0	906.358	29.1061	306.613	32.0496	55.5552	0	16.7812	237.907	421.858	0	0	159.828	45.8066	64.0807	22.5336	74.7222	584.788	39.5285	61.855
360831	Root;k__Bacteria;p__Firmicutes;c__Clostridia;o__Clostridiales;f__Lachnospiraceae;g__[Ruminococcus];s__[Ruminococcus] gnavus	0	0	29.1061	0	0	55.5552	136.229	0	293.886	1305.75	24.9401	148.92	0	0	0	360.537	622.685	272.901	39.5285	2618.53
360843	Root;k__Bacteria;p__Firmicutes;c__Clostridia;o__Clostridiales;f__Lachnospiraceae;g__Dorea;s__	0	151.06	0	6160.14	128.199	1277.77	158.934	0	2211.14	1104.87	1197.12	0	479.483	320.646	32.0403	112.668	4508.24	2066.25	434.814	20.6183
360909	Root;k__Bacteria;p__Firmicutes;c__Clostridia;o__Clostridiales;f__Lachnospiraceae;g__Blautia;s__	180.187	0	0	111.496	0	0	0	16.7812	27.9891	0	24.9401	74.4598	53.2759	0	16.0202	0	273.981	272.901	0	0
361070	Root;k__Bacteria;p__Firmicutes;c__Clostridia;o__Clostridiales;f__Lachnospiraceae;g__Lachnobacterium;s__	14550.1	0	0	0	32.0496	0	749.261	117.468	0	0	74.8202	0	932.329	0	0	0	0	77.9718	79.057	0
361079	Root;k__Bacteria;p__Firmicutes;c__Clostridia;o__Clostridiales;f__Lachnospiraceae;g__;s__	90.0933	0	29.1061	55.7479	64.0993	55.5552	181.639	151.031	0	60.2654	274.341	0	26.638	0	0	270.403	99.6296	77.9718	0	0
361103	Root;k__Bacteria;p__Firmicutes;c__Clostridia;o__Clostridiales;f__Lachnospiraceae;g__[Ruminococcus];s__	45.0467	0	87.3182	111.496	0	55.5552	68.1146	0	1399.45	0	124.7	24.8199	133.19	1099.36	176.222	0	24.9074	1013.63	0	41.2367
361144	Root;k__Bacteria;p__Bacteroidetes;c__Bacteroidia;o__Bacteroidales;f__Bacteroidaceae;g__Bacteroides;s__	1306.35	0	494.803	83.6218	673.042	0	22.7049	402.748	0	140.619	0	0	506.121	0	16.0202	22.5336	0	0	197.643	20.6183
361145	Root;k__Bacteria;p__Firmicutes;c__Clostridia;o__Clostridiales;f__Ruminococcaceae;g__Faecalibacterium;s__Faecalibacterium prausnitzii	0	0	145.53	167.244	0	888.884	136.229	0	0	20.0885	199.521	0	0	0	16.0202	157.735	0	0	39.5285	0
361195	Root;k__Bacteria;p__Firmicutes;c__Clostridia;o__Clostridiales;f__Veillonellaceae;g__Phascolarctobacterium;s__	0	0	0	71134.3	139736	111.11	135412	0	2435.05	0	45266.2	24.8199	0	89689.4	0	0	0	0	0	90143.4
361208	Root;k__Bacteria;p__Firmicutes;c__Clostridia;o__Clostridiales;f__Lachnospiraceae;g__Blautia;s__	90.0933	0	0	167.244	0	111.11	0	16.7812	0	0	24.9401	99.2797	106.552	0	16.0202	0	373.611	116.958	0	20.6183
361222	Root;k__Bacteria;p__Firmicutes;c__Clostridia;o__Clostridiales;f__Lachnospiraceae;g__[Ruminococcus];s__[Ruminococcus] torques	45.0467	151.06	29.1061	222.992	0	0	22.7049	67.1247	741.711	40.1769	723.262	0	0	45.8066	0	1081.61	473.241	155.944	0	0
361238	Root;k__Bacteria;p__Firmicutes;c__Clostridia;o__Clostridiales;f__Ruminococcaceae;g__Faecalibacterium;s__Faecalibacterium prausnitzii	0	0	0	0	256.397	2222.21	90.8195	419.529	0	0	274.341	3127.31	26.638	1694.85	144.182	0	0	0	671.985	0
361297	Root;k__Bacteria;p__Firmicutes;c__Clostridia;o__Clostridiales;f__;g__;s__	0	302.119	2357.59	724.723	865.34	0	1929.91	872.621	3652.58	0	548.682	49.6399	799.139	2794.2	672.847	0	99.6296	5185.12	0	20.6183
361342	Root;k__Bacteria;p__Proteobacteria;c__Gammaproteobacteria;o__Enterobacteriales;f__Enterobacteriaceae;g__;s__	45.0467	0	1484.41	167.244	512.794	166.666	544.917	1191.46	433.831	622.743	0	1414.74	53.2759	0	0	0	149.444	77.9718	553.399	618.55
361371	Root;k__Bacteria;p__Firmicutes;c__Clostridia;o__Clostridiales;f__Lachnospiraceae;g__;s__	225.233	0	29.1061	139.37	64.0993	55.5552	544.917	100.687	0	40.1769	573.622	0	133.19	0	0	2411.09	448.333	1364.51	0	82.4734
361546	Root;k__Bacteria;p__Firmicutes;c__Clostridia;o__Clostridiales;f__Lachnospiraceae;g__Blautia;s__	180.187	0	0	167.244	0	0	90.8195	16.7812	0	0	49.8802	49.6399	133.19	0	0	0	597.778	77.9718	0	0
361624	Root;k__Bacteria;p__Firmicutes;c__Clostridia;o__Clostridiales;f__Lachnospiraceae;g__[Ruminococcus];s__[Ruminococcus] gnavus	0	0	0	250.865	0	0	840.08	453.092	0	0	0	0	4022.33	0	0	22.5336	74.7222	0	276.7	41.2367
361690	Root;k__Bacteria;p__Firmicutes;c__Clostridia;o__Clostridiales;f__Ruminococcaceae;g__;s__	225.233	1359.54	0	0	32.0496	333.331	0	0	0	0	623.502	24.8199	0	0	32.0403	22.5336	4881.85	0	2371.71	20.6183
361750	Root;k__Bacteria;p__Firmicutes;c__Clostridia;o__Clostridiales;f__Lachnospiraceae;g__;s__	0	755.298	29.1061	418.109	0	222.221	0	0	83.9673	80.3539	0	0	0	0	48.0605	180.269	0	662.76	0	20.6183
361774	Root;k__Bacteria;p__Firmicutes;c__Clostridia;o__Clostridiales;f__Lachnospiraceae;g__[Ruminococcus];s__	45.0467	0	465.697	167.244	416.645	55.5552	476.802	201.374	587.771	0	274.341	0	0	458.066	128.161	0	24.9074	935.662	0	20.6183
361811	Root;k__Bacteria;p__Firmicutes;c__Clostridia;o__Clostridiales;f__Ruminococcaceae;g__;s__	225.233	151.06	0	0	128.199	0	22.7049	0	0	0	399.041	0	0	0	432.545	0	697.407	0	39.5285	0
361833	Root;k__Bacteria;p__Firmicutes;c__Clostridia;o__Clostridiales;f__;g__;s__	0	0	0	390.235	0	55.5552	158.934	16.7812	307.88	0	149.64	0	53.2759	0	0	0	0	0	316.228	20.6183
361849	Root;k__Bacteria;p__Firmicutes;c__Clostridia;o__Clostridiales;f__Lachnospiraceae;g__Blautia;s__	0	453.179	0	111.496	0	0	22.7049	0	83.9673	160.708	49.8802	0	53.2759	91.6133	32.0403	45.0672	24.9074	233.915	39.5285	0
361850	Root;k__Bacteria;p__Firmicutes;c__Clostridia;o__Clostridiales;f__Ruminococcaceae;g__Faecalibacterium;s__Faecalibacterium prausnitzii	225.233	0	7130.99	139.37	64.0993	833.329	2066.14	184.593	0	0	124.7	0	0	0	0	67.6008	0	0	0	0
361931	Root;k__Bacteria;p__Firmicutes;c__Clostridia;o__Clostridiales;f__Ruminococcaceae;g__Oscillospira;s__	5180.37	0	0	27.8739	544.844	0	0	956.527	615.76	35878	249.401	0	133.19	0	0	0	647.593	0	0	82.4734
362044	Root;k__Bacteria;p__Firmicutes;c__Clostridia;o__Clostridiales;f__Lachnospiraceae;g__Blautia;s__	0	906.358	0	83.6218	0	0	0	0	181.929	281.239	74.8202	0	53.2759	45.8066	48.0605	0	0	584.788	118.586	0
362094	Root;k__Bacteria;p__Firmicutes;c__Clostridia;o__Clostridiales;f__Ruminococcaceae;g__Faecalibacterium;s__Faecalibacterium prausnitzii	315.327	0	4045.74	390.235	0	833.329	1998.03	151.031	0	0	299.281	0	0	45.8066	32.0403	112.668	0	0	0	20.6183
362195	Root;k__Bacteria;p__Firmicutes;c__Clostridia;o__Clostridiales;f__Veillonellaceae;g__Dialister;s__	0	0	960.5	278.739	2019.13	3055.54	385.983	3557.61	0	0	74.8202	0	5167.77	45.8066	16.0202	0	0	0	2213.6	0
362327	Root;k__Bacteria;p__Firmicutes;c__Clostridia;o__Clostridiales;f__Ruminococcaceae;g__Faecalibacterium;s__Faecalibacterium prausnitzii	225.233	151.06	0	27.8739	1089.69	3944.42	272.459	1510.31	0	0	498.802	5485.2	53.2759	3527.11	416.524	0	49.8148	0	1660.2	0
362418	Root;k__Bacteria;p__Firmicutes;c__Clostridia;o__Clostridiales;f__Lachnospiraceae;g__Dorea;s__	45.0467	302.119	0	4097.47	256.397	888.884	158.934	16.7812	615.76	522.3	1371.7	0	106.552	137.42	16.0202	0	4732.41	428.845	158.114	82.4734
362461	Root;k__Bacteria;p__Firmicutes;c__Clostridia;o__Clostridiales;f__Lachnospiraceae;g__[Ruminococcus];s__[Ruminococcus] torques	0	0	0	111.496	0	0	0	50.3435	237.907	0	448.921	0	0	45.8066	0	360.537	74.7222	0	0	0
362489	Root;k__Bacteria;p__Firmicutes;c__Clostridia;o__Clostridiales;f__Ruminococcaceae;g__Ruminococcus;s__	45902.6	453.179	494.803	27.8739	4038.25	277.776	5017.78	0	0	0	6384.66	49.6399	39291	45.8066	0	0	498.148	0	79.057	0
362559	Root;k__Bacteria;p__Firmicutes;c__Clostridia;o__Clostridiales;f__Ruminococcaceae;g__Faecalibacterium;s__Faecalibacterium prausnitzii	0	0	0	27.8739	192.298	7055.52	68.1146	218.155	27.9891	0	1197.12	45221.9	266.38	25651.7	2130.68	0	149.444	0	10712.2	0
362568	Root;k__Bacteria;p__Firmicutes;c__Clostridia;o__Clostridiales;f__Lachnospiraceae;g__Blautia;s__	0	604.239	29.1061	83.6218	0	0	0	0	111.956	180.796	74.8202	0	26.638	45.8066	32.0403	0	24.9074	350.873	118.586	0
362709	Root;k__Bacteria;p__Firmicutes;c__Clostridia;o__Clostridiales;f__Lachnospiraceae;g__;s__	0	0	29.1061	83.6218	0	55.5552	249.754	16.7812	0	100.442	1247	0	133.19	0	0	1216.81	672.5	779.718	39.5285	0
362762	Root;k__Bacteria;p__Firmicutes;c__Clostridia;o__Clostridiales;f__Lachnospiraceae;g__;s__	630.653	3625.43	0	55.7479	416.645	0	0	201.374	0	0	1421.58	0	0	0	0	0	0	0	0	0
362765	Root;k__Bacteria;p__Firmicutes;c__Clostridia;o__Clostridiales;f__Ruminococcaceae;g__Ruminococcus;s__	0	0	0	0	0	0	3019.75	990.089	237.907	2912.83	24.9401	24.8199	6180.01	0	0	0	0	0	0	0
362767	Root;k__Bacteria;p__Firmicutes;c__Clostridia;o__Clostridiales;f__Lachnospiraceae;g__;s__	0	755.298	87.3182	418.109	32.0496	277.776	295.163	16.7812	0	0	274.341	0	53.2759	229.033	224.282	22.5336	348.704	1481.46	276.7	0
362826	Root;k__Bacteria;p__Firmicutes;c__Clostridia;o__Clostridiales;f__;g__;s__	0	0	174.636	0	673.042	0	3610.08	0	13.9945	0	2868.11	24.8199	23015.2	0	0	0	1195.56	0	39.5285	0
362922	Root;k__Bacteria;p__Firmicutes;c__Clostridia;o__Clostridiales;f__Ruminococcaceae;g__;s__	0	0	0	0	384.596	55.5552	249.754	0	0	0	99.7603	0	79.9139	0	0	0	124.537	818.704	0	0
362944	Root;k__Bacteria;p__Firmicutes;c__Clostridia;o__Clostridiales;f__Veillonellaceae;g__Dialister;s__	0	0	465.697	27.8739	480.745	999.994	90.8195	973.308	0	0	49.8802	0	772.501	45.8066	0	0	0	0	395.285	0
362947	Root;k__Bacteria;p__Firmicutes;c__Clostridia;o__Clostridiales;f__Lachnospiraceae;g__Roseburia;s__Roseburia faecis	0	0	0	55.7479	128.199	111.11	0	0	0	0	124.7	0	293.018	0	0	315.47	174.352	233.915	0	41.2367
362959	Root;k__Bacteria;p__Firmicutes;c__Clostridia;o__Clostridiales;f__Lachnospiraceae;g__Coprococcus;s__	1216.26	0	4365.91	6215.89	3461.36	8111.07	3087.86	2500.39	0	0	1770.75	49.6399	5780.44	137.42	160.202	0	5629.07	38.9859	2529.82	536.077
362984	Root;k__Bacteria;p__Firmicutes;c__Clostridia;o__Clostridiales;f__Lachnospiraceae;g__;s__	315.327	582788	9575.9	947.714	160.248	88999.5	3496.55	2886.36	40822.1	97489.3	1296.88	0	2583.88	16902.6	78562.9	186127	2889.26	26588.4	0	3711.3
362997	Root;k__Bacteria;p__Bacteroidetes;c__Bacteroidia;o__Bacteroidales;f__Bacteroidaceae;g__Bacteroides;s__Bacteroides uniformis	0	755.298	0	195.118	1570.43	0	45.4098	1627.77	727.716	3575.75	274.341	769.418	1038.88	2427.75	48.0605	0	0	155.944	0	123.71
363027	Root;k__Bacteria;p__Firmicutes;c__Clostridia;o__Clostridiales;f__Ruminococcaceae;g__Faecalibacterium;s__Faecalibacterium prausnitzii	225.233	0	2153.85	167.244	0	222.221	1067.13	67.1247	0	0	698.322	0	0	45.8066	0	0	0	0	0	0
363029	Root;k__Bacteria;p__Firmicutes;c__Clostridia;o__Clostridiales;f__Lachnospiraceae;g__Blautia;s__	180.187	3927.55	203.742	919.84	192.298	333.331	136.229	67.1247	489.809	1185.22	249.401	0	239.742	137.42	112.141	45.0672	398.519	857.69	276.7	61.855
363064	Root;k__Bacteria;p__Firmicutes;c__Clostridia;o__Clostridiales;f__Lachnospiraceae;g__Dorea;s__	0	0	0	3066.13	1057.64	499.997	1044.42	33.5623	587.771	421.858	798.083	0	266.38	229.033	48.0605	67.6008	2615.28	623.774	355.757	0
363169	Root;k__Bacteria;p__Firmicutes;c__Clostridia;o__Clostridiales;f__Lachnospiraceae;g__;s__	0	3776.49	203.742	2536.53	1987.08	2999.98	3246.8	335.623	13.9945	120.531	1895.45	0	479.483	641.293	32.0403	202.802	2814.54	8771.83	474.342	20.6183
363232	Root;k__Bacteria;p__Firmicutes;c__Clostridia;o__Clostridiales;f__Lachnospiraceae;g__Dorea;s__	0	0	0	167.244	128.199	222.221	136.229	0	111.956	40.1769	49.8802	0	26.638	0	0	0	49.8148	77.9718	39.5285	0
363267	Root;k__Bacteria;p__Firmicutes;c__Clostridia;o__Clostridiales;f__Ruminococcaceae;g__Ruminococcus;s__Ruminococcus bromii	405.42	0	232.849	613.227	929.44	55.5552	1316.88	151.031	13.9945	0	498.802	0	2424.06	45.8066	0	0	2814.54	2105.24	1897.37	82.4734
363338	Root;k__Bacteria;p__Firmicutes;c__Clostridia;o__Clostridiales;f__Lachnospiraceae;g__Blautia;s__	0	151.06	0	111.496	64.0993	55.5552	0	0	83.9673	160.708	0	0	0	91.6133	0	0	24.9074	155.944	79.057	0
363431	Root;k__Bacteria;p__Firmicutes;c__Clostridia;o__Clostridiales;f__Lachnospiraceae;g__;s__	0	604.239	0	0	0	0	0	0	97.9618	321.416	0	0	0	91.6133	176.222	383.071	0	0	0	0
363442	Root;k__Bacteria;p__Firmicutes;c__Clostridia;o__Clostridiales;f__Ruminococcaceae;g__Faecalibacterium;s__Faecalibacterium prausnitzii	45.0467	0	3405.41	55.7479	0	277.776	1498.52	67.1247	0	0	99.7603	0	0	0	16.0202	22.5336	0	0	0	0
363477	Root;k__Bacteria;p__Firmicutes;c__Clostridia;o__Clostridiales;f__Ruminococcaceae;g__;s__	0	0	1135.14	195.118	0	444.442	499.507	16.7812	0	0	124.7	0	0	45.8066	0	0	0	0	0	0
363478	Root;k__Bacteria;p__Bacteroidetes;c__Bacteroidia;o__Bacteroidales;f__Bacteroidaceae;g__Bacteroides;s__	7387.65	0	3027.03	83.6218	3365.21	0	22.7049	2097.65	27.9891	321.416	24.9401	24.8199	2823.62	0	384.484	45.0672	0	116.958	276.7	41.2367
363595	Root;k__Bacteria;p__Firmicutes;c__Clostridia;o__Clostridiales;f__Lachnospiraceae;g__;s__	1576.63	0	1600.83	0	1025.59	4333.31	2134.26	33159.6	167.935	12635.6	3017.75	49.6399	0	54509.9	16.0202	0	323.796	62923.2	23163.7	20.6183
363597	Root;k__Bacteria;p__Firmicutes;c__Clostridia;o__Clostridiales;f__Lachnospiraceae;g__;s__	45.0467	0	0	111.496	64.0993	111.11	136.229	50.3435	0	0	847.963	0	0	0	0	811.209	99.6296	311.887	39.5285	0
363632	Root;k__Bacteria;p__Firmicutes;c__Clostridia;o__Clostridiales;f__Lachnospiraceae;g__Blautia;s__	0	302.119	0	111.496	0	55.5552	0	0	69.9727	180.796	49.8802	0	53.2759	0	0	0	0	389.859	118.586	0
363642	Root;k__Bacteria;p__Firmicutes;c__Clostridia;o__Clostridiales;f__Ruminococcaceae;g__Faecalibacterium;s__Faecalibacterium prausnitzii	13378.9	0	261.955	0	1314.04	111.11	181.639	0	0	0	24.9401	421.939	0	0	0	6489.67	0	38.9859	0	0
363647	Root;k__Bacteria;p__Firmicutes;c__Clostridia;o__Clostridiales;f__Ruminococcaceae;g__;s__	5225.41	0	9721.43	2202.04	13621.1	15111	1157.95	12451.6	293.886	0	1072.42	49.6399	665.949	9848.43	5526.96	0	398.519	16608	4229.55	0
363656	Root;k__Bacteria;p__Firmicutes;c__Clostridia;o__Clostridiales;f__Lachnospiraceae;g__Dorea;s__	0	0	0	891.966	352.546	222.221	340.573	16.7812	489.809	200.885	274.341	0	186.466	91.6133	16.0202	0	871.759	623.774	118.586	0
363662	Root;k__Bacteria;p__Firmicutes;c__Clostridia;o__Clostridiales;f__Ruminococcaceae;g__Faecalibacterium;s__Faecalibacterium prausnitzii	1576.63	0	0	836.218	993.539	55.5552	181.639	0	0	0	149.64	0	0	0	0	0	49.8148	0	0	0
363673	Root;k__Bacteria;p__Firmicutes;c__Clostridia;o__Clostridiales;f__;g__;s__	3198.31	0	0	0	2403.72	0	22.7049	1661.34	69.9727	0	74.8202	124.1	1491.73	137.42	176.222	0	0	5224.11	0	0
363710	Root;k__Bacteria;p__Firmicutes;c__Clostridia;o__Clostridiales;f__Clostridiaceae;g__;s__	0	0	174.636	0	0	277.776	68.1146	117.468	41.9836	0	0	0	0	0	336.424	0	74.7222	0	276.7	61.855
363735	Root;k__Bacteria;p__Firmicutes;c__Clostridia;o__Clostridiales;f__Lachnospiraceae;g__Blautia;s__	1036.07	3625.43	58.2121	40110.6	2820.37	166.666	272.459	83.9059	251.902	763.362	399.041	0	399.57	45.8066	48.0605	22.5336	273.981	974.647	197.643	61.855
363780	Root;k__Bacteria;p__Firmicutes;c__Clostridia;o__Clostridiales;f__Lachnospiraceae;g__;s__	90.0933	0	0	111.496	0	0	181.639	33.5623	0	0	249.401	0	53.2759	137.42	0	292.937	0	38.9859	39.5285	20.6183
363796	Root;k__Bacteria;p__Firmicutes;c__Clostridia;o__Clostridiales;f__Lachnospiraceae;g__Blautia;s__	0	151.06	58.2121	139.37	0	55.5552	0	0	13.9945	80.3539	124.7	0	79.9139	0	0	22.5336	24.9074	272.901	79.057	20.6183
363845	Root;k__Bacteria;p__Firmicutes;c__Clostridia;o__Clostridiales;f__Ruminococcaceae;g__Ruminococcus;s__	0	0	87.3182	1059.21	1346.08	0	5539.99	1543.87	1091.57	7593.44	1820.63	0	2397.42	916.133	608.767	4033.51	18506.2	1247.55	1383.5	0
363847	Root;k__Bacteria;p__Firmicutes;c__Clostridia;o__Clostridiales;f__Lachnospiraceae;g__Dorea;s__	45.0467	151.06	0	5714.16	1794.78	1499.99	1067.13	33.5623	1847.28	843.716	1072.42	0	506.121	183.227	96.121	90.1343	4956.57	1871.32	513.871	206.183
363867	Root;k__Bacteria;p__Firmicutes;c__Clostridia;o__Clostridiales;f__Lachnospiraceae;g__;s__	180.187	0	29.1061	55.7479	32.0496	1722.21	45.4098	0	363.858	0	0	0	26.638	45.8066	32.0403	0	24.9074	38.9859	237.171	0
363879	Root;k__Bacteria;p__Firmicutes;c__Clostridia;o__Clostridiales;f__;g__;s__	630.653	3474.37	0	15302.8	480.745	555.552	0	1829.15	3778.53	0	3042.69	0	1411.81	732.906	288.363	0	0	3274.82	7629	247.42
363914	Root;k__Bacteria;p__Firmicutes;c__Clostridia;o__Clostridiales;f__Lachnospiraceae;g__;s__	0	0	29.1061	613.227	0	0	0	16.7812	83.9673	462.035	24.9401	2382.71	266.38	366.453	0	428.138	24.9074	77.9718	158.114	123.71
363923	Root;k__Bacteria;p__Firmicutes;c__Clostridia;o__Clostridiales;f__Ruminococcaceae;g__Ruminococcus;s__Ruminococcus bromii	495.513	0	203.742	167.244	673.042	0	976.31	268.499	0	0	324.221	0	985.605	45.8066	0	0	697.407	1130.59	1027.74	20.6183
363945	Root;k__Bacteria;p__Firmicutes;c__Clostridia;o__Clostridiales;f__Lachnospiraceae;g__Blautia;s__	0	604.239	0	306.613	32.0496	55.5552	0	16.7812	97.9618	281.239	49.8802	0	26.638	0	16.0202	0	99.6296	272.901	39.5285	0
363968	Root;k__Bacteria;p__Firmicutes;c__Clostridia;o__Clostridiales;f__Lachnospiraceae;g__;s__	0	16616.6	0	12097.3	0	4611.09	22.7049	0	797.689	1245.49	299.281	0	559.397	274.84	1313.65	3470.17	74.7222	6861.52	0	185.565
363989	Root;k__Bacteria;p__Firmicutes;c__Clostridia;o__Clostridiales;f__Ruminococcaceae;g__Ruminococcus;s__	1486.54	0	58.2121	0	673.042	0	204.344	0	0	0	1795.69	0	586.035	0	0	67.6008	797.037	0	0	0
363996	Root;k__Bacteria;p__Firmicutes;c__Clostridia;o__Clostridiales;f__Ruminococcaceae;g__Ruminococcus;s__Ruminococcus bromii	1126.17	0	174.636	139.37	1634.53	0	1998.03	201.374	0	0	199.521	0	506.121	0	0	0	448.333	584.788	553.399	0
364029	Root;k__Bacteria;p__Bacteroidetes;c__Bacteroidia;o__Bacteroidales;f__Bacteroidaceae;g__Bacteroides;s__	4684.85	0	2182.95	139.37	2371.67	0	22.7049	1862.71	27.9891	80.3539	0	0	1704.83	0	96.121	22.5336	0	77.9718	79.057	391.749
364054	Root;k__Bacteria;p__Firmicutes;c__Clostridia;o__Clostridiales;f__Veillonellaceae;g__Dialister;s__	0	0	2095.64	250.865	3269.06	2944.43	590.327	5218.94	0	0	99.7603	0	4102.25	45.8066	0	0	0	0	1699.73	0
364092	Root;k__Bacteria;p__Firmicutes;c__Clostridia;o__Clostridiales;f__Lachnospiraceae;g__;s__	0	0	29.1061	27.8739	32.0496	0	68.1146	33.5623	0	0	174.581	0	26.638	0	16.0202	383.071	174.352	389.859	0	0
364099	Root;k__Bacteria;p__Firmicutes;c__Clostridia;o__Clostridiales;f__Ruminococcaceae;g__Ruminococcus;s__	45.0467	0	87.3182	2675.9	0	0	3065.16	688.028	0	0	0	0	266.38	0	16.0202	0	2391.11	19570.9	1106.8	0
364141	Root;k__Bacteria;p__Firmicutes;c__Clostridia;o__Clostridiales;f__Lachnospiraceae;g__Blautia;s__	0	0	0	139.37	0	0	0	0	13.9945	0	0	74.4598	53.2759	549.68	400.504	0	149.444	77.9718	0	20.6183
364175	Root;k__Bacteria;p__Firmicutes;c__Clostridia;o__Clostridiales;f__Lachnospiraceae;g__Dorea;s__	0	0	58.2121	111.496	32.0496	55.5552	0	16.7812	181.929	20.0885	0	0	0	0	0	0	124.537	233.915	197.643	556.695
364224	Root;k__Bacteria;p__Firmicutes;c__Clostridia;o__Clostridiales;f__Lachnospiraceae;g__Blautia;s__	225.233	0	0	83.6218	0	0	45.4098	33.5623	0	0	0	124.1	79.9139	45.8066	160.202	0	249.074	38.9859	0	0
364227	Root;k__Bacteria;p__Firmicutes;c__Clostridia;o__Clostridiales;f__;g__;s__	2612.71	0	873.182	362.361	833.291	0	113.524	16.7812	27.9891	0	224.461	24.8199	26.638	45.8066	0	0	0	0	0	0
364252	Root;k__Bacteria;p__Firmicutes;c__Clostridia;o__Clostridiales;f__Ruminococcaceae;g__;s__	135.14	3172.25	0	0	192.298	666.663	0	0	0	0	1072.42	0	0	0	16.0202	0	8692.68	0	592.928	61.855
364279	Root;k__Bacteria;p__Firmicutes;c__Clostridia;o__Clostridiales;f__Lachnospiraceae;g__;s__	45.0467	0	58.2121	55.7479	32.0496	111.11	249.754	16.7812	0	160.708	922.783	0	319.656	0	0	2681.5	647.593	935.662	0	82.4734
364359	Root;k__Bacteria;p__Firmicutes;c__Clostridia;o__Clostridiales;f__Lachnospiraceae;g__Blautia;s__	0	604.239	0	278.739	0	111.11	0	16.7812	265.896	401.769	24.9401	0	106.552	0	64.0807	0	74.7222	350.873	0	20.6183
364431	Root;k__Bacteria;p__Firmicutes;c__Clostridia;o__Clostridiales;f__Lachnospiraceae;g__;s__	180.187	0	58.2121	55.7479	32.0496	444.442	22.7049	83.9059	69.9727	0	0	0	53.2759	0	0	0	0	0	39.5285	0
364449	Root;k__Bacteria;p__Firmicutes;c__Clostridia;o__Clostridiales;f__Ruminococcaceae;g__Faecalibacterium;s__Faecalibacterium prausnitzii	90.0933	0	2561.33	27.8739	0	611.108	999.015	16.7812	0	0	99.7603	0	0	45.8066	16.0202	157.735	0	0	0	20.6183
364459	Root;k__Bacteria;p__Firmicutes;c__Clostridia;o__Clostridiales;f__Lachnospiraceae;g__;s__	0	604.239	29.1061	278.739	0	0	0	0	27.9891	40.1769	0	0	0	0	32.0403	180.269	0	428.845	0	0
364590	Root;k__Bacteria;p__Firmicutes;c__Clostridia;o__Clostridiales;f__Ruminococcaceae;g__;s__	675.7	1057.42	0	27.8739	705.092	166.666	68.1146	0	0	0	598.562	0	0	0	0	22.5336	3113.43	0	671.985	20.6183
364595	Root;k__Bacteria;p__Bacteroidetes;c__Bacteroidia;o__Bacteroidales;f__Bacteroidaceae;g__Bacteroides;s__	540.56	0	465.697	0	384.596	0	0	352.405	27.9891	20.0885	0	0	399.57	0	48.0605	45.0672	0	38.9859	118.586	20.6183
364609	Root;k__Bacteria;p__Firmicutes;c__Clostridia;o__Clostridiales;f__Ruminococcaceae;g__;s__	11486.9	0	0	0	1153.79	111.11	2770	503.435	5891.7	10385.7	6659	0	2424.06	916.133	0	540.806	21295.8	1247.55	671.985	969.062
364647	Root;k__Bacteria;p__Firmicutes;c__Clostridia;o__Clostridiales;f__Lachnospiraceae;g__;s__	0	453.179	0	278.739	0	222.221	0	16.7812	55.9782	40.1769	0	0	0	0	48.0605	135.202	0	467.831	0	0
364665	Root;k__Bacteria;p__Firmicutes;c__Clostridia;o__Clostridiales;f__Ruminococcaceae;g__Ruminococcus;s__Ruminococcus bromii	0	0	29.1061	111.496	608.943	0	272.459	50.3435	0	0	49.8802	0	559.397	0	0	0	174.352	389.859	513.871	0
364666	Root;k__Bacteria;p__Firmicutes;c__Clostridia;o__Clostridiales;f__Lachnospiraceae;g__Dorea;s__	45.0467	453.179	0	4459.83	865.34	1222.22	976.31	33.5623	1385.46	683.008	2942.93	0	452.845	137.42	64.0807	22.5336	3437.22	1754.37	553.399	0
364676	Root;k__Bacteria;p__Firmicutes;c__Clostridia;o__Clostridiales;f__Ruminococcaceae;g__Ruminococcus;s__Ruminococcus bromii	2882.99	0	669.44	222.992	3557.51	0	4949.66	671.247	13.9945	0	299.281	0	1385.17	0	0	0	498.148	1988.28	1304.44	61.855
364718	Root;k__Bacteria;p__Firmicutes;c__Clostridia;o__Clostridiales;f__Lachnospiraceae;g__Dorea;s__	0	0	0	160749	2403.72	944.439	703.851	33.5623	559.782	180.796	673.382	0	106.552	91.6133	16.0202	90.1343	1643.89	389.859	79.057	0
364744	Root;k__Bacteria;p__Firmicutes;c__Clostridia;o__Clostridiales;f__Lachnospiraceae;g__;s__	90.0933	0	116.424	334.487	32.0496	55.5552	499.507	33.5623	0	0	598.562	0	26.638	45.8066	0	518.272	124.537	155.944	0	20.6183
364756	Root;k__Bacteria;p__Firmicutes;c__Clostridia;o__Clostridiales;f__Lachnospiraceae;g__;s__	0	1510.6	0	473.857	0	166.666	0	0	41.9836	80.3539	24.9401	0	0	0	128.161	292.937	0	1247.55	0	20.6183
364810	Root;k__Bacteria;p__Firmicutes;c__Clostridia;o__Clostridiales;f__Lachnospiraceae;g__;s__	360.373	755.298	320.167	139.37	1730.68	55.5552	1226.06	134.249	0	20.0885	1047.48	0	0	0	0	292.937	398.519	272.901	0	20.6183
365001	Root;k__Bacteria;p__Firmicutes;c__Clostridia;o__Clostridiales;f__Lachnospiraceae;g__Blautia;s__	0	1057.42	0	195.118	0	0	0	3893.23	69.9727	180.796	24.9401	49.6399	79.9139	45.8066	16.0202	0	49.8148	194.929	0	0
365031	Root;k__Bacteria;p__Firmicutes;c__Clostridia;o__Clostridiales;f__Lachnospiraceae;g__[Ruminococcus];s__	0	0	29.1061	27.8739	32.0496	0	136.229	33.5623	125.951	0	49.8802	0	26.638	183.227	16.0202	0	0	194.929	0	0
365092	Root;k__Bacteria;p__Firmicutes;c__Clostridia;o__Clostridiales;f__Lachnospiraceae;g__;s__	3874.01	3021.19	0	3261.25	0	3999.98	317.868	0	0	20.0885	2219.67	0	852.415	1053.55	80.1009	3087.1	3387.41	13216.2	948.684	41.2367
365139	Root;k__Bacteria;p__Firmicutes;c__Clostridia;o__Clostridiales;f__Ruminococcaceae;g__Ruminococcus;s__Ruminococcus bromii	405.42	0	87.3182	529.605	737.142	0	885.49	218.155	0	0	598.562	0	1758.11	45.8066	0	0	1818.24	2339.15	2292.65	20.6183
365160	Root;k__Bacteria;p__Firmicutes;c__Clostridia;o__Clostridiales;f__;g__;s__	0	0	0	0	1698.63	0	840.08	11344.1	0	20.0885	124.7	0	3809.23	0	16.0202	20235.2	0	0	0	0
365167	Root;k__Bacteria;p__Firmicutes;c__Clostridia;o__Clostridiales;f__Lachnospiraceae;g__Blautia;s__	0	1661.66	87.3182	696.849	32.0496	333.331	68.1146	83.9059	251.902	1064.69	99.7603	0	186.466	45.8066	80.1009	45.0672	149.444	1247.55	355.757	123.71
365194	Root;k__Bacteria;p__Firmicutes;c__Clostridia;o__Clostridiales;f__Lachnospiraceae;g__Blautia;s__	0	1057.42	29.1061	306.613	96.1489	111.11	22.7049	33.5623	377.853	803.539	99.7603	0	159.828	91.6133	32.0403	0	124.537	779.718	118.586	61.855
365214	Root;k__Bacteria;p__Firmicutes;c__Clostridia;o__Clostridiales;f__Ruminococcaceae;g__Faecalibacterium;s__Faecalibacterium prausnitzii	45.0467	0	2008.32	18006.6	64.0993	4277.75	1135.24	33.5623	0	0	249.401	24.8199	0	45.8066	0	22.5336	24.9074	0	0	20.6183
365272	Root;k__Bacteria;p__Firmicutes;c__Clostridia;o__Clostridiales;f__Lachnospiraceae;g__;s__	0	302.119	0	139.37	32.0496	611.108	204.344	83.9059	0	0	149.64	0	79.9139	137.42	0	112.668	373.611	1403.49	237.171	0
365310	Root;k__Bacteria;p__Firmicutes;c__Clostridia;o__Clostridiales;f__Lachnospiraceae;g__Blautia;s__Blautia producta	0	0	0	0	0	55.5552	272.459	0	0	0	124.7	0	0	229.033	0	2749.1	1843.15	0	0	0
365327	Root;k__Bacteria;p__Firmicutes;c__Clostridia;o__Clostridiales;f__Lachnospiraceae;g__Blautia;s__	0	1359.54	0	306.613	0	55.5552	22.7049	0	237.907	381.681	49.8802	0	53.2759	137.42	32.0403	0	49.8148	506.817	118.586	20.6183
365364	Root;k__Bacteria;p__Actinobacteria;c__Actinobacteria;o__Bifidobacteriales;f__Bifidobacteriaceae;g__Bifidobacterium;s__	315.327	0	1222.45	55.7479	0	9777.72	3927.94	16.7812	125.951	0	0	24.8199	26.638	0	0	0	5554.35	0	0	0
365373	Root;k__Bacteria;p__Firmicutes;c__Clostridia;o__Clostridiales;f__Lachnospiraceae;g__[Ruminococcus];s__	45.0467	0	349.273	167.244	96.1489	0	45.4098	100.687	531.793	0	49.8802	0	26.638	30003.3	48.0605	22.5336	0	662.76	0	20.6183
365392	Root;k__Bacteria;p__Firmicutes;c__Clostridia;o__Clostridiales;f__Clostridiaceae;g__;s__	10495.9	151.06	89006.3	445.983	3429.31	888.884	12987.2	16965.8	125.951	20.0885	7407.2	99.2797	0	503.873	1.16792e+06	22.5336	722.315	116.958	131630	67916.8
365612	Root;k__Bacteria;p__Firmicutes;c__Clostridia;o__Clostridiales;f__Lachnospiraceae;g__;s__	360.373	0	174.636	83.6218	64.0993	0	703.851	251.718	0	0	548.682	0	53.2759	0	0	721.075	298.889	428.845	39.5285	41.2367
365628	Root;k__Bacteria;p__Firmicutes;c__Clostridia;o__Clostridiales;f__Veillonellaceae;g__Phascolarctobacterium;s__	0	0	0	473.857	608.943	0	658.441	0	13.9945	0	399.041	0	0	503.873	0	0	0	0	0	742.26
365645	Root;k__Bacteria;p__Firmicutes;c__Clostridia;o__Clostridiales;f__Lachnospiraceae;g__Dorea;s__	0	0	0	3261.25	32.0496	999.994	68.1146	0	965.624	783.45	798.083	0	452.845	137.42	112.141	90.1343	2615.28	1169.58	711.513	0
365692	Root;k__Bacteria;p__Firmicutes;c__Clostridia;o__Clostridiales;f__Lachnospiraceae;g__;s__	0	6948.75	0	6132.27	0	1888.88	0	0	419.836	763.362	174.581	0	26.638	183.227	1121.41	2320.96	0	7017.46	0	41.2367
365717	Root;k__Bacteria;p__Firmicutes;c__Clostridia;o__Clostridiales;f__Ruminococcaceae;g__Faecalibacterium;s__Faecalibacterium prausnitzii	315.327	0	0	27.8739	640.993	6055.52	68.1146	1225.03	0	0	1097.36	5435.56	26.638	4305.82	240.303	22.5336	149.444	0	1343.97	0
365787	Root;k__Bacteria;p__Firmicutes;c__Clostridia;o__Clostridiales;f__Ruminococcaceae;g__Faecalibacterium;s__Faecalibacterium prausnitzii	0	0	29.1061	0	320.496	2111.1	136.229	251.718	0	0	199.521	1712.58	0	1145.17	112.141	22.5336	24.9074	0	316.228	0
365842	Root;k__Bacteria;p__Firmicutes;c__Clostridia;o__Clostridiales;f__Ruminococcaceae;g__Faecalibacterium;s__Faecalibacterium prausnitzii	90.0933	0	0	0	160.248	944.439	22.7049	234.936	0	0	174.581	918.337	26.638	824.519	80.1009	0	0	0	395.285	0
365873	Root;k__Bacteria;p__Firmicutes;c__Clostridia;o__Clostridiales;f__Lachnospiraceae;g__;s__	0	453.179	0	836.218	0	166.666	0	0	111.956	80.3539	24.9401	0	0	0	80.1009	180.269	0	545.803	0	0
365893	Root;k__Bacteria;p__Firmicutes;c__Clostridia;o__Clostridiales;f__Ruminococcaceae;g__;s__	0	151.06	0	195.118	249795	63555.2	323113	16.7812	27.9891	0	38208.2	0	115103	91.6133	0	540.806	154725	787515	39.5285	0
365896	Root;k__Bacteria;p__Firmicutes;c__Clostridia;o__Clostridiales;f__Ruminococcaceae;g__Faecalibacterium;s__Faecalibacterium prausnitzii	0	0	0	0	32.0496	388.887	0	134.249	0	0	124.7	620.498	0	412.26	23597.7	0	24.9074	0	237.171	0
365927	Root;k__Bacteria;p__Firmicutes;c__Clostridia;o__Clostridiales;f__Lachnospiraceae;g__[Ruminococcus];s__	90.0933	151.06	640.333	139.37	256.397	111.11	408.688	201.374	895.651	0	124.7	0	79.9139	641.293	224.282	0	24.9074	1403.49	0	0
365938	Root;k__Bacteria;p__Firmicutes;c__Clostridia;o__Clostridiales;f__Lachnospiraceae;g__;s__	0	755.298	87.3182	1031.34	0	333.331	0	16.7812	83.9673	160.708	0	0	0	0	112.141	202.802	0	1013.63	0	20.6183
366003	Root;k__Bacteria;p__Firmicutes;c__Clostridia;o__Clostridiales;f__Lachnospiraceae;g__;s__	0	453.179	0	529.605	32.0496	222.221	204.344	16.7812	0	0	149.64	0	79.9139	183.227	0	0	398.519	1754.37	158.114	0
366036	Root;k__Bacteria;p__Firmicutes;c__Clostridia;o__Clostridiales;f__Ruminococcaceae;g__Ruminococcus;s__Ruminococcus bromii	90.0933	0	0	0	32.0496	0	136.229	33.5623	0	0	24.9401	0	239.742	0	0	0	124.537	272.901	118.586	0
366040	Root;k__Bacteria;p__Firmicutes;c__Clostridia;o__Clostridiales;f__Lachnospiraceae;g__;s__	180.187	0	116.424	557.479	64.0993	55.5552	385.983	33.5623	13.9945	361.592	1870.51	0	452.845	91.6133	0	5791.13	1021.2	125340	0	123.71
366164	Root;k__Bacteria;p__Firmicutes;c__Clostridia;o__Clostridiales;f__Lachnospiraceae;g__;s__	0	1510.6	349.273	1087.08	320.496	1833.32	2270.49	201.374	0	0	673.382	0	293.018	778.713	32.0403	180.269	1220.46	4405.41	197.643	0
366192	Root;k__Bacteria;p__Firmicutes;c__Clostridia;o__Clostridiales;f__Lachnospiraceae;g__;s__	90.0933	0	0	362.361	64.0993	2111.1	158.934	33.5623	657.744	60.2654	847.963	0	79.9139	0	0	1464.68	498.148	1208.56	0	41.2367
366195	Root;k__Bacteria;p__Firmicutes;c__Clostridia;o__Clostridiales;f__Ruminococcaceae;g__Ruminococcus;s__Ruminococcus bromii	3874.01	0	523.909	445.983	5288.19	0	4064.17	486.654	13.9945	20.0885	947.723	24.8199	3542.85	45.8066	0	0	1544.26	3157.86	3952.85	0
366210	Root;k__Bacteria;p__Proteobacteria;c__Gammaproteobacteria;o__Enterobacteriales;f__Enterobacteriaceae;g__;s__	90.0933	0	1775.47	975.588	160.248	55.5552	317.868	1845.93	1665.35	2551.24	0	5758.22	452.845	45.8066	32.0403	67.6008	1917.87	233.915	1343.97	4164.91
366212	Root;k__Bacteria;p__Firmicutes;c__Clostridia;o__Clostridiales;f__Lachnospiraceae;g__Blautia;s__	90.0933	6193.45	29.1061	1616.69	160.248	666.663	113.524	218.155	909.646	1787.87	149.64	0	612.673	320.646	144.182	45.0672	423.426	2573.07	592.928	103.092
366297	Root;k__Bacteria;p__Firmicutes;c__Clostridia;o__Clostridiales;f__Lachnospiraceae;g__;s__	0	1510.6	0	0	0	277.776	0	16.7812	139.945	200.885	0	0	0	45.8066	432.545	585.873	0	116.958	0	41.2367
366342	Root;k__Bacteria;p__Bacteroidetes;c__Bacteroidia;o__Bacteroidales;f__Rikenellaceae;g__;s__	0	151.06	0	55.7479	9678.99	0	113.524	41248.1	4744.15	46665.5	897.843	124.1	10042.5	6550.35	16.0202	0	0	506.817	988.213	0
366374	Root;k__Bacteria;p__Bacteroidetes;c__Bacteroidia;o__Bacteroidales;f__Bacteroidaceae;g__Bacteroides;s__	450.467	0	203.742	27.8739	96.1489	0	0	134.249	0	0	0	0	186.466	0	96.121	45.0672	0	0	39.5285	0
366386	Root;k__Bacteria;p__Firmicutes;c__Clostridia;o__Clostridiales;f__Veillonellaceae;g__;s__	270.28	1963.78	29.1061	278.739	0	444.442	113.524	318.842	0	0	1097.36	0	0	45.8066	80.1009	0	24.9074	0	0	0
366397	Root;k__Bacteria;p__Firmicutes;c__Clostridia;o__Clostridiales;f__Lachnospiraceae;g__;s__	3108.22	1057.42	0	2229.92	673.042	1833.32	4041.47	889.402	0	0	5661.4	0	3143.28	5680.02	0	9328.9	0	545.803	1897.37	639.169
366409	Root;k__Bacteria;p__Firmicutes;c__Clostridia;o__Clostridiales;f__Ruminococcaceae;g__Faecalibacterium;s__Faecalibacterium prausnitzii	90.0933	0	0	0	64.0993	1277.77	22.7049	486.654	0	20.0885	149.64	3028.03	0	2107.11	112.141	0	24.9074	0	869.627	0
366410	Root;k__Bacteria;p__Firmicutes;c__Clostridia;o__Clostridiales;f__Ruminococcaceae;g__Faecalibacterium;s__Faecalibacterium prausnitzii	90.0933	0	3463.62	55.7479	32.0496	555.552	1157.95	117.468	0	0	174.581	0	0	0	32.0403	22.5336	0	0	0	0
366503	Root;k__Bacteria;p__Firmicutes;c__Clostridia;o__Clostridiales;f__Veillonellaceae;g__Dialister;s__	0	0	0	27.8739	160.248	722.218	0	201.374	0	0	0	0	719.225	45.8066	0	0	0	0	197.643	0
366515	Root;k__Bacteria;p__Firmicutes;c__Clostridia;o__Clostridiales;f__Veillonellaceae;g__Dialister;s__	0	0	87.3182	111.496	96.1489	888.884	22.7049	251.718	0	0	24.9401	0	532.759	0	0	0	24.9074	0	79.057	0
366617	Root;k__Bacteria;p__Firmicutes;c__Clostridia;o__Clostridiales;f__Ruminococcaceae;g__;s__	495.513	1359.54	0	0	64.0993	277.776	0	0	0	0	423.981	0	0	0	0	22.5336	3063.61	0	474.342	0
366641	Root;k__Bacteria;p__Firmicutes;c__Clostridia;o__Clostridiales;f__Lachnospiraceae;g__Blautia;s__	15270.8	579012	20607.1	215549	21505.3	58610.8	20502.5	19080.2	117680	303296	43445.6	421.939	95177.5	51578.3	38208.1	9441.57	52729	432627	94394.1	17525.6
366656	Root;k__Bacteria;p__Firmicutes;c__Clostridia;o__Clostridiales;f__Lachnospiraceae;g__;s__	45.0467	0	58.2121	55.7479	384.596	111.11	1135.24	83.9059	0	0	324.221	0	79.9139	45.8066	0	22.5336	74.7222	623.774	0	0
366657	Root;k__Bacteria;p__Firmicutes;c__Clostridia;o__Clostridiales;f__Ruminococcaceae;g__Ruminococcus;s__	5315.51	151.06	58.2121	0	1570.43	0	45.4098	0	0	0	573.622	0	133.19	0	0	0	174.352	0	0	0
366693	Root;k__Bacteria;p__Firmicutes;c__Clostridia;o__Clostridiales;f__Lachnospiraceae;g__Blautia;s__	135.14	1661.66	174.636	696.849	64.0993	444.442	181.639	50.3435	405.842	803.539	0	24.8199	159.828	137.42	64.0807	45.0672	199.259	2144.22	355.757	41.2367
366709	Root;k__Bacteria;p__Firmicutes;c__Clostridia;o__Clostridiales;f__Ruminococcaceae;g__Faecalibacterium;s__Faecalibacterium prausnitzii	0	0	0	0	64.0993	333.331	0	33.5623	0	0	24.9401	397.119	0	412.26	0	0	0	0	355.757	0
366727	Root;k__Bacteria;p__Firmicutes;c__Clostridia;o__Clostridiales;f__Lachnospiraceae;g__Blautia;s__	0	0	756.758	55.7479	224.347	0	0	0	1161.55	2089.2	0	0	0	45.8066	32.0403	180.269	49.8148	0	118.586	0
366794	Root;k__Bacteria;p__Firmicutes;c__Clostridia;o__Clostridiales;f__Ruminococcaceae;g__;s__	1171.21	0	0	0	6762.47	388.887	272.459	2500.39	0	0	49.8802	496.399	0	320.646	0	0	0	0	158.114	0
366811	Root;k__Bacteria;p__Firmicutes;c__Clostridia;o__Clostridiales;f__Lachnospiraceae;g__;s__	180.187	0	611.227	222.992	128.199	111.11	1566.64	151.031	0	140.619	1745.81	0	159.828	0	16.0202	2028.02	921.574	740.732	39.5285	61.855
366879	Root;k__Bacteria;p__Firmicutes;c__Clostridia;o__Clostridiales;f__Ruminococcaceae;g__Ruminococcus;s__	3108.22	0	58.2121	0	705.092	0	272.459	0	0	0	1321.82	0	639.311	0	0	22.5336	498.148	0	0	0
366900	Root;k__Bacteria;p__Firmicutes;c__Clostridia;o__Clostridiales;f__Lachnospiraceae;g__;s__	405.42	0	174.636	139.37	128.199	1166.66	385.983	453.092	363.858	0	49.8802	0	53.2759	0	16.0202	0	74.7222	0	79.057	0
366919	Root;k__Bacteria;p__Firmicutes;c__Clostridia;o__Clostridiales;f__Ruminococcaceae;g__Ruminococcus;s__Ruminococcus bromii	180.187	0	232.849	27.8739	480.745	0	522.212	184.593	0	0	0	0	159.828	0	0	0	0	38.9859	118.586	0
366939	Root;k__Bacteria;p__Proteobacteria;c__Gammaproteobacteria;o__Enterobacteriales;f__Enterobacteriaceae;g__;s__	45.0467	151.06	261.955	2118.42	32.0496	777.773	68.1146	117.468	797.689	1747.7	49.8802	3996.01	506.121	0	32.0403	22.5336	3138.33	155.944	711.513	6845.29
366987	Root;k__Bacteria;p__Firmicutes;c__Clostridia;o__Clostridiales;f__Ruminococcaceae;g__Faecalibacterium;s__Faecalibacterium prausnitzii	315.327	151.06	0	0	961.489	2388.88	90.8195	1476.74	0	0	598.562	3052.85	0	2107.11	224.282	0	99.6296	0	751.042	0
[truncated: 1,470 more rows]
