# Supplementary material for: Intestinal Inflammation in Children with Cystic Fibrosis Is Associated with Crohn’s-Like Microbiota Disturbances
Source: J Clin Med. 2019 May 10;8(5):645. doi: 10.3390/jcm8050645 (PMC6572243; doi:10.3390/jcm8050645)
Supplement: Supplementary file 1 [file jcm-08-00645-s001.zip › Table S4 - Enaud et al.xls]

## Sheet: Table S4
OTU	tax	log2FC	lfcSE	pvalue	padj
539126	g__Bacteroides	-22.337	3.1223	8.4265e-13	2.779e-09
4465118	g__Acidaminococcus	10.508	1.7435	1.6737e-09	2.76e-06
120040	f__Lachnospiraceae	-8.9963	1.5976	1.7914e-08	1.9694e-05
175526	f__Lachnospiraceae	-9.0476	1.7078	1.1725e-07	9.6675e-05
3145472	s__Veillonella dispar	6.9654	1.4121	8.1088e-07	0.00053486
3943182	g__Bacteroides	-8.2691	1.7997	4.3342e-06	0.0023824
4466368	g__Leuconostoc	7.8878	1.7847	9.8856e-06	0.0046575
314565	f__Ruminococcaceae	-8.2461	1.8988	1.4073e-05	0.0052796
4458306	s__Veillonella dispar	5.3553	1.2346	1.4408e-05	0.0052796
4482944	g__Leuconostoc	6.2441	1.4806	2.4716e-05	0.0081513
308034	s__Bifidobacterium adolescentis	-8.7602	2.1098	3.2926e-05	0.0098718
291908	f__Clostridiaceae	6.044	1.5287	7.6956e-05	0.012086
366040	f__Lachnospiraceae	5.6911	1.4095	5.4016e-05	0.012086
551740	f__Ruminococcaceae	-7.8815	1.9422	4.9486e-05	0.012086
494994	g__Peptoniphilus	5.6764	1.4328	7.4362e-05	0.012086
362489	g__Ruminococcus	-6.7322	1.6915	6.8922e-05	0.012086
182588	g__Ruminococcus	-6.4302	1.6068	6.2808e-05	0.012086
774086	g__Staphylococcus	6.414	1.6184	7.3947e-05	0.012086
195839	o__Clostridiales	-8.4822	2.1018	5.4446e-05	0.012086
513020	s__Veillonella dispar	4.7606	1.1917	6.4755e-05	0.012086
4391230	s__Veillonella dispar	4.8451	1.2236	7.5064e-05	0.012086
175535	g__Bacteroides	-6.6995	1.7051	8.5306e-05	0.012788
3472078	g__Bacteroides	-6.0645	1.5492	9.0524e-05	0.01298
184922	g__Dialister	-7.5435	1.9547	0.00011377	0.013413
3224662	g__Epulopiscium	5.5269	1.4202	9.9512e-05	0.013413
4471019	g__Streptococcus	5.1811	1.3426	0.00011388	0.013413
594044	s__Bifidobacterium longum	-6.2599	1.6177	0.00010903	0.013413
3621083	s__Veillonella dispar	5.9116	1.5296	0.00011119	0.013413
362765	g__Ruminococcus	-7.4293	1.9389	0.00012729	0.014475
330343	s__Bifidobacterium adolescentis	-7.8071	2.0554	0.00014562	0.015827
699046	s__Veillonella dispar	4.547	1.1988	0.00014877	0.015827
4303919	s__Veillonella dispar	5.9348	1.5897	0.00018901	0.01948
197970	f__Ruminococcaceae	-6.7113	1.8139	0.00021567	0.021554
4395904	s__Veillonella dispar	4.7485	1.2869	0.00022433	0.02176
331769	f__Ruminococcaceae	-6.0471	1.6431	0.00023301	0.021956
3879347	g__Parabacteroides	-5.6496	1.5522	0.0002728	0.023943
523025	g__Streptococcus	4.5304	1.2455	0.00027534	0.023943
949701	s__Veillonella dispar	5.2992	1.457	0.00027587	0.023943
4404223	s__Veillonella dispar	4.7015	1.3019	0.0003048	0.02513
4404727	s__Veillonella dispar	4.8214	1.3336	0.00029996	0.02513
192426	f__Ruminococcaceae	-6.4623	1.8188	0.00038071	0.026862
181737	f__Ruminococcaceae	-5.9538	1.672	0.0003695	0.026862
582581	g__Bacteroides	-4.7182	1.3318	0.00039578	0.026862
184770	g__Coprococcus	-5.3931	1.5255	0.00040725	0.026862
1130824	g__Lactococcus	5.5998	1.5831	0.00040444	0.026862
148121	g__Ruminococcus	-6.2242	1.7602	0.0004062	0.026862
855380	g__Streptococcus	3.3384	0.93261	0.00034411	0.026862
364227	o__Clostridiales	-5.3785	1.5117	0.00037367	0.026862
352304	o__Clostridiales	-4.5738	1.2801	0.0003528	0.026862
355240	s__Faecalibacterium prausnitzii	-7.5807	2.1138	0.00033541	0.026862
176722	s__Dorea formicigenerans	-5.3708	1.5415	0.00049378	0.031317
2648727	s__Faecalibacterium prausnitzii	-5.5053	1.578	0.00048522	0.031317
905180	s__Veillonella dispar	4.8327	1.3907	0.0005109	0.031792
3143426	s__Veillonella dispar	4.3207	1.2488	0.00054056	0.033014
188090	s__[Ruminococcus] gnavus	4.2356	1.2267	0.00055448	0.033249
3110444	g__Dialister	-5.6729	1.6469	0.00057214	0.033695
4327786	s__Faecalibacterium prausnitzii	-5.5677	1.6211	0.00059346	0.034025
4453501	s__Veillonella dispar	4.4239	1.2889	0.00059838	0.034025
375067	g__Dialister	-5.5233	1.6137	0.00061991	0.034075
4334770	s__Veillonella dispar	4.849	1.4162	0.00061694	0.034075
4446524	g__Leuconostoc	5.6689	1.6633	0.00065401	0.034789
997957	s__Haemophilus parainfluenzae	5.3197	1.5601	0.00064979	0.034789
3972355	f__Lachnospiraceae	-4.5225	1.3289	0.00066604	0.034867
928393	f__Lachnospiraceae	5.9407	1.7598	0.00073598	0.035862
177484	f__Veillonellaceae	-4.7258	1.3939	0.00069782	0.035862
4366843	g__Bacteroides	-4.944	1.4646	0.00073674	0.035862
367803	o__Clostridiales	-4.8716	1.4431	0.00073621	0.035862
3982524	s__[Ruminococcus] gnavus	4.1054	1.2166	0.00073943	0.035862
189782	f__Lachnospiraceae	-4.8901	1.4624	0.00082615	0.038821
359412	s__[Ruminococcus] gnavus	4.3319	1.296	0.00083017	0.038821
1760701	s__Veillonella dispar	4.4151	1.3216	0.00083574	0.038821
290429	f__Lachnospiraceae	-6.0269	1.8121	0.000881	0.040355
4361072	s__Veillonella dispar	4.4709	1.3468	0.00090108	0.040709
2867574	f__Clostridiaceae	4.5465	1.3748	0.00094284	0.04202
329991	f__Lachnospiraceae	-5.478	1.6605	0.00097033	0.042107
586458	g__Lactobacillus	3.3939	1.0286	0.00096877	0.042107
187582	f__Ruminococcaceae	-3.7267	1.1378	0.001055	0.044606
41178	o__Clostridiales	-6.3285	1.9303	0.0010436	0.044606
175485	g__Bacteroides	-6.621	2.0304	0.0011105	0.046361
539787	o__Clostridiales	-5.4167	1.669	0.0011725	0.048336
313593	g__Roseburia	-5.713	1.7731	0.0012729	0.051827
4452638	s__Veillonella dispar	4.6917	1.4588	0.0012996	0.052268
4340138	s__Veillonella dispar	4.0395	1.2644	0.0013988	0.055214
305749	f__Lachnospiraceae	5.3006	1.6599	0.0014063	0.055214
174818	f__Ruminococcaceae	-5.4676	1.7177	0.0014572	0.056541
196664	s__Bacteroides uniformis	-5.9575	1.8743	0.0014806	0.056778
183495	s__[Ruminococcus] gnavus	3.9467	1.2449	0.0015234	0.05756
197173	f__Ruminococcaceae	-5.3333	1.6836	0.0015359	0.05756
2101287	f__Lachnospiraceae	-4.404	1.3978	0.0016292	0.060371
2447244	o__Clostridiales	-5.2108	1.6598	0.0016932	0.061654
530627	f__Peptostreptococcaceae	3.7096	1.1822	0.0017012	0.061654
3572894	s__[Ruminococcus] gnavus	4.6302	1.4779	0.0017311	0.062054
521944	g__Peptostreptococcus	4.6619	1.4905	0.0017609	0.062447
123969	s__Veillonella dispar	4.4013	1.4114	0.0018177	0.063775
179637	f__Lachnospiraceae	-5.5664	1.7896	0.0018686	0.064392
4424624	g__Ruminococcus	-5.906	1.9022	0.0019039	0.064392
183653	f__Ruminococcaceae	-5.4756	1.764	0.0019086	0.064392
3865291	g__Roseburia	-3.5776	1.1532	0.0019194	0.064392
365364	g__Bifidobacterium	-5.1574	1.6635	0.0019329	0.064392
209760	s__Faecalibacterium prausnitzii	-5.3181	1.7249	0.0020479	0.067505
115492	s__Bacteroides ovatus	-5.1779	1.6833	0.0020971	0.067505
173863	f__Ruminococcaceae	-4.1479	1.3487	0.0021022	0.067505
4410401	s__Veillonella dispar	4.4684	1.4534	0.0021083	0.067505
4345488	s__Veillonella dispar	3.2097	1.0461	0.0021539	0.068305
3579918	g__Bacteroides	-4.6755	1.5269	0.0021978	0.069033
363027	s__Faecalibacterium prausnitzii	-5.0989	1.6689	0.0022488	0.069969
359147	f__Lachnospiraceae	-3.9644	1.2997	0.0022868	0.070484
367426	s__Faecalibacterium prausnitzii	-5.0405	1.6543	0.0023116	0.07059
365214	s__Faecalibacterium prausnitzii	-4.6079	1.5143	0.0023436	0.070911
539261	g__Oscillospira	-5.9966	1.973	0.0023707	0.071078
180610	f__Ruminococcaceae	-4.6781	1.5475	0.0025037	0.074388
4307103	g__Turicibacter	3.9475	1.3124	0.0026318	0.077116
197418	f__Ruminococcaceae	-4.6991	1.5633	0.0026478	0.077116
368448	f__Lachnospiraceae	-5.1317	1.7084	0.0026656	0.077116
82861	s__Bifidobacterium breve	-5.8089	1.9358	0.0026925	0.077206
332688	s__Bacteroides fragilis	-4.8311	1.6113	0.0027155	0.077206
261731	s__Brevundimonas diminuta	-5.4057	1.805	0.0027464	0.077415
4380365	s__Veillonella dispar	4.0547	1.3575	0.0028174	0.077911
342427	s__Veillonella dispar	4.1879	1.4027	0.0028299	0.077911
176077	o__Clostridiales	-4.9767	1.6672	0.0028349	0.077911
186385	f__Lachnospiraceae	3.8035	1.2762	0.0028785	0.078456
191059	g__Acidaminococcus	-4.9539	1.6647	0.0029213	0.078697
3286714	s__Bifidobacterium longum	-5.7899	1.9466	0.002935	0.078697
4412008	g__Bacteroides	-4.3458	1.4623	0.0029596	0.078715
198919	f__Ruminococcaceae	-5.8155	1.9626	0.0030445	0.079496
182456	g__Lachnospira	-5.5064	1.8596	0.0030661	0.079496
362762	f__Lachnospiraceae	-5.4476	1.8403	0.0030741	0.079496
4441618	f__Lachnospiraceae	-4.1546	1.404	0.0030853	0.079496
178884	g__Blautia	3.1876	1.0813	0.003199	0.080593
2852421	g__Bacteroides	-4.7711	1.6191	0.0032101	0.080593
181826	f__Ruminococcaceae	-3.8668	1.3122	0.003211	0.080593
2568456	g__Dialister	-4.9195	1.6712	0.0032439	0.080593
181421	f__Ruminococcaceae	-4.2871	1.4567	0.0032501	0.080593
987711	s__Veillonella dispar	3.6015	1.2263	0.003316	0.081217
312234	g__Bacteroides	-4.6369	1.5804	0.0033469	0.081217
2580573	g__Bifidobacterium	-5.792	1.9743	0.0033491	0.081217
4423882	s__[Ruminococcus] gnavus	4.1844	1.4291	0.003412	0.082137
2829179	g__Acidaminococcus	-5.1794	1.7715	0.0034597	0.082611
132714	s__Bifidobacterium breve	-5.7875	1.9809	0.0034818	0.082611
1627466	g__Parabacteroides	-4.1252	1.4148	0.0035483	0.083055
189708	s__Faecalibacterium prausnitzii	-4.4461	1.5258	0.003569	0.083055
193709	f__Ruminococcaceae	-5.0403	1.7301	0.0035769	0.083055
338063	g__Bifidobacterium	-4.3228	1.4849	0.0036012	0.083055
192258	f__Ruminococcaceae	-4.8318	1.6658	0.003724	0.08464
307857	f__Peptostreptococcaceae	-4.8154	1.661	0.0037429	0.08464
237091	g__Dialister	-4.7439	1.6366	0.0037469	0.08464
4406232	s__[Ruminococcus] gnavus	3.9785	1.3785	0.0038993	0.087194
4472158	s__[Ruminococcus] gnavus	3.8946	1.3499	0.0039142	0.087194
3767144	f__Enterobacteriaceae	3.4855	1.2098	0.0039634	0.087194
176197	o__Clostridiales	-4.3702	1.517	0.0039658	0.087194
4469897	f__Ruminococcaceae	-5.4946	1.9116	0.0040488	0.088043
1906483	g__Bacteroides	-4.2867	1.4925	0.0040765	0.088043
190772	o__Clostridiales	-3.5717	1.2448	0.0041136	0.088043
4403622	g__Bacteroides	4.3937	1.5318	0.0041256	0.088043
842171	s__Parabacteroides distasonis	-4.8908	1.7056	0.0041379	0.088043
1924822	g__Parabacteroides	-3.9545	1.3823	0.0042262	0.089187
310174	o__Clostridiales	-4.7224	1.6518	0.0042514	0.089187
4174963	g__Bacteroides	-4.3308	1.5178	0.0043248	0.089187
190653	f__Lachnospiraceae	4.0823	1.4307	0.0043264	0.089187
310100	g__Dialister	-4.77	1.6718	0.0043269	0.089187
177800	g__Ruminococcus	-5.0429	1.7695	0.0043741	0.0896
4459634	g__Clostridium	3.9056	1.3733	0.0044539	0.090347
193365	f__Lachnospiraceae	-4.6134	1.6232	0.0044816	0.090347
516959	s__Faecalibacterium prausnitzii	-4.477	1.5757	0.0044927	0.090347
199409	g__Dialister	-4.3691	1.5399	0.0045502	0.090948
2166237	g__Dialister	-4.5386	1.6053	0.0046956	0.092632
190961	f__Lachnospiraceae	-4.6092	1.6309	0.0047122	0.092632
846493	f__Lachnospiraceae	-5.0634	1.794	0.0047654	0.092632
185324	s__Faecalibacterium prausnitzii	-4.435	1.5715	0.0047695	0.092632
174024	s__Faecalibacterium prausnitzii	-3.6516	1.2949	0.0048029	0.092632
3196066	g__Bacteroides	-4.5459	1.6121	0.0048029	0.092632
1764783	g__Sutterella	-4.3307	1.5419	0.0049751	0.094632
69909	o__Clostridiales	-3.8854	1.3836	0.0049832	0.094632
1953124	g__Bacteroides	-5.15	1.8344	0.0049927	0.094632
4323231	g__Actinomyces	-5.1679	1.8461	0.0051196	0.096483
742595	s__Bifidobacterium breve	-5.5031	1.9682	0.0051742	0.096957
362826	o__Clostridiales	-4.9494	1.777	0.0053497	0.099332
177806	o__Clostridiales	-5.0238	1.8042	0.0053612	0.099332
4323402	s__Haemophilus parainfluenzae	4.9576	1.7827	0.0054191	0.099845
368490	g__Turicibacter	3.0537	1.0995	0.0054797	0.099851
525665	s__Faecalibacterium prausnitzii	-4.242	1.528	0.0055003	0.099851
194042	f__Clostridiaceae	3.5391	1.2755	0.0055247	0.099851
180285	f__Ruminococcaceae	-5.1405	1.8533	0.0055425	0.099851
182854	g__Bacteroides	-4.2638	1.5381	0.0055708	0.099851
274893	f__Peptostreptococcaceae	3.5264	1.274	0.0056423	0.10042
290485	o__Clostridiales	-3.5544	1.2852	0.0056828	0.10042
197072	s__Bacteroides uniformis	-4.711	1.7039	0.0056941	0.10042
365160	o__Clostridiales	-5.1184	1.8552	0.0057983	0.10139
2904013	g__Gemella	2.4601	0.8919	0.0058101	0.10139
180948	g__Bacteroides	-4.0731	1.4848	0.0060852	0.10563
868489	g__Streptococcus	2.9543	1.0782	0.0061422	0.10592
4452590	g__Bacteroides	-4.0785	1.4892	0.0061663	0.10592
182861	c__Clostridia	3.2756	1.1977	0.0062405	0.10611
1839271	g__Epulopiscium	4.0199	1.471	0.0062812	0.10611
293941	f__Clostridiaceae	3.4765	1.2723	0.0062854	0.10611
308333	s__Faecalibacterium prausnitzii	-4.3907	1.6082	0.0063292	0.10611
189998	g__Blautia	-4.9426	1.8107	0.0063416	0.10611
535955	g__SMB53	-4.333	1.5883	0.0063706	0.10611
196848	f__Clostridiaceae	3.5756	1.3118	0.0064149	0.10631
4266230	s__Veillonella dispar	3.545	1.3018	0.0064673	0.10637
191442	f__Ruminococcaceae	-4.7565	1.7476	0.006494	0.10637
2210028	g__[Ruminococcus]	-3.7593	1.3821	0.0065297	0.10637
4397381	g__Dialister	-5.1381	1.8897	0.0065491	0.10637
3604198	g__Parabacteroides	-3.6819	1.3549	0.0065793	0.10637
533765	g__Streptococcus	2.454	0.90614	0.0067664	0.10872
175168	o__Clostridiales	-3.2209	1.1906	0.0068228	0.10872
531429	s__Faecalibacterium prausnitzii	-4.5821	1.6937	0.0068238	0.10872
4356246	g__Dialister	-4.1842	1.5487	0.0068972	0.10896
579608	g__Streptococcus	2.7232	1.0081	0.0069051	0.10896
364141	g__Blautia	3.6577	1.3599	0.0071508	0.11199
107044	f__Rikenellaceae	-4.8973	1.8219	0.0071885	0.11199
995432	g__Bifidobacterium	-4.9464	1.8408	0.0072061	0.11199
344154	s__Bacteroides uniformis	-4.233	1.576	0.0072331	0.11199
567209	f__Enterobacteriaceae	3.3131	1.2349	0.0072998	0.11217
193233	g__Bacteroides	-3.756	1.4007	0.0073301	0.11217
169634	g__Turicibacter	2.902	1.0828	0.0073627	0.11217
191547	s__Faecalibacterium prausnitzii	-4.4314	1.6547	0.0074044	0.11217
4465544	g__Streptococcus	2.9211	1.0909	0.0074143	0.11217
4358951	g__Bacteroides	-3.691	1.3795	0.0074583	0.11232
190529	o__Clostridiales	-3.68	1.3773	0.0075425	0.11307
4464225	g__Dialister	-4.2133	1.5802	0.0076685	0.11428
199477	f__Ruminococcaceae	-3.7657	1.4129	0.0076927	0.11428
3444723	g__Streptococcus	2.6215	0.98681	0.0078943	0.11675
195657	g__Ruminococcus	-4.2549	1.6122	0.008311	0.12131
1015143	f__Gemellaceae	2.6007	0.98592	0.008343	0.12131
4344343	g__Streptococcus	3.8954	1.4768	0.0083486	0.12131
851734	g__Oribacterium	4.6281	1.7547	0.0083498	0.12131
150234	f__Clostridiaceae	3.106	1.1783	0.0083878	0.12133
365310	s__Blautia producta	4.7649	1.8094	0.0084535	0.12175
175647	s__Dorea formicigenerans	-3.7027	1.408	0.0085416	0.12248
192755	f__Lachnospiraceae	3.4184	1.3044	0.0087748	0.12528
563263	g__Streptococcus	3.1152	1.1908	0.0088944	0.12644
329597	f__Lachnospiraceae	-3.4238	1.3101	0.0089663	0.12691
3110064	g__Bacteroides	-3.7296	1.4282	0.0090194	0.12712
4359423	g__Streptococcus	3.8797	1.4969	0.0095484	0.13291
194001	g__Coprococcus	-3.755	1.4488	0.0095488	0.13291
148619	g__[Ruminococcus]	-3.5809	1.3821	0.009573	0.13291
583256	f__Ruminococcaceae	-4.003	1.546	0.0096188	0.13291
2250985	g__Roseburia	-3.3859	1.3079	0.0096318	0.13291
196388	f__Lachnospiraceae	3.0532	1.1808	0.0097177	0.13354
196219	g__Parabacteroides	-3.6925	1.4297	0.0098008	0.13412
4337142	g__Streptococcus	2.5387	0.98357	0.009849	0.13414
4320441	s__Faecalibacterium prausnitzii	-3.944	1.5288	0.0098836	0.13414
67808	g__Streptococcus	2.3366	0.9069	0.0099807	0.1349
334506	g__Bacteroides	-3.6966	1.4396	0.010237	0.13757
366900	f__Lachnospiraceae	-3.165	1.233	0.010262	0.13757
363662	s__Faecalibacterium prausnitzii	-4.6097	1.7986	0.01038	0.1386
4417478	s__Veillonella dispar	2.8763	1.1232	0.010441	0.13885
2650941	g__Bacteroides	-3.6911	1.4425	0.010503	0.13911
3166216	g__Streptococcus	2.7284	1.0689	0.010692	0.1403
184034	g__Roseburia	-3.777	1.4802	0.010719	0.1403
758055	s__Bifidobacterium longum	-4.5488	1.7827	0.010722	0.1403
182010	f__Ruminococcaceae	-4.0092	1.5721	0.010763	0.1403
2921213	g__Bacteroides	-4.145	1.6278	0.010885	0.14123
198866	g__Parabacteroides	-3.3114	1.3016	0.010955	0.14123
195271	f__Lachnospiraceae	-3.6524	1.4357	0.010963	0.14123
315672	f__Lachnospiraceae	2.8443	1.121	0.01117	0.14333
2841999	g__Streptococcus	2.7009	1.065	0.011212	0.14333
851865	s__Faecalibacterium prausnitzii	-3.1474	1.2427	0.01132	0.14409
295797	g__Bacteroides	-3.9131	1.5458	0.011359	0.14409
4316391	s__Veillonella dispar	2.8263	1.1177	0.011449	0.14467
4301684	s__Veillonella dispar	3.254	1.2884	0.011552	0.14541
4464343	g__Bacteroides	-3.1179	1.2354	0.011608	0.14557
2666834	g__Bacteroides	-4.4353	1.7634	0.011895	0.148
1602307	g__Sutterella	-3.978	1.5829	0.011967	0.148
825808	g__Bifidobacterium	-4.4441	1.7685	0.011975	0.148
4469165	s__Faecalibacterium prausnitzii	-3.8394	1.528	0.011982	0.148
569797	g__Streptococcus	2.5629	1.0214	0.012103	0.14894
195855	s__Faecalibacterium prausnitzii	-3.6217	1.445	0.012199	0.14954
197361	s__Faecalibacterium prausnitzii	-4.0732	1.626	0.012242	0.14954
185198	s__Bacteroides uniformis	-3.2391	1.2937	0.012289	0.14956
186224	s__Bacteroides ovatus	-4.1731	1.6684	0.012377	0.15007
361850	s__Faecalibacterium prausnitzii	-4.0217	1.6111	0.012554	0.15058
4480524	g__Bacteroides	-3.3515	1.3447	0.012688	0.15058
296247	f__Clostridiaceae	3.0765	1.2344	0.012689	0.15058
358755	f__Ruminococcaceae	-3.8993	1.5646	0.012696	0.15058
621156	f__Peptostreptococcaceae	2.9519	1.1845	0.012697	0.15058
4414316	s__Veillonella dispar	3.905	1.5677	0.012742	0.15058
4341497	g__Sutterella	-4.0119	1.6109	0.012759	0.15058
177222	g__Bacteroides	-4.3758	1.7583	0.012823	0.15058
4481042	s__[Ruminococcus] gnavus	4.4018	1.7696	0.012863	0.15058
363477	f__Ruminococcaceae	-4.1417	1.6652	0.012876	0.15058
176151	s__Faecalibacterium prausnitzii	-3.4672	1.3959	0.012996	0.15146
2026147	g__Streptococcus	2.6604	1.0772	0.013524	0.15675
198434	s__[Ruminococcus] gnavus	-4.0309	1.6325	0.013545	0.15675
182383	f__Ruminococcaceae	-4.1847	1.6987	0.013757	0.15864
513445	g__Bacteroides	-3.7355	1.5183	0.013881	0.15912
185846	f__Lachnospiraceae	3.1201	1.2684	0.013895	0.15912
484304	g__Bifidobacterium	-4.0427	1.645	0.013991	0.15966
361931	g__Oscillospira	-3.9008	1.5889	0.01409	0.15989
4374753	s__Veillonella dispar	3.5865	1.4612	0.014108	0.15989
215328	g__Streptococcus	3.6707	1.4974	0.014234	0.16074
187717	f__Lachnospiraceae	2.7592	1.1261	0.014281	0.16074
1644205	g__Bacteroides	-3.5172	1.4368	0.014368	0.16118
199568	g__Clostridium	-3.415	1.3959	0.014427	0.16129
192839	g__Bacteroides	-3.4619	1.4186	0.014672	0.16347
205124	f__Clostridiaceae	3.2447	1.3305	0.014743	0.16371
4395471	s__Veillonella dispar	2.7421	1.1256	0.014848	0.16381
1020931	s__Veillonella dispar	3.2382	1.3293	0.014851	0.16381
191161	f__Ruminococcaceae	-3.8347	1.5755	0.014934	0.16381
4386879	s__Veillonella dispar	3.6539	1.5014	0.01495	0.16381
2842794	s__Faecalibacterium prausnitzii	-3.7211	1.5307	0.015061	0.16416
4413547	s__Faecalibacterium prausnitzii	-3.6562	1.5045	0.015093	0.16416
4296244	s__Veillonella dispar	3.452	1.421	0.015132	0.16416
189076	g__Sutterella	-4.1839	1.727	0.015408	0.16661
199161	g__Bacteroides	-3.1313	1.2964	0.015715	0.16938
321754	f__Clostridiaceae	3.6902	1.5296	0.015844	0.16978
3672963	g__Bacteroides	-3.9711	1.6463	0.015856	0.16978
4184543	g__Streptococcus	3.019	1.2539	0.016053	0.17133
842929	g__Bacteroides	-3.2342	1.3447	0.016163	0.17195
199702	s__Faecalibacterium prausnitzii	-3.6896	1.5365	0.016336	0.17324
288362	f__Ruminococcaceae	-3.7961	1.5849	0.016615	0.1748
176701	f__Lachnospiraceae	-3.1628	1.3214	0.016684	0.1748
4375020	g__Dialister	-3.8399	1.6044	0.016699	0.1748
193915	f__Ruminococcaceae	-3.8314	1.6018	0.016758	0.1748
3932708	g__Dialister	-3.9963	1.671	0.016774	0.1748
185659	g__Acidaminococcus	-3.3899	1.4178	0.016802	0.1748
115771	g__Dialister	-3.7669	1.5781	0.016985	0.17616
358654	s__Faecalibacterium prausnitzii	-3.2559	1.3662	0.017163	0.17695
174960	f__Clostridiaceae	2.833	1.1889	0.017177	0.17695
1658195	o__Clostridiales	-3.7074	1.5565	0.017223	0.17695
358342	f__Lachnospiraceae	-4.3137	1.8119	0.017278	0.17696
676094	f__Enterobacteriaceae	-3.0308	1.2757	0.017508	0.17877
4350582	g__Streptococcus	2.4375	1.0265	0.017565	0.17879
193591	g__Bacteroides	-2.9754	1.2539	0.01765	0.17911
187489	f__Ruminococcaceae	-3.4963	1.4797	0.01814	0.18317
195664	f__Clostridiaceae	3.2015	1.3552	0.018162	0.18317
4401373	s__Veillonella dispar	3.7174	1.5758	0.018319	0.1842
315257	s__Faecalibacterium prausnitzii	-3.5217	1.4963	0.018592	0.18532
4450770	s__Faecalibacterium prausnitzii	-4.0775	1.7325	0.018594	0.18532
1749079	g__Bacteroides	-3.4159	1.4514	0.0186	0.18532
2131401	g__Bacteroides	-2.8236	1.2003	0.018655	0.18532
576975	s__Blautia producta	4.6856	1.9958	0.018889	0.18641
184753	g__Bacteroides	-3.2072	1.3663	0.018908	0.18641
2901965	g__Streptococcus	2.4059	1.0252	0.018935	0.18641
179384	f__Lachnospiraceae	3.0282	1.2926	0.019146	0.18793
248902	g__Turicibacter	2.747	1.1752	0.01941	0.18995
4368673	g__Parabacteroides	-3.3766	1.4475	0.019668	0.19187
549196	s__Faecalibacterium prausnitzii	-4.0068	1.7185	0.019722	0.19187
4307522	s__Veillonella dispar	2.5967	1.1176	0.02016	0.19303
336350	s__Bacteroides ovatus	-3.4033	1.4651	0.020184	0.19303
364431	f__Lachnospiraceae	-2.9799	1.283	0.020195	0.19303
25947	g__Acidaminococcus	4.065	1.7503	0.020207	0.19303
851355	g__Bacteroides	-3.7772	1.6275	0.020297	0.19303
2308592	g__Bacteroides	-3.6085	1.556	0.020391	0.19303
190804	s__Faecalibacterium prausnitzii	-3.408	1.4703	0.020452	0.19303
304797	g__Dialister	-3.5646	1.5379	0.020462	0.19303
1105904	g__Sutterella	-4.1205	1.7786	0.020518	0.19303
191608	g__Dorea	-3.5367	1.5266	0.02052	0.19303
172060	g__Bacteroides	-3.497	1.5098	0.020548	0.19303
363442	s__Faecalibacterium prausnitzii	-3.6763	1.5878	0.020597	0.19303
2415334	g__Bacteroides	-3.2702	1.4125	0.020603	0.19303
198212	s__[Ruminococcus] gnavus	3.6084	1.5628	0.020952	0.19575
4371957	o__Clostridiales	-3.3531	1.4547	0.02117	0.19658
2073720	g__Dialister	-3.9103	1.6967	0.021184	0.19658
183781	g__Coprococcus	-3.2324	1.4029	0.021219	0.19658
133436	s__Bifidobacterium breve	-6.4426	2.7976	0.021285	0.19663
4391359	g__Bacteroides	-3.4388	1.4947	0.021407	0.19721
149324	s__Bifidobacterium adolescentis	-4.0793	1.7762	0.021636	0.19876
189610	o__Clostridiales	-3.8157	1.6632	0.021776	0.19876
4356641	g__Bacteroides	-3.4266	1.4939	0.021805	0.19876
185646	g__Bacteroides	-4.1323	1.8031	0.021916	0.19876
195081	g__Dorea	-3.0257	1.3213	0.022019	0.19876
4435887	s__Veillonella dispar	2.9976	1.3092	0.022038	0.19876
522511	s__Faecalibacterium prausnitzii	-3.064	1.3389	0.02211	0.19876
4437515	g__Dialister	-4.0201	1.7571	0.02214	0.19876
122394	s__Faecalibacterium prausnitzii	-3.4702	1.5169	0.022155	0.19876
189754	g__[Ruminococcus]	-3.3439	1.462	0.022178	0.19876
177040	f__Lachnospiraceae	-3.6276	1.5876	0.022318	0.19947
190882	f__Lachnospiraceae	2.9339	1.289	0.022833	0.20214
293655	f__Ruminococcaceae	-3.9724	1.7457	0.022872	0.20214
2065521	g__Veillonella	2.7255	1.1979	0.022892	0.20214
4301333	s__Veillonella dispar	2.5416	1.1174	0.022938	0.20214
363642	s__Faecalibacterium prausnitzii	-3.6819	1.6192	0.022976	0.20214
3949315	g__Bacteroides	-3.2721	1.4391	0.022985	0.20214
3958030	s__Veillonella dispar	2.8365	1.2485	0.023097	0.20259
1951155	g__Sutterella	-3.4003	1.4986	0.023269	0.20356
180563	f__Ruminococcaceae	-4.0707	1.8019	0.023873	0.20791
178541	f__Ruminococcaceae	-3.9338	1.7415	0.023893	0.20791
366515	g__Dialister	-3.3382	1.4796	0.024059	0.20881
4192817	f__Lachnospiraceae	-2.9384	1.3038	0.02422	0.20965
183973	g__Coprococcus	-3.6954	1.6446	0.024637	0.21271
1935701	g__Dialister	-3.4579	1.5421	0.024945	0.2148
339857	s__Faecalibacterium prausnitzii	-3.6268	1.6184	0.025028	0.21495
362094	s__Faecalibacterium prausnitzii	-3.3644	1.5022	0.025113	0.21513
4388400	g__Streptococcus	2.37	1.06	0.025361	0.2165
844941	g__Oscillospira	-3.3865	1.5151	0.025405	0.2165
295034	f__Lachnospiraceae	-6.9682	3.1223	0.025631	0.21741
368430	s__Faecalibacterium prausnitzii	-3.5677	1.5988	0.025643	0.21741
173436	g__Dialister	-3.3179	1.4877	0.025735	0.21763
189816	f__Ruminococcaceae	-3.1721	1.4232	0.025824	0.21782
840989	g__Bacteroides	-3.011	1.3518	0.025919	0.21806
335906	f__Ruminococcaceae	4.0208	1.8062	0.026007	0.21825
527410	s__Faecalibacterium prausnitzii	-3.2393	1.4575	0.026246	0.21947
343352	g__Bacteroides	-3.3052	1.4875	0.026285	0.21947
4212012	s__Bacteroides uniformis	-2.8218	1.2712	0.02643	0.21994
2363722	g__Bacteroides	-2.6165	1.1798	0.026568	0.21994
923098	g__Streptococcus	3.1037	1.3996	0.026587	0.21994
4045886	f__Ruminococcaceae	2.6025	1.1742	0.026663	0.21994
188804	g__Bacteroides	-3.1078	1.4026	0.026705	0.21994
180509	g__Ruminococcus	-3.6714	1.658	0.026804	0.21994
2478673	g__Parabacteroides	-3.3701	1.5221	0.026818	0.21994
365392	f__Clostridiaceae	3.0031	1.357	0.026894	0.21994
4453255	g__Turicibacter	2.56	1.1571	0.026943	0.21994
3744858	f__Ruminococcaceae	-3.0244	1.3686	0.027109	0.22026
360274	o__Clostridiales	-2.9644	1.3416	0.027136	0.22026
767952	s__Lactobacillus zeae	4.3305	1.9605	0.027181	0.22026
193240	f__Ruminococcaceae	-3.629	1.6445	0.027332	0.22093
2160415	g__Dialister	-3.4534	1.5663	0.027463	0.22145
3955394	f__Peptostreptococcaceae	3.0091	1.3657	0.027576	0.22177
322018	g__Facklamia	-3.694	1.6779	0.027693	0.22177
1952	g__Parabacteroides	-3.001	1.3632	0.027704	0.22177
583935	s__Parabacteroides distasonis	-4.4764	2.0367	0.02796	0.2231
290647	f__Clostridiaceae	2.7507	1.2523	0.028052	0.2231
190619	s__Faecalibacterium prausnitzii	-3.4128	1.5539	0.028074	0.2231
182911	f__Ruminococcaceae	-3.7399	1.7041	0.028189	0.22348
3376632	g__Bacteroides	-3.1451	1.4341	0.028304	0.22386
358274	g__Streptococcus	2.108	0.96273	0.028551	0.2252
519302	s__Veillonella dispar	2.8055	1.2823	0.028679	0.2252
1024529	f__Clostridiaceae	2.5306	1.1567	0.028679	0.2252
189150	g__Ruminococcus	-3.4417	1.5761	0.028988	0.22676
119379	f__Lachnospiraceae	-2.5861	1.185	0.029084	0.22676
3842960	g__Bacteroides	-3.2244	1.4775	0.029084	0.22676
366410	s__Faecalibacterium prausnitzii	-3.2769	1.5024	0.029177	0.22695
197159	s__Faecalibacterium prausnitzii	-3.1994	1.4675	0.029251	0.22699
4458701	g__Bacteroides	-3.089	1.418	0.02937	0.2271
199448	f__Ruminococcaceae	-3.1524	1.4484	0.029512	0.2271
368338	o__Clostridiales	-2.8229	1.2976	0.029596	0.2271
3641041	s__[Ruminococcus] gnavus	-2.797	1.2862	0.029653	0.2271
4298994	s__Veillonella dispar	2.7765	1.2768	0.02966	0.2271
298080	f__Clostridiaceae	2.5218	1.1608	0.029818	0.2271
3335289	g__Bacteroides	-3.2335	1.489	0.029886	0.2271
1526931	g__Dialister	-3.4535	1.5904	0.0299	0.2271
845038	o__Clostridiales	-2.9925	1.3785	0.029939	0.2271
196125	s__Faecalibacterium prausnitzii	-3.3232	1.5309	0.029954	0.2271
359453	f__Lachnospiraceae	5.9839	2.7611	0.030216	0.22793
333129	f__Clostridiaceae	3.0121	1.39	0.030238	0.22793
567427	g__Streptococcus	2.3955	1.1057	0.030271	0.22793
299659	g__Streptococcus	3.1706	1.4646	0.0304	0.22838
527192	s__Faecalibacterium prausnitzii	-2.6927	1.2454	0.030614	0.22857
185769	s__Faecalibacterium prausnitzii	-3.5163	1.6269	0.030667	0.22857
191833	g__Roseburia	-3.041	1.407	0.030668	0.22857
368610	g__Turicibacter	2.7409	1.2685	0.030713	0.22857
3154070	g__Bacteroides	-3.1377	1.4526	0.030771	0.22857
368602	g__Sutterella	-3.0855	1.4333	0.031333	0.23152
193761	s__Faecalibacterium prausnitzii	-3.1934	1.4845	0.031463	0.23152
847129	g__Bacteroides	-3.7545	1.7456	0.031484	0.23152
4396655	o__Clostridiales	2.518	1.1708	0.0315	0.23152
340520	g__Dialister	-2.9845	1.3878	0.03152	0.23152
1076557	g__Streptococcus	2.1296	0.99328	0.032029	0.23474
1088494	g__Streptococcus	3.1333	1.4637	0.032304	0.23556
182255	g__Bacteroides	-2.9049	1.3576	0.032377	0.23556
552961	s__[Ruminococcus] gnavus	3.1487	1.4721	0.032437	0.23556
4418331	g__Bacteroides	-3.0986	1.4495	0.032539	0.23556
2549971	f__Lachnospiraceae	2.6857	1.2566	0.032574	0.23556
369227	f__Lachnospiraceae	-2.8878	1.3513	0.032596	0.23556
162430	g__Dialister	-3.4271	1.6045	0.03269	0.23556
171788	f__Ruminococcaceae	-3.5585	1.6666	0.032745	0.23556
4350569	g__Bacteroides	-3.4162	1.6008	0.032834	0.23556
177100	f__Ruminococcaceae	-3.887	1.8218	0.032877	0.23556
544573	s__Bacteroides ovatus	-3.1806	1.4912	0.032926	0.23556
359551	s__Faecalibacterium prausnitzii	-3.3494	1.572	0.033122	0.23629
810722	s__Bifidobacterium adolescentis	-3.9247	1.8426	0.033172	0.23629
369531	f__Erysipelotrichaceae	-3.5946	1.6884	0.033251	0.23634
318596	s__[Ruminococcus] gnavus	2.9135	1.3714	0.033629	0.23851
289622	s__Clostridium perfringens	2.8485	1.3428	0.033899	0.23944
4394509	g__Bacteroides	-3.1689	1.4939	0.033905	0.23944
509773	g__Streptococcus	2.2656	1.0698	0.034202	0.24102
188818	g__Dorea	-3.0667	1.4496	0.034382	0.24137
2055681	g__Odoribacter	-3.6007	1.7021	0.034398	0.24137
1825542	s__Faecalibacterium prausnitzii	-3.2568	1.5415	0.034624	0.24244
185492	g__Blautia	-3.0797	1.4613	0.035067	0.24503
174388	g__Bacteroides	-3.1533	1.4971	0.035175	0.24525
4407921	s__Veillonella dispar	2.382	1.1321	0.035371	0.24585
182517	s__[Ruminococcus] gnavus	3.069	1.4589	0.035409	0.24585
3800035	g__Sutterella	-3.5926	1.7123	0.035893	0.24841
295804	f__Lachnospiraceae	3.3011	1.5737	0.035929	0.24841
525343	f__Erysipelotrichaceae	-2.9364	1.4046	0.036573	0.25145
358798	g__Blautia	-3.6862	1.7634	0.036584	0.25145
4345850	g__Bacteroides	-2.821	1.3502	0.036677	0.25145
288235	s__Streptococcus luteciae	3.1681	1.5168	0.036731	0.25145
4439603	g__Streptococcus	2.4175	1.1584	0.03689	0.25145
178920	o__Clostridiales	-2.5352	1.2157	0.037032	0.25145
310979	o__Clostridiales	-3.4916	1.6752	0.037132	0.25145
367755	g__Coprococcus	-3.0274	1.4526	0.037152	0.25145
512799	s__Faecalibacterium prausnitzii	-3.5356	1.6966	0.03717	0.25145
4421997	g__Coprococcus	-2.6753	1.2841	0.03721	0.25145
173942	f__Ruminococcaceae	-3.0663	1.4729	0.037351	0.25145
303326	o__Clostridiales	-2.9781	1.4305	0.037351	0.25145
4454592	g__Bacteroides	-2.6548	1.2756	0.03741	0.25145
298982	f__Clostridiaceae	2.5677	1.2339	0.037436	0.25145
193525	s__Faecalibacterium prausnitzii	-2.9157	1.4028	0.037672	0.25201
2565097	g__Bacteroides	-2.9334	1.4116	0.0377	0.25201
36599	g__Parvimonas	-3.7078	1.7847	0.037748	0.25201
196928	g__Dialister	-3.1852	1.534	0.037857	0.25219
4477452	g__Bacteroides	-2.4897	1.1995	0.037928	0.25219
3568266	g__Bacteroides	-3.2082	1.5474	0.038151	0.25316
4377717	g__Bacteroides	-3.282	1.5857	0.038481	0.25338
146504	f__Lachnospiraceae	-3.0101	1.4555	0.038625	0.25338
3272632	g__Bacteroides	-2.9007	1.4034	0.03874	0.25338
169071	f__Enterobacteriaceae	2.375	1.1494	0.038798	0.25338
126800	g__Bacteroides	-2.7103	1.3118	0.038826	0.25338
3980510	f__Lachnospiraceae	2.8019	1.3567	0.038901	0.25338
196409	s__Bacteroides ovatus	-3.1533	1.5272	0.038949	0.25338
3195500	f__Lachnospiraceae	-3.3637	1.6291	0.038951	0.25338
328617	s__Bacteroides uniformis	-5.6774	2.7502	0.038985	0.25338
16230	f__Clostridiaceae	2.6777	1.2981	0.039124	0.25338
187447	g__Roseburia	-3.8084	1.8469	0.039201	0.25338
1080424	g__Streptococcus	3.1769	1.5421	0.03939	0.25338
190297	f__Peptostreptococcaceae	2.6899	1.3058	0.039403	0.25338
4341517	g__Bacteroides	-2.8212	1.3701	0.03948	0.25338
364092	f__Lachnospiraceae	2.4255	1.1783	0.039535	0.25338
359093	s__Faecalibacterium prausnitzii	-2.82	1.3699	0.03954	0.25338
4453380	s__Faecalibacterium prausnitzii	-3.7764	1.8347	0.039557	0.25338
4322172	g__Dialister	-3.3924	1.6483	0.03958	0.25338
4346490	g__Dialister	-3.3683	1.6382	0.039777	0.25338
168946	f__Lachnospiraceae	2.509	1.2206	0.039831	0.25338
198788	g__Bacteroides	-3.0322	1.4752	0.039838	0.25338
363478	g__Bacteroides	-2.7128	1.3205	0.039941	0.25338
188194	g__Coprococcus	-2.525	1.2294	0.039988	0.25338
357640	s__Faecalibacterium prausnitzii	-2.887	1.4059	0.040028	0.25338
187868	g__Coprococcus	-2.413	1.1769	0.040337	0.25398
2272539	g__Bifidobacterium	-3.6289	1.7704	0.040391	0.25398
178000	s__Faecalibacterium prausnitzii	-2.8051	1.369	0.040461	0.25398
4422259	s__Veillonella dispar	2.528	1.2339	0.040473	0.25398
191467	f__Peptostreptococcaceae	2.4109	1.1774	0.040592	0.25398
192840	g__Blautia	-3.0199	1.4751	0.040631	0.25398
185583	f__Ruminococcaceae	-3.0719	1.5007	0.040662	0.25398
191803	f__Clostridiaceae	2.6557	1.3001	0.041081	0.25611
360778	g__Bacteroides	-2.425	1.1878	0.041187	0.25629
2471070	g__Bacteroides	-2.3829	1.169	0.041511	0.25782
347639	f__Lachnospiraceae	2.7478	1.3494	0.041714	0.2586
667570	f__Enterobacteriaceae	2.4264	1.1929	0.041951	0.25958
530715	s__Faecalibacterium prausnitzii	-2.9764	1.4645	0.042114	0.2601
310660	g__Lachnospira	-3.1558	1.5542	0.042311	0.26083
364175	g__Dorea	2.5071	1.2357	0.042469	0.26092
4442130	g__Streptococcus	3.0222	1.4897	0.042484	0.26092
368386	o__Clostridiales	2.8998	1.4301	0.04259	0.26106
1790218	g__Bacteroides	-2.6504	1.3076	0.042666	0.26106
4439527	f__Clostridiaceae	2.6006	1.2852	0.043016	0.2623
517963	g__Streptococcus	1.875	0.92692	0.043085	0.2623
350091	o__Clostridiales	-3.231	1.5982	0.043211	0.2623
4461567	s__Faecalibacterium prausnitzii	-2.8448	1.4074	0.043255	0.2623
358008	s__Faecalibacterium prausnitzii	-3.0905	1.5291	0.043265	0.2623
323231	g__Bacteroides	-2.7693	1.3755	0.044092	0.26641
325855	s__Bifidobacterium longum	-3.4448	1.7112	0.044105	0.26641
195222	f__Ruminococcaceae	-5.5854	2.777	0.044288	0.26692
252727	g__Peptostreptococcus	5.2273	2.5997	0.044351	0.26692
3577384	g__Bacteroides	-3.2272	1.6062	0.044515	0.26741
4414084	g__Erwinia	3.1294	1.5584	0.044634	0.26764
1764594	s__[Ruminococcus] gnavus	-2.6498	1.3235	0.045271	0.27036
367032	g__Bacteroides	-2.7832	1.3906	0.04534	0.27036
4361572	f__Ruminococcaceae	3.7006	1.8491	0.045362	0.27036
2800178	s__Bacteroides fragilis	-2.818	1.4084	0.045415	0.27036
654003	g__Phyllobacterium	2.9312	1.4665	0.045634	0.27117
187379	f__Lachnospiraceae	2.3276	1.1665	0.046011	0.27249
926832	g__Streptococcus	2.4201	1.2132	0.046064	0.27249
196518	f__Ruminococcaceae	-3.2048	1.6069	0.046104	0.27249
589032	g__Bacteroides	-2.7035	1.3561	0.046204	0.27259
367213	f__Ruminococcaceae	3.187	1.5993	0.046295	0.27265
198763	f__Lachnospiraceae	2.664	1.3375	0.046397	0.27276
804326	g__Corynebacterium	4.5211	2.2725	0.046651	0.27335
4339832	f__Lachnospiraceae	-2.3938	1.2033	0.046663	0.27335
205615	o__Clostridiales	2.7983	1.4075	0.046801	0.27367
254446	f__Clostridiaceae	2.753	1.3858	0.046973	0.27419
4384583	s__Faecalibacterium prausnitzii	-2.6538	1.3377	0.047279	0.27549
4436215	g__Dialister	-3.397	1.7153	0.047652	0.27682
361371	f__Lachnospiraceae	2.4448	1.2356	0.047861	0.27682
193897	s__[Ruminococcus] gnavus	-2.544	1.2861	0.047911	0.27682
180982	f__Ruminococcaceae	-5.2311	2.6446	0.04792	0.27682
271013	o__Clostridiales	2.3603	1.1933	0.047927	0.27682
4409109	g__Bacteroides	-2.7475	1.3897	0.048032	0.27694
112891	g__Sutterella	-3.0156	1.5269	0.048275	0.27782
358641	s__Faecalibacterium prausnitzii	-3.1837	1.6131	0.048425	0.27782
4429608	f__Lachnospiraceae	-3.2263	1.6348	0.048437	0.27782
358345	f__Ruminococcaceae	-3.474	1.7614	0.048583	0.27787
361144	g__Bacteroides	-2.6939	1.3663	0.048658	0.27787
185937	f__Lachnospiraceae	2.8643	1.4531	0.0487	0.27787
974230	g__Streptococcus	2.311	1.1732	0.048863	0.27833
185160	g__Bacteroides	-3.452	1.7536	0.049004	0.27851
181589	s__Staphylococcus equorum	3.5959	1.8284	0.049222	0.27851
358751	g__Bacteroides	-2.4959	1.2691	0.049224	0.27851
177090	s__[Ruminococcus] gnavus	2.9399	1.4949	0.049233	0.27851
359809	g__Sutterella	-3.2008	1.6289	0.049415	0.27859
846362	o__Clostridiales	-2.9989	1.5261	0.049416	0.27859
193679	f__Ruminococcaceae	3.7189	1.8948	0.049676	0.27911
176643	f__Ruminococcaceae	-3.0407	1.5492	0.049678	0.27911
181731	f__Peptostreptococcaceae	1.8622	0.9504	0.050067	0.28082
145149	s__Veillonella dispar	2.4644	1.2582	0.050159	0.28086
361690	f__Ruminococcaceae	3.0013	1.5339	0.05038	0.28162
4406343	s__Veillonella dispar	2.4316	1.244	0.050611	0.28243
181035	g__Ruminococcus	-5.2371	2.681	0.050767	0.28282
180516	f__Clostridiaceae	2.3775	1.2182	0.050978	0.28352
177294	f__Ruminococcaceae	-3.1181	1.5998	0.051284	0.28439
181003	f__Lachnospiraceae	-2.6495	1.3595	0.051307	0.28439
528357	g__Streptococcus	2.2956	1.179	0.05153	0.28515
364279	f__Lachnospiraceae	2.4773	1.2737	0.051784	0.28559
176178	s__Faecalibacterium prausnitzii	-3.1213	1.6049	0.05179	0.28559
3187385	f__Ruminococcaceae	-5.1744	2.6614	0.051871	0.28559
174952	s__[Ruminococcus] gnavus	-2.1675	1.1159	0.052099	0.28637
193105	f__Lachnospiraceae	2.3172	1.1939	0.052274	0.28686
565136	g__Actinomyces	2.3503	1.2117	0.052417	0.28698
298989	f__Clostridiaceae	2.7477	1.4169	0.052471	0.28698
187882	f__Ruminococcaceae	-3.6421	1.8803	0.052752	0.28804
184025	g__Coprococcus	-2.5074	1.2968	0.053178	0.2892
4406226	s__[Ruminococcus] gnavus	2.9026	1.5015	0.053216	0.2892
4444874	s__Faecalibacterium prausnitzii	-2.6691	1.3809	0.053245	0.2892
199701	f__Clostridiaceae	2.4703	1.2784	0.053316	0.2892
179512	g__SMB53	-3.0117	1.5601	0.053548	0.28971
4447417	g__Veillonella	2.1517	1.1149	0.053616	0.28971
4338907	g__Proteus	2.6469	1.3723	0.05376	0.28971
2239269	g__Bacteroides	-2.868	1.487	0.053761	0.28971
4346363	f__Clostridiaceae	2.5203	1.3076	0.05393	0.29006
805550	f__Clostridiaceae	2.3007	1.194	0.054002	0.29006
1958806	s__Bacteroides uniformis	-2.4308	1.2627	0.054209	0.2907
347325	s__Faecalibacterium prausnitzii	-2.5956	1.35	0.054523	0.29177
4304241	s__Veillonella dispar	2.0204	1.0513	0.054633	0.29177
511475	g__Streptococcus	2.0614	1.0728	0.054674	0.29177
1948116	g__Bacteroides	-2.6801	1.3962	0.054919	0.29261
846392	g__Sutterella	-2.9314	1.5297	0.055323	0.29386
2382810	g__Bacteroides	-2.4623	1.2852	0.055385	0.29386
148279	g__Blautia	-2.4802	1.2953	0.05552	0.29386
199388	g__Clostridium	2.2783	1.1903	0.055621	0.29386
4381553	g__Bacteroides	-2.4607	1.2857	0.055636	0.29386
560336	g__Bacteroides	-2.1961	1.148	0.055748	0.29386
3428181	f__Lachnospiraceae	2.7025	1.4133	0.055857	0.29386
4271061	g__Roseburia	-2.7932	1.4608	0.055868	0.29386
173135	s__Faecalibacterium prausnitzii	-2.7665	1.4494	0.056293	0.29498
4418028	f__[Mogibacteriaceae]	-3.7256	1.9534	0.056496	0.29498
191483	g__Bacteroides	-2.6963	1.4143	0.056583	0.29498
189163	g__Sutterella	-3.0736	1.6126	0.056653	0.29498
340247	g__Bacteroides	-2.5923	1.3601	0.056656	0.29498
180889	g__Dorea	-2.8377	1.489	0.056681	0.29498
184631	g__Bacteroides	-2.7862	1.4626	0.056788	0.29498
356954	s__Bacteroides uniformis	-2.6447	1.3884	0.056805	0.29498
360831	s__[Ruminococcus] gnavus	2.7009	1.4184	0.056885	0.29498
190783	f__Clostridiaceae	2.4748	1.3017	0.057274	0.29653
298037	f__Clostridiaceae	2.4077	1.2674	0.057474	0.2971
3415982	g__Streptococcus	2.52	1.3277	0.057695	0.29777
197334	f__Lachnospiraceae	2.2011	1.1626	0.058314	0.30009
184455	g__[Ruminococcus]	-2.8685	1.5151	0.058325	0.30009
176841	s__Faecalibacterium prausnitzii	-2.8541	1.5104	0.058802	0.30207
4369813	g__Dorea	2.7093	1.4351	0.05905	0.30287
197343	f__Ruminococcaceae	-2.7829	1.484	0.060755	0.31093
2137001	g__Bacteroides	-2.7259	1.4539	0.060809	0.31093
1836848	f__Lachnospiraceae	-2.852	1.5229	0.06111	0.31198
4322647	g__Streptococcus	1.9763	1.0593	0.062074	0.31642
354850	g__Bacteroides	-2.4613	1.3197	0.062174	0.31643
2548003	g__Bacteroides	-2.6104	1.4008	0.062389	0.31704
356955	g__Dialister	-3.134	1.6831	0.06259	0.31719
179147	s__Coprococcus catus	-2.2486	1.2078	0.062643	0.31719
198522	f__Lachnospiraceae	2.0295	1.0907	0.062775	0.31719
364029	g__Bacteroides	-2.5888	1.3916	0.062839	0.31719
3869334	g__Streptococcus	1.9919	1.071	0.062898	0.31719
190003	f__Clostridiaceae	1.8147	0.97701	0.063253	0.31849
4095596	g__Sutterella	-2.9832	1.6087	0.06367	0.31993
367232	s__Faecalibacterium prausnitzii	-2.9779	1.6067	0.063816	0.31993
846373	g__Bacteroides	-2.8038	1.5137	0.063973	0.31993
847242	g__Bacteroides	-2.5598	1.382	0.063987	0.31993
312140	g__Bacteroides	-2.3843	1.2882	0.064195	0.31993
347333	g__Dialister	-3.0035	1.623	0.064231	0.31993
3734600	g__Sutterella	-3.0155	1.6296	0.064252	0.31993
314729	g__Bacteroides	-2.611	1.4118	0.064411	0.31993
4392549	g__Streptococcus	1.9749	1.0682	0.064497	0.31993
197718	f__Lachnospiraceae	2.1734	1.176	0.064584	0.31993
289602	s__Streptococcus luteciae	2.9655	1.6052	0.064681	0.31993
189661	f__Lachnospiraceae	-3.0211	1.6354	0.064704	0.31993
2363987	f__Lachnospiraceae	-2.6024	1.411	0.065132	0.32144
1932901	g__Bacteroides	-2.6922	1.4601	0.065204	0.32144
4305412	f__Enterobacteriaceae	2.9637	1.6094	0.065552	0.32221
4323426	s__Veillonella dispar	2.3338	1.2674	0.065556	0.32221
561895	g__Bacteroides	-2.571	1.3972	0.065752	0.32223
199739	f__Ruminococcaceae	3.0677	1.6672	0.065756	0.32223
516022	f__Erysipelotrichaceae	-2.8703	1.5607	0.065903	0.32244
4360962	g__Sutterella	-2.8999	1.5774	0.065994	0.32244
179074	f__Lachnospiraceae	2.5814	1.4049	0.066136	0.32266
4379760	s__Streptococcus luteciae	3.1636	1.724	0.066492	0.3237
4327412	g__Parabacteroides	-2.3782	1.2962	0.066546	0.3237
4468700	g__Streptococcus	2.0022	1.0935	0.067097	0.32548
291973	f__Ruminococcaceae	3.168	1.7306	0.067165	0.32548
583117	g__Bacteroides	-2.5709	1.4046	0.067209	0.32548
12727	f__Propionibacteriaceae	3.0488	1.6691	0.06775	0.32728
369635	f__Erysipelotrichaceae	-2.5337	1.3872	0.067777	0.32728
357412	f__Lachnospiraceae	2.1119	1.1588	0.068381	0.32912
4465350	g__Sutterella	-2.9338	1.6101	0.068439	0.32912
191052	f__Lachnospiraceae	-4.6475	2.5515	0.068537	0.32912
196428	f__Ruminococcaceae	-3.0922	1.6981	0.068616	0.32912
3795375	g__Bacteroides	-2.4291	1.3347	0.068756	0.32912
188073	g__Bacteroides	-2.5787	1.417	0.068784	0.32912
366919	s__Ruminococcus bromii	-2.6815	1.4739	0.068858	0.32912
187070	s__Faecalibacterium prausnitzii	-2.5258	1.39	0.069211	0.33033
134410	g__Streptococcus	2.0651	1.137	0.069319	0.33037
592847	g__Bacteroides	-2.551	1.4068	0.069781	0.3316
4467447	g__Bacteroides	-2.9485	1.627	0.069947	0.3316
197924	s__Bacteroides uniformis	-2.5367	1.4	0.069993	0.3316
182882	s__[Ruminococcus] gnavus	2.8052	1.5485	0.070061	0.3316
3582606	g__Bacteroides	-2.8037	1.5478	0.07008	0.3316
359411	s__Faecalibacterium prausnitzii	-2.7854	1.5399	0.070487	0.33257
542096	f__Lachnospiraceae	-2.5945	1.4346	0.070524	0.33257
190568	g__Bacteroides	-2.7154	1.5018	0.070587	0.33257
362418	g__Dorea	-2.0163	1.1172	0.071102	0.33452
195801	s__Faecalibacterium prausnitzii	-2.0789	1.1529	0.071363	0.33526
187380	g__Blautia	-2.0386	1.1317	0.071664	0.3362
340113	g__Dialister	-2.9897	1.6612	0.071903	0.33675
183703	f__Ruminococcaceae	-2.2585	1.2553	0.071985	0.33675
529717	f__Peptostreptococcaceae	2.1609	1.2024	0.072306	0.33777
191923	f__Lachnospiraceae	2.5676	1.4295	0.072477	0.33781
181330	g__Blautia	-1.9482	1.0848	0.07252	0.33781
198928	g__[Ruminococcus]	3.1048	1.7313	0.07291	0.33915
192146	f__Ruminococcaceae	-2.4087	1.3441	0.073115	0.33927
4450023	g__Bacteroides	-2.5667	1.4324	0.073142	0.33927
4397156	g__Bacteroides	-2.7726	1.5489	0.07344	0.34017
4379544	g__Bacteroides	-2.5164	1.4077	0.073852	0.34093
189384	g__Bacteroides	-2.7188	1.521	0.073853	0.34093
189110	g__Ruminococcus	-2.7589	1.5438	0.073914	0.34093
4369436	g__Bacteroides	-2.3826	1.3341	0.074104	0.34134
181236	f__Lachnospiraceae	-2.271	1.2726	0.074335	0.34192
177343	g__Bacteroides	-2.2445	1.2587	0.074553	0.34245
188234	f__Lachnospiraceae	2.1561	1.2099	0.074742	0.34284
187858	f__Ruminococcaceae	3.2989	1.8522	0.074911	0.34312
366386	f__Veillonellaceae	-2.5084	1.4089	0.075011	0.34312
316897	f__Peptostreptococcaceae	2.3439	1.3181	0.075366	0.34392
4484112	g__[Ruminococcus]	-2.6387	1.4847	0.075518	0.34392
196098	o__Clostridiales	1.73	0.97365	0.0756	0.34392
1032479	s__Veillonella dispar	2.3917	1.3469	0.075772	0.34392
338168	g__Dialister	-2.7936	1.5743	0.075985	0.34392
1750039	o__Clostridiales	-2.4623	1.3876	0.075985	0.34392
4481861	f__Bifidobacteriaceae	-4.5577	2.5698	0.076134	0.34392
4407939	f__Enterobacteriaceae	2.3576	1.3293	0.076136	0.34392
2089796	s__Veillonella dispar	1.8548	1.0461	0.07621	0.34392
332078	g__Bacteroides	-2.7165	1.5321	0.07623	0.34392
4388775	s__Veillonella dispar	2.0226	1.1418	0.076495	0.34435
4460261	g__Bacteroides	-2.6437	1.4927	0.07655	0.34435
2431504	g__Bacteroides	-2.7289	1.5418	0.076733	0.34435
4341289	g__Bacteroides	-2.4702	1.3956	0.076742	0.34435
116123	s__Dorea formicigenerans	-2.3269	1.3164	0.077111	0.34514
174141	g__Bacteroides	-2.6148	1.4794	0.077157	0.34514
175635	f__Lachnospiraceae	-2.5727	1.456	0.077234	0.34514
299267	f__Enterobacteriaceae	-1.5404	0.8723	0.077413	0.34548
564188	g__Dorea	2.0898	1.184	0.077551	0.34562
269298	f__Ruminococcaceae	3.4203	1.9413	0.078082	0.34713
184059	g__Dialister	-4.3244	2.4545	0.078099	0.34713
1868351	g__Streptococcus	1.8244	1.0366	0.078416	0.34807
175145	f__Lachnospiraceae	1.9926	1.1334	0.078735	0.34901
197603	g__Coprococcus	2.1346	1.2151	0.07897	0.34959
3521995	g__Streptococcus	2.2313	1.2709	0.079146	0.3499
176230	g__Bacteroides	-2.4959	1.423	0.079429	0.35066
157327	g__Bacteroides	-2.3355	1.332	0.079531	0.35066
4371936	g__Bacteroides	-2.3115	1.3192	0.07973	0.35107
3317374	g__Streptococcus	2.3622	1.349	0.07993	0.35148
350681	f__Ruminococcaceae	2.9872	1.7075	0.080212	0.35225
290211	f__Clostridiaceae	2.1952	1.2584	0.081075	0.35557
342935	s__Clostridium perfringens	-2.7469	1.5776	0.081652	0.35715
1602314	o__Clostridiales	2.5819	1.4828	0.081652	0.35715
180927	g__Dialister	-2.8715	1.6506	0.081914	0.35746
2841501	g__Sutterella	-2.4982	1.4365	0.082013	0.35746
4479191	g__Bacteroides	-2.6143	1.5044	0.082252	0.35746
194524	f__Ruminococcaceae	-2.63	1.5135	0.082263	0.35746
195888	f__Lachnospiraceae	-3.2453	1.8678	0.082296	0.35746
4366751	f__Lachnospiraceae	1.9257	1.1091	0.082519	0.35746
196391	g__02d06	-2.767	1.594	0.082584	0.35746
361070	g__Lachnobacterium	-3.0333	1.7475	0.082603	0.35746
162623	g__Roseburia	2.0091	1.1578	0.0827	0.35746
851707	g__Megasphaera	2.8341	1.635	0.083028	0.35841
179396	f__Lachnospiraceae	2.1626	1.2483	0.083212	0.35874
849631	s__Faecalibacterium prausnitzii	-2.7865	1.6096	0.083415	0.35914
175929	o__Clostridiales	-4.0801	2.3586	0.083647	0.35967
195976	f__Lachnospiraceae	-2.3534	1.3623	0.084061	0.36069
4459749	g__Dialister	1.7884	1.0353	0.084109	0.36069
184864	f__Lachnospiraceae	2.5826	1.4956	0.084212	0.36069
367464	f__Ruminococcaceae	-3.1444	1.822	0.084385	0.36084
360258	g__Bacteroides	-2.6165	1.5169	0.08455	0.36084
3940440	g__Bacteroides	-2.3971	1.3899	0.084576	0.36084
3855070	s__Clostridium perfringens	2.7279	1.5842	0.085072	0.36171
296176	s__Streptococcus luteciae	2.974	1.7272	0.085092	0.36171
572843	f__Streptococcaceae	2.1452	1.246	0.085129	0.36171
4455163	g__Bacteroides	-2.3002	1.3365	0.085246	0.36171
1945571	s__Bacteroides uniformis	-2.5439	1.4785	0.085328	0.36171
4357712	g__Bacteroides	-2.3767	1.3826	0.085599	0.36239
544341	s__Bacteroides uniformis	-2.7631	1.608	0.085738	0.36252
272964	o__Clostridiales	2.0342	1.1853	0.086113	0.36324
102195	s__Veillonella dispar	1.8888	1.1009	0.086239	0.36324
173883	f__Peptostreptococcaceae	2.4386	1.4215	0.08624	0.36324
292289	f__Enterobacteriaceae	1.8149	1.0593	0.086653	0.36452
4353825	g__Dialister	-2.9808	1.7438	0.08738	0.36711
366342	f__Rikenellaceae	-2.8493	1.6679	0.087577	0.36747
188735	g__Bacteroides	-4.1052	2.4042	0.087734	0.36752
307343	g__Ruminococcus	-2.7227	1.595	0.087812	0.36752
192828	g__Bacteroides	-3.0992	1.8174	0.088131	0.36794
2658058	f__Peptostreptococcaceae	2.0027	1.1744	0.088135	0.36794
4372976	g__Bacteroides	-2.717	1.5945	0.088384	0.36851
187487	g__Dialister	-2.9612	1.7388	0.088577	0.36885
195780	g__Roseburia	-2.6216	1.5411	0.088918	0.3698
573754	g__Streptococcus	1.6004	0.94111	0.089036	0.36982
520774	s__Faecalibacterium prausnitzii	-2.6469	1.5587	0.089486	0.3709
184573	f__Lachnospiraceae	2.1061	1.2404	0.08952	0.3709
198564	f__Lachnospiraceae	2.2711	1.3382	0.08967	0.37106
322840	o__Clostridiales	2.2148	1.3055	0.089785	0.37107
190676	g__Oscillospira	-3.3172	1.9576	0.090165	0.37217
4385326	o__Clostridiales	-2.2693	1.3415	0.090721	0.37386
763556	s__Clostridium perfringens	-2.6858	1.5882	0.090816	0.37386
3227219	g__Dialister	-2.5277	1.4951	0.090914	0.37386
315362	f__Clostridiaceae	2.2154	1.3128	0.091505	0.37572
357002	f__Lachnospiraceae	2.0016	1.1865	0.091606	0.37572
341561	f__Clostridiaceae	2.1909	1.2991	0.091709	0.37572
183089	f__Clostridiaceae	2.3664	1.404	0.0919	0.37581
359149	o__Clostridiales	2.0661	1.226	0.091957	0.37581
176994	f__Ruminococcaceae	-2.4793	1.473	0.092348	0.37693
180134	g__Bacteroides	-2.0041	1.1923	0.09279	0.3778
4370420	s__Bacteroides fragilis	-2.1887	1.3022	0.092823	0.3778
4402960	s__Bacteroides uniformis	-2.288	1.3617	0.092905	0.3778
186809	s__Faecalibacterium prausnitzii	-2.5117	1.4957	0.093092	0.3781
4381508	g__Roseburia	-2.3711	1.413	0.093328	0.37859
4423322	g__Dialister	-2.9347	1.75	0.09354	0.37899
849273	g__Bacteroides	-2.2792	1.3605	0.093886	0.37992
189896	f__Ruminococcaceae	3.0662	1.8318	0.094168	0.38029
4432433	g__Dialister	-2.6878	1.606	0.094207	0.38029
369089	g__Roseburia	-2.2239	1.3302	0.094564	0.3808
182656	g__Dorea	-2.3719	1.4188	0.094573	0.3808
306704	f__Clostridiaceae	-2.7718	1.6585	0.094679	0.3808
2570978	g__Streptococcus	1.8574	1.1122	0.094903	0.38123
199682	f__Lachnospiraceae	2.165	1.2971	0.095102	0.38157
190410	f__Peptostreptococcaceae	2.1699	1.304	0.096109	0.38514
2700883	f__Ruminococcaceae	-2.0514	1.2337	0.096368	0.38571
3745958	g__Bacteroides	-2.1823	1.3134	0.096606	0.38592
4327998	o__Clostridiales	-2.189	1.3178	0.096691	0.38592
824506	s__Halomonas nitritophilus	-2.0411	1.229	0.096773	0.38592
325419	f__Clostridiaceae	2.1525	1.2973	0.09709	0.3863
199145	s__Faecalibacterium prausnitzii	-2.5186	1.5186	0.097213	0.3863
962933	g__Streptococcus	2.0818	1.2552	0.097219	0.3863
195887	f__Ruminococcaceae	-2.6594	1.6059	0.097721	0.38736
3433843	s__[Ruminococcus] gnavus	2.2088	1.3343	0.097833	0.38736
336228	g__Dialister	-2.6011	1.5712	0.097837	0.38736
178766	g__Roseburia	1.8946	1.1453	0.098087	0.38742
181008	o__Clostridiales	-2.8469	1.721	0.098088	0.38742
295208	f__Enterobacteriaceae	2.0476	1.2383	0.098207	0.38742
189855	f__Lachnospiraceae	2.2548	1.3652	0.098604	0.38813
178011	f__Lachnospiraceae	-2.3994	1.4528	0.09862	0.38813
299983	g__Bacteroides	-2.0429	1.2385	0.09904	0.38931
357031	f__Lachnospiraceae	1.9969	1.211	0.099161	0.38933
522632	g__Dorea	-1.9748	1.1989	0.099524	0.38983
849838	g__Bacteroides	-2.4219	1.4703	0.099525	0.38983
183560	f__Lachnospiraceae	2.2157	1.346	0.099723	0.38994
199616	f__Lachnospiraceae	2.1209	1.2888	0.099846	0.38994
187199	o__Clostridiales	2.252	1.3689	0.099939	0.38994
4414481	g__Bacteroides	-2.5437	1.5466	0.10003	0.38994
195673	g__Bacteroides	-2.2856	1.3905	0.10022	0.39022
1841476	g__Bacteroides	-2.4442	1.4878	0.10042	0.39022
1918929	f__mitochondria	-1.8475	1.1249	0.1005	0.39022
190910	o__Clostridiales	2.4009	1.4623	0.10061	0.39022
3633129	s__[Ruminococcus] gnavus	2.2442	1.3672	0.10069	0.39022
180523	f__Lachnospiraceae	2.1199	1.2919	0.10081	0.39023
299837	s__Faecalibacterium prausnitzii	-2.2782	1.3898	0.10115	0.3911
4299128	g__Dialister	-2.8804	1.7588	0.10149	0.39195
318651	g__Coprococcus	2.3093	1.4114	0.1018	0.3921
851804	g__Ruminococcus	-4.0907	2.5004	0.10183	0.3921
4407193	s__Faecalibacterium prausnitzii	-2.2316	1.3646	0.10198	0.3921
4401756	g__Bacteroides	-2.0475	1.2524	0.10208	0.3921
807226	f__Peptostreptococcaceae	1.8001	1.1017	0.10227	0.3921
623051	s__Veillonella dispar	1.5504	0.94918	0.10237	0.3921
308016	s__Faecalibacterium prausnitzii	-2.099	1.2853	0.10245	0.3921
134792	g__Lactobacillus	2.5892	1.5858	0.10252	0.3921
321462	g__Solibacillus	-2.0409	1.2507	0.10271	0.3921
3244896	g__Streptococcus	2.8415	1.7414	0.10272	0.3921
183209	f__Peptostreptococcaceae	1.9098	1.171	0.10291	0.39237
196540	o__Clostridiales	-2.1497	1.3191	0.10317	0.39291
4418546	g__Ruminococcus	-2.6673	1.638	0.10344	0.39306
197503	s__[Ruminococcus] gnavus	-2.239	1.3754	0.10355	0.39306
174792	f__Lachnospiraceae	-2.2221	1.3653	0.10362	0.39306
4479142	s__Veillonella dispar	1.6594	1.0198	0.10369	0.39306
185883	g__Blautia	2.4681	1.5174	0.10384	0.39318
366657	g__Ruminococcus	-2.832	1.7437	0.10435	0.39467
192263	g__Coprococcus	2.2104	1.3619	0.10458	0.39507
178022	s__[Ruminococcus] gnavus	2.1602	1.3325	0.10499	0.39542
336012	g__Bacteroides	-2.2413	1.3829	0.10506	0.39542
3108101	f__Lachnospiraceae	-1.9855	1.2253	0.10515	0.39542
176692	f__Ruminococcaceae	-2.2491	1.3881	0.10518	0.39542
361546	g__Blautia	-2.186	1.3495	0.10527	0.39542
4442023	g__Bacteroides	-2.0916	1.2919	0.10545	0.39563
359890	f__Lachnospiraceae	2.0242	1.2508	0.10559	0.39573
2024812	g__Dorea	-2.0851	1.2895	0.10589	0.39614
301201	g__Dorea	2.4092	1.4902	0.10594	0.39614
3198448	g__Bacteroides	-2.29	1.4206	0.10696	0.39948
335523	s__Bacteroides ovatus	-2.6566	1.6488	0.10712	0.39964
555945	g__SMB53	1.7787	1.1066	0.10798	0.40168
177758	g__Dorea	-2.3967	1.4911	0.10799	0.40168
548017	g__Streptococcus	1.8867	1.1741	0.10806	0.40168
586917	g__Bacteroides	-2.3483	1.4618	0.10817	0.40168
356843	g__Bifidobacterium	-3.9354	2.451	0.10836	0.40168
191153	f__Ruminococcaceae	3.0905	1.925	0.1084	0.40168
3170391	g__Streptococcus	1.7375	1.0836	0.10884	0.40254
172885	g__Dialister	-2.5895	1.6155	0.10895	0.40254
147981	f__Lachnospiraceae	2.0255	1.2638	0.109	0.40254
331761	f__Lachnospiraceae	-1.8597	1.1608	0.10915	0.40261
180754	o__Clostridiales	-1.9665	1.2279	0.10926	0.40261
4474702	g__Mogibacterium	2.0329	1.2699	0.1094	0.40269
170652	f__Clostridiaceae	2.3405	1.4643	0.10994	0.40355
1641306	g__Streptococcus	1.9594	1.2261	0.11004	0.40355
4111715	f__Enterobacteriaceae	2.0546	1.2863	0.11021	0.40355
193647	f__Ruminococcaceae	2.7163	1.7007	0.11024	0.40355
4478512	s__[Ruminococcus] gnavus	2.2879	1.4333	0.11044	0.40355
4407317	s__[Ruminococcus] gnavus	2.8008	1.7548	0.11047	0.40355
330476	g__Bacteroides	-2.468	1.5464	0.11049	0.40355
191797	f__Clostridiaceae	1.999	1.2545	0.11104	0.40468
367416	g__Bacteroides	-2.021	1.2687	0.11117	0.40468
227977	f__Enterobacteriaceae	1.749	1.0984	0.1113	0.40468
2714942	o__Clostridiales	2.2796	1.432	0.1114	0.40468
117525	g__Bacteroides	-2.0913	1.3138	0.11142	0.40468
4306191	s__Veillonella dispar	1.8475	1.1621	0.11188	0.4059
347237	o__Clostridiales	-2.8837	1.8152	0.11216	0.40647
96258	f__Peptostreptococcaceae	2.1223	1.3364	0.11229	0.4065
3601770	s__[Ruminococcus] gnavus	2.1891	1.3794	0.11252	0.40662
197651	f__Lachnospiraceae	1.8553	1.1693	0.11258	0.40662
192564	f__Lachnospiraceae	-2.156	1.3593	0.11272	0.40662
3715618	o__Clostridiales	1.9818	1.2498	0.11281	0.40662
339543	g__Bacteroides	-2.1463	1.356	0.11346	0.40852
4462107	s__Faecalibacterium prausnitzii	-2.2033	1.3935	0.11385	0.40928
291899	f__Enterobacteriaceae	-2.0828	1.3176	0.11392	0.40928
186926	f__Lachnospiraceae	-1.9336	1.2242	0.11422	0.40958
298208	s__Streptococcus luteciae	2.9726	1.8826	0.11433	0.40958
173842	f__Lachnospiraceae	1.988	1.2596	0.1145	0.40958
3210703	g__Bacteroides	-2.0808	1.3184	0.1145	0.40958
205904	g__Bacteroides	-2.2908	1.4526	0.11478	0.41013
301771	f__Clostridiaceae	2.3007	1.4614	0.1154	0.41165
1896700	f__Peptostreptococcaceae	2.039	1.2953	0.11546	0.41165
364054	g__Dialister	-2.6757	1.7008	0.11567	0.41195
351162	g__Bacteroides	-2.5327	1.6107	0.11584	0.41214
4359717	g__Bacteroides	-2.1052	1.3394	0.116	0.41226
192776	o__Lactobacillales	1.7831	1.1349	0.11614	0.4123
2245103	g__Dialister	-2.3181	1.4759	0.11628	0.41235
850870	g__Bacteroides	-2.4644	1.5713	0.1168	0.41263
194933	s__Faecalibacterium prausnitzii	-2.5842	1.648	0.11686	0.41263
366879	g__Ruminococcus	-2.7585	1.7597	0.11698	0.41263
192983	f__Lachnospiraceae	-2.1965	1.4017	0.11711	0.41263
4369327	g__Bacteroides	-1.9645	1.2537	0.11711	0.41263
149131	f__Lachnospiraceae	-2.0191	1.2886	0.11716	0.41263
181004	o__Clostridiales	1.9452	1.2418	0.11723	0.41263
367021	g__Bacteroides	-2.735	1.749	0.11787	0.41438
180687	f__Ruminococcaceae	-1.9691	1.2596	0.11798	0.41438
184871	f__Lachnospiraceae	1.9707	1.2616	0.11828	0.41481
344430	s__Faecalibacterium prausnitzii	-2.2186	1.4206	0.11836	0.41481
300662	g__Sarcina	-1.971	1.2628	0.11855	0.41489
186676	g__Bacteroides	-2.1644	1.387	0.11863	0.41489
2185268	f__Lachnospiraceae	-1.9871	1.2743	0.11891	0.41545
794841	f__Peptostreptococcaceae	1.9509	1.252	0.11916	0.41586
962249	s__Veillonella dispar	2.0157	1.2942	0.11935	0.41609
1934847	f__Lachnospiraceae	-1.7258	1.1091	0.11969	0.41674
2255936	g__Streptococcus	1.7403	1.1187	0.11979	0.41674
294884	s__Streptococcus luteciae	2.5992	1.6718	0.12002	0.41703
16544	g__Dorea	-1.8456	1.1884	0.12042	0.41703
208739	s__Faecalibacterium prausnitzii	-2.0409	1.3142	0.12044	0.41703
4422240	g__Dialister	-2.6475	1.705	0.12047	0.41703
295594	s__Streptococcus luteciae	2.932	1.8884	0.12051	0.41703
201773	f__Ruminococcaceae	3.1837	2.0597	0.12217	0.42216
344895	s__Bacteroides uniformis	-1.9921	1.289	0.12224	0.42216
3456576	g__Bacteroides	-1.8941	1.227	0.12267	0.42228
370135	g__Blautia	-1.9278	1.2499	0.12299	0.42228
4295011	g__Dialister	-2.5732	1.6693	0.12319	0.42228
184339	f__Ruminococcaceae	-2.2976	1.4905	0.12321	0.42228
1024237	g__Streptococcus	1.969	1.2776	0.12327	0.42228
191838	f__Lachnospiraceae	-2.002	1.2991	0.12331	0.42228
183043	f__Ruminococcaceae	2.7016	1.7533	0.12336	0.42228
191238	g__Coprococcus	-1.8503	1.201	0.1234	0.42228
325719	g__Dialister	-2.4502	1.5905	0.12343	0.42228
335863	f__Enterobacteriaceae	1.8775	1.2193	0.12362	0.42248
362944	g__Dialister	-2.3378	1.5189	0.12377	0.42257
181422	s__Faecalibacterium prausnitzii	-2.237	1.4552	0.12424	0.42371
4217959	o__Clostridiales	1.6032	1.0439	0.12458	0.42446
1087878	g__Actinomyces	-2.8629	1.865	0.12476	0.42461
359716	g__Bacteroides	-2.01	1.3103	0.12505	0.42516
341024	f__Ruminococcaceae	2.8487	1.8585	0.12534	0.4255
207651	g__Dorea	2.0408	1.3317	0.1254	0.4255
366794	f__Ruminococcaceae	-2.5225	1.6475	0.12575	0.4257
196796	f__Ruminococcaceae	2.4905	1.6271	0.12585	0.4257
319052	f__Ruminococcaceae	-1.9129	1.2499	0.12593	0.4257
346639	o__Clostridiales	-2.502	1.6374	0.1265	0.4257
195721	f__Ruminococcaceae	-2.7432	1.7955	0.12655	0.4257
577294	s__Parabacteroides distasonis	-2.5986	1.7012	0.12663	0.4257
511378	g__Veillonella	2.2923	1.5009	0.12669	0.4257
4256470	s__Bacteroides ovatus	-2.4399	1.5981	0.12683	0.4257
4447257	s__Veillonella dispar	1.5873	1.0403	0.12706	0.4257
363710	f__Clostridiaceae	2.0805	1.3636	0.12707	0.4257
181155	f__Ruminococcaceae	-1.8447	1.2091	0.1271	0.4257
724145	f__Lachnospiraceae	-1.9875	1.3028	0.12711	0.4257
197669	s__Faecalibacterium prausnitzii	-2.1064	1.3808	0.12714	0.4257
2492624	g__Granulicatella	1.8919	1.2427	0.12791	0.42784
192676	o__Clostridiales	-2.4326	1.6024	0.12898	0.43099
2885974	g__Bacteroides	-1.97	1.3016	0.13013	0.43422
2794237	g__Bacteroides	-2.1818	1.4418	0.13022	0.43422
198981	g__Bacteroides	-1.5546	1.028	0.13047	0.43422
4397094	f__Erysipelotrichaceae	-4.7229	3.1256	0.13078	0.43422
181540	s__Faecalibacterium prausnitzii	-2.2007	1.4569	0.1309	0.43422
1590718	g__Bacteroides	-1.9685	1.3035	0.13099	0.43422
191362	f__Lachnospiraceae	-2.1515	1.4248	0.13103	0.43422
4472004	g__Streptococcus	1.6649	1.1026	0.13105	0.43422
198408	g__Bacteroides	-2.1035	1.3934	0.13113	0.43422
336614	f__Lachnospiraceae	1.7628	1.1683	0.13133	0.43429
301135	f__Peptostreptococcaceae	-3.9595	2.627	0.13175	0.43429
166908	f__Enterobacteriaceae	1.7482	1.1599	0.13176	0.43429
583406	s__[Ruminococcus] gnavus	2.5675	1.7036	0.13179	0.43429
4458634	g__[Ruminococcus]	-1.962	1.3019	0.13182	0.43429
3498338	g__Sutterella	-2.3764	1.5783	0.13217	0.43501
3649784	g__Bacteroides	-1.9731	1.3132	0.13296	0.4372
4432952	f__Lachnospiraceae	1.8235	1.2142	0.13313	0.43731
184330	f__Lachnospiraceae	1.908	1.272	0.13361	0.43806
3893450	g__Bacteroides	-2.0169	1.3447	0.13362	0.43806
193962	s__[Ruminococcus] gnavus	-2.0541	1.3712	0.1341	0.43913
516535	f__Lachnospiraceae	-2.5469	1.7006	0.13421	0.43913
2407149	g__Lachnospira	-2.705	1.8078	0.13458	0.43988
327931	o__Clostridiales	2.2472	1.5031	0.13492	0.44055
259113	g__Oscillospira	-2.4403	1.6333	0.13516	0.44059
1102876	s__Rothia mucilaginosa	2.2272	1.491	0.13524	0.44059
362767	f__Lachnospiraceae	1.6303	1.0916	0.13533	0.44059
4426441	g__Bacteroides	-2.1296	1.4268	0.13555	0.44088
4029632	g__Bacteroides	-1.8594	1.2473	0.13603	0.442
358639	f__Ruminococcaceae	2.5411	1.7064	0.13645	0.44292
176228	g__[Ruminococcus]	-2.1651	1.4546	0.13665	0.44301
195044	g__Coprococcus	-1.857	1.248	0.13677	0.44301
196893	f__Lachnospiraceae	-1.9944	1.3408	0.13688	0.44301
179372	g__Coprococcus	-1.8091	1.2178	0.13739	0.44418
179472	g__Roseburia	-2.4413	1.6443	0.13764	0.44418
199103	g__Bacteroides	-1.66	1.1184	0.13774	0.44418
2185777	s__Bacteroides fragilis	-1.9046	1.2833	0.13778	0.44418
198857	s__[Ruminococcus] gnavus	-1.795	1.21	0.13795	0.44431
3693039	g__Bacteroides	-2.0862	1.4079	0.1384	0.44531
1143045	s__Veillonella dispar	1.9714	1.3311	0.13858	0.44541
4295222	s__Veillonella dispar	1.6771	1.1327	0.1387	0.44541
592828	f__Ruminococcaceae	-1.8364	1.2409	0.13892	0.44568
181047	g__Coprococcus	-2.3234	1.5725	0.13954	0.44666
357978	f__Ruminococcaceae	2.4955	1.6894	0.13963	0.44666
202162	g__Ruminococcus	-2.3096	1.5636	0.13964	0.44666
331164	s__Bacteroides ovatus	-3.1	2.0998	0.13985	0.44666
4449236	g__Sutterella	-2.2334	1.5133	0.13999	0.44666
4422039	g__Roseburia	-1.9462	1.3201	0.14042	0.44666
188036	f__Erysipelotrichaceae	-2.1842	1.4817	0.14047	0.44666
193657	f__Ruminococcaceae	-2.0955	1.4218	0.14052	0.44666
3126152	s__Veillonella dispar	2.137	1.4499	0.14053	0.44666
188392	g__Bacteroides	-2.1747	1.4758	0.14058	0.44666
514952	f__[Mogibacteriaceae]	-2.0782	1.4111	0.14082	0.44698
353149	f__Lachnospiraceae	1.74	1.1821	0.14102	0.44721
510397	f__Enterobacteriaceae	1.6931	1.1507	0.14118	0.44728
174016	g__Dialister	-2.4499	1.666	0.14142	0.4476
312653	o__Lactobacillales	2.5297	1.7216	0.14172	0.44797
4357811	g__Bacteroides	-2.0046	1.3649	0.14191	0.44797
564914	g__Streptococcus	1.6777	1.1424	0.14194	0.44797
4340719	s__[Ruminococcus] gnavus	2.3038	1.5702	0.14233	0.44805
4370912	g__SMB53	1.6784	1.1447	0.14257	0.44805
2099573	g__Bacteroides	-1.817	1.2393	0.14262	0.44805
145037	f__Lachnospiraceae	1.7845	1.2172	0.14263	0.44805
4374204	g__Dorea	-2.2197	1.5143	0.14269	0.44805
3563235	g__Bacteroides	-1.9217	1.3113	0.14278	0.44805
195066	g__Blautia	-1.5403	1.0519	0.1431	0.44861
368270	g__Bacteroides	-1.8233	1.2498	0.14459	0.45286
294855	s__Streptococcus luteciae	2.4139	1.6557	0.14486	0.45294
363735	g__Blautia	-1.347	0.92399	0.14489	0.45294
3861782	g__SMB53	1.7642	1.211	0.14517	0.45339
4453790	g__Bacteroides	-2.075	1.4252	0.14539	0.45365
201364	g__Dialister	-2.2456	1.5429	0.14555	0.4537
1945568	f__Lachnospiraceae	-1.6597	1.1409	0.14576	0.45394
2762219	f__Lachnospiraceae	-2.1157	1.4553	0.14601	0.45397
1661612	g__Bacteroides	-1.8463	1.2702	0.14608	0.45397
3426658	g__Bacteroides	-2.1227	1.4612	0.1463	0.45397
178699	o__Clostridiales	-2.6006	1.7904	0.14634	0.45397
4405669	g__Dialister	-2.1681	1.4937	0.14663	0.45397
1969269	g__Bacteroides	-1.9473	1.3418	0.1467	0.45397
4372349	s__Veillonella dispar	1.6888	1.1638	0.14673	0.45397
178481	g__Coprococcus	-2.2803	1.5735	0.14729	0.45522
366939	f__Enterobacteriaceae	1.6714	1.1537	0.14741	0.45522
4361185	f__Enterobacteriaceae	-1.813	1.2522	0.14765	0.45522
293900	f__Lachnospiraceae	1.8753	1.2953	0.14769	0.45522
364718	g__Dorea	-1.6501	1.1408	0.14807	0.45596
189478	g__Coprococcus	-1.753	1.2126	0.14827	0.45614
165146	s__[Ruminococcus] gnavus	1.9572	1.3551	0.14864	0.45652
180414	g__Blautia	-2.1318	1.476	0.14867	0.45652
576502	g__Bacteroides	-2.2667	1.5703	0.14888	0.45663
4365577	g__Bacteroides	-2.1208	1.4696	0.14898	0.45663
4365058	f__Enterobacteriaceae	1.6269	1.1301	0.14997	0.45887
4469032	o__Lactobacillales	2.009	1.3955	0.14999	0.45887
367729	g__Bacteroides	-2.1225	1.4751	0.1502	0.45898
183121	g__[Ruminococcus]	-1.9383	1.3479	0.15043	0.45898
4452376	g__Bacteroides	-2.3543	1.6377	0.15056	0.45898
4361775	g__Dorea	2.5977	1.8074	0.15066	0.45898
173984	f__Lachnospiraceae	1.8712	1.3024	0.15078	0.45898
524575	f__Lachnospiraceae	1.8809	1.3094	0.15086	0.45898
4297980	f__Ruminococcaceae	2.3938	1.6677	0.15116	0.45947
358939	f__Lachnospiraceae	-1.6323	1.1387	0.15173	0.46077
552346	g__Bifidobacterium	-3.2264	2.2536	0.15223	0.46186
4424026	s__Bacteroides fragilis	-1.6436	1.1497	0.15284	0.46297
4341537	g__Coprococcus	-1.7471	1.2222	0.15288	0.46297
366297	f__Lachnospiraceae	2.073	1.451	0.15311	0.46297
185262	f__Ruminococcaceae	-2.0178	1.4126	0.15315	0.46297
2415144	g__Bacteroides	-2.0975	1.4694	0.15345	0.46343
258099	f__Ruminococcaceae	2.3058	1.6185	0.15426	0.46546
345158	o__Clostridiales	1.7348	1.2188	0.15463	0.46615
198422	o__Clostridiales	1.8154	1.2764	0.15495	0.4665
4344856	f__Lachnospiraceae	-1.461	1.0277	0.15516	0.4665
358646	g__Ruminococcus	-2.1961	1.5449	0.15517	0.4665
186030	o__Clostridiales	1.7153	1.2076	0.1555	0.46705
348914	f__Peptostreptococcaceae	1.427	1.0052	0.15571	0.46705
2305580	g__Bacteroides	-1.7581	1.2386	0.15578	0.46705
2796284	g__Bacteroides	-1.8312	1.2909	0.15604	0.4674
273775	f__Peptostreptococcaceae	-1.8102	1.2772	0.1564	0.46808
176753	f__Ruminococcaceae	-1.8788	1.3271	0.15687	0.46905
1045612	g__Streptococcus	1.6695	1.1813	0.15758	0.47075
514348	f__Lachnospiraceae	-2.014	1.4266	0.15803	0.47158
193089	f__Lachnospiraceae	-1.9781	1.4016	0.15815	0.47158
4372802	g__Dorea	-1.6893	1.1983	0.15864	0.47258
4381637	f__Peptostreptococcaceae	-1.4964	1.0619	0.15877	0.47258
1896090	g__Streptococcus	1.5048	1.0689	0.15917	0.47333
172994	g__Bacteroides	-1.9048	1.354	0.15947	0.47382
173867	g__[Ruminococcus]	-2.2891	1.628	0.15971	0.47394
2915098	g__Bacteroides	-1.7041	1.2123	0.15985	0.47394
3679284	g__Bacteroides	-2.0032	1.4255	0.15994	0.47394
357757	g__Bacteroides	-1.5773	1.1235	0.16035	0.47472
4420834	g__Bacteroides	-1.7714	1.2629	0.16073	0.47522
3157091	s__[Ruminococcus] gnavus	2.0087	1.4324	0.16081	0.47522
4339978	s__[Ruminococcus] gnavus	2.2529	1.6083	0.16127	0.47615
341820	g__Oscillospira	-1.7965	1.2851	0.16213	0.47785
4458576	f__Lachnospiraceae	-4.3452	3.1083	0.16213	0.47785
4469671	g__Streptococcus	1.6186	1.1588	0.1625	0.47851
562995	g__Bacteroides	-1.8996	1.3624	0.16323	0.48023
197364	o__Clostridiales	1.7105	1.2281	0.1637	0.48119
197204	f__Ruminococcaceae	2.4072	1.7297	0.16401	0.48125
328369	f__Enterobacteriaceae	1.5553	1.1175	0.16401	0.48125
184971	f__Ruminococcaceae	2.4613	1.7701	0.16437	0.48185
4461842	f__Enterobacteriaceae	1.6455	1.1842	0.16469	0.482
194036	f__Ruminococcaceae	-1.8895	1.3605	0.16489	0.482
299740	f__Clostridiaceae	2.0075	1.4455	0.16491	0.482
328105	f__Lachnospiraceae	1.7439	1.256	0.16501	0.482
543822	s__[Ruminococcus] gnavus	1.6121	1.1615	0.16515	0.482
206555	g__Bacteroides	-2.0779	1.4988	0.16565	0.48303
3122374	g__Streptococcus	1.6363	1.1816	0.16612	0.48378
275803	f__Peptostreptococcaceae	-1.9133	1.3819	0.1662	0.48378
345176	f__Ruminococcaceae	1.5958	1.1552	0.16715	0.48612
4412006	g__Bacteroides	-2.0471	1.4851	0.16805	0.48793
3668832	g__Roseburia	-2.1107	1.5312	0.16807	0.48793
2851801	s__Bacteroides fragilis	-1.6775	1.218	0.16846	0.48863
533969	f__Lachnospiraceae	1.8503	1.3447	0.16883	0.48927
189559	g__Dorea	2.077	1.5126	0.16972	0.49079
361811	f__Ruminococcaceae	2.1869	1.5932	0.16987	0.49079
196346	f__Clostridiaceae	1.7981	1.31	0.16988	0.49079
178756	f__Peptostreptococcaceae	1.931	1.407	0.16995	0.49079
3093935	o__Clostridiales	1.646	1.2013	0.17063	0.4921
354334	f__Ruminococcaceae	-1.8919	1.381	0.1707	0.4921
1752467	f__Peptostreptococcaceae	1.8298	1.3399	0.17205	0.49534
368905	g__Roseburia	-1.5119	1.1073	0.17212	0.49534
4450659	s__Bacteroides fragilis	-1.6948	1.243	0.17275	0.49596
523887	g__Streptococcus	1.7063	1.2516	0.17282	0.49596
315429	g__Bacteroides	-1.7157	1.2588	0.17288	0.49596
328423	f__Ruminococcaceae	2.6855	1.9709	0.17303	0.49596
198209	g__SMB53	1.7635	1.2944	0.17309	0.49596
3868447	f__Lachnospiraceae	1.7485	1.2849	0.17357	0.49691
1654474	f__Lachnospiraceae	2.009	1.4771	0.17381	0.49715
525812	s__Faecalibacterium prausnitzii	-1.5466	1.1385	0.17432	0.49819
526804	g__Streptococcus	1.8166	1.339	0.17489	0.4994
4320158	g__Streptococcus	1.8549	1.3687	0.17534	0.50022
568638	f__Lachnospiraceae	1.4936	1.1034	0.17585	0.50125
2438203	g__Roseburia	-1.8425	1.3618	0.17608	0.50148
4440878	g__Dorea	1.7312	1.2805	0.17638	0.50189
3409363	g__Dorea	2.0796	1.5395	0.17676	0.50255
3835926	f__Enterobacteriaceae	1.9146	1.419	0.17725	0.5035
4450010	f__Lachnospiraceae	-1.8418	1.3664	0.17768	0.50429
4353818	s__Veillonella dispar	1.9155	1.4222	0.17802	0.50483
4459750	s__Veillonella dispar	1.9085	1.4185	0.1785	0.50574
3074422	f__Lachnospiraceae	2.4178	1.8033	0.18001	0.5095
292521	g__Bifidobacterium	-3.2881	2.4532	0.18013	0.5095
351406	f__Peptostreptococcaceae	1.3196	0.98573	0.18066	0.51015
193672	f__Clostridiaceae	-1.9333	1.4442	0.18067	0.51015
547928	f__Peptostreptococcaceae	2.0876	1.5663	0.1826	0.51423
2430693	s__Bacteroides fragilis	-1.5118	1.1345	0.18267	0.51423
368444	g__Bacteroides	-1.8586	1.3949	0.18271	0.51423
199054	f__Lachnospiraceae	-1.8023	1.3527	0.18274	0.51423
305160	f__Ruminococcaceae	3.3588	2.5223	0.18296	0.51442
198162	s__Bacteroides uniformis	-1.6787	1.2613	0.1832	0.51465
1076587	s__Dorea formicigenerans	-1.9484	1.4646	0.18341	0.51479
181999	f__Lachnospiraceae	1.6595	1.2509	0.18463	0.51758
4480189	s__Lactobacillus zeae	2.279	1.7182	0.18472	0.51758
3551	o__Streptophyta	-1.7814	1.346	0.18566	0.51921
162423	s__Faecalibacterium prausnitzii	-1.8863	1.4262	0.18596	0.51921
365272	f__Lachnospiraceae	1.5433	1.167	0.18601	0.51921
185013	f__Lachnospiraceae	1.6163	1.2226	0.18618	0.51921
356162	f__Lachnospiraceae	1.7211	1.3022	0.18627	0.51921
4479835	s__Bacteroides uniformis	-2.0245	1.5318	0.18628	0.51921
178471	f__Peptostreptococcaceae	1.6494	1.2483	0.1864	0.51921
188634	s__Roseburia faecis	-1.6152	1.2235	0.1868	0.51989
329313	f__Lachnospiraceae	-1.6429	1.2463	0.18744	0.52122
3284746	s__Veillonella dispar	1.6484	1.252	0.18794	0.52182
193213	f__Lachnospiraceae	1.5058	1.1437	0.18797	0.52182
367909	f__Lachnospiraceae	2.0067	1.5247	0.18813	0.52183
2645615	f__Lachnospiraceae	1.7082	1.3002	0.18891	0.52356
273912	f__Enterobacteriaceae	1.4265	1.0878	0.18972	0.52535
4402254	g__Streptococcus	1.7645	1.347	0.19022	0.52629
188591	f__Lachnospiraceae	-1.8859	1.4411	0.19065	0.52642
303194	s__Streptococcus luteciae	2.3822	1.8207	0.19074	0.52642
4367202	f__Enterobacteriaceae	1.428	1.0922	0.19106	0.52642
4351151	s__Veillonella dispar	1.7301	1.3235	0.19115	0.52642
331881	f__Clostridiaceae	-1.6831	1.2885	0.19147	0.52642
315541	s__Bacteroides fragilis	-1.8385	1.4075	0.19148	0.52642
167419	f__Enterobacteriaceae	1.4579	1.1164	0.19158	0.52642
150026	s__Faecalibacterium prausnitzii	-1.9105	1.4632	0.19165	0.52642
176159	s__Faecalibacterium prausnitzii	-1.7021	1.3037	0.1917	0.52642
2297428	g__Fusobacterium	1.6526	1.2664	0.19191	0.52654
898856	g__Finegoldia	2.3031	1.7657	0.1921	0.52665
363595	f__Lachnospiraceae	1.9822	1.5204	0.19233	0.52682
120639	s__[Ruminococcus] torques	1.6539	1.271	0.19317	0.52813
350090	o__Clostridiales	-1.4076	1.0819	0.19325	0.52813
290844	f__Enterobacteriaceae	-1.1811	0.90847	0.19356	0.52813
370410	g__Blautia	-1.7143	1.3188	0.19362	0.52813
190849	f__Lachnospiraceae	1.5662	1.2051	0.1937	0.52813
190964	f__Lachnospiraceae	1.493	1.1497	0.19407	0.52813
348233	g__Bacteroides	-1.8861	1.4526	0.19416	0.52813
4388174	s__[Ruminococcus] gnavus	-1.6366	1.2605	0.19416	0.52813
364099	g__Ruminococcus	2.3131	1.7819	0.19425	0.52813
189648	f__Lachnospiraceae	1.4463	1.115	0.19461	0.52852
294785	f__Enterobacteriaceae	1.7594	1.3568	0.19471	0.52852
871507	g__Corynebacterium	-1.7332	1.3392	0.19558	0.52952
178724	f__Peptostreptococcaceae	1.6824	1.3	0.19561	0.52952
1748529	f__Ruminococcaceae	1.7666	1.3655	0.19575	0.52952
550101	f__Peptostreptococcaceae	-1.3978	1.0809	0.19596	0.52952
4391262	f__Enterobacteriaceae	1.4321	1.1079	0.19614	0.52952
199034	g__Clostridium	1.5963	1.235	0.19616	0.52952
4311251	s__Veillonella dispar	1.9491	1.508	0.1962	0.52952
316675	f__Peptostreptococcaceae	1.376	1.0663	0.1969	0.53055
4397155	f__Enterobacteriaceae	1.4881	1.1532	0.1969	0.53055
4451663	g__Bacteroides	-1.8015	1.3972	0.19729	0.53115
359840	s__Faecalibacterium prausnitzii	-1.7695	1.3735	0.19766	0.53172
193259	f__Lachnospiraceae	1.5233	1.1838	0.19819	0.5327
192912	f__Ruminococcaceae	-1.9127	1.4878	0.19857	0.53329
348670	g__Bacteroides	-1.6807	1.3079	0.19877	0.53339
359287	f__Ruminococcaceae	2.1327	1.6624	0.19954	0.53504
363232	g__Dorea	-1.5208	1.1861	0.1998	0.53528
800677	g__Clostridium	1.5477	1.2084	0.20025	0.53594
581690	f__Erysipelotrichaceae	-2.1642	1.6901	0.20037	0.53594
298175	f__Clostridiaceae	1.6583	1.2964	0.20084	0.53655
3989849	s__[Ruminococcus] gnavus	1.7646	1.3798	0.20094	0.53655
4377652	c__TM7-3	-3.6623	2.8646	0.20108	0.53655
204099	f__Ruminococcaceae	2.2831	1.7888	0.20183	0.53776
176664	f__Lachnospiraceae	1.5118	1.1854	0.20217	0.53776
3725458	g__Bacteroides	-1.7421	1.366	0.20219	0.53776
196753	f__Clostridiaceae	1.8376	1.4409	0.2022	0.53776
174799	f__Lachnospiraceae	1.4019	1.0996	0.20235	0.53776
184209	g__Bacteroides	-1.7606	1.3819	0.20266	0.53786
382124	g__Ruminococcus	-1.6374	1.2863	0.20303	0.53786
4094866	f__Lachnospiraceae	-1.5631	1.228	0.20306	0.53786
4450243	f__Peptostreptococcaceae	1.6573	1.3021	0.20308	0.53786
3384047	g__Streptococcus	1.5871	1.248	0.2035	0.53786
4323712	g__Bacteroides	-1.9235	1.5129	0.20357	0.53786
736792	f__Enterobacteriaceae	1.4263	1.1218	0.20358	0.53786
48084	f__Ruminococcaceae	-2.2872	1.7994	0.20371	0.53786
4336564	s__[Ruminococcus] gnavus	1.6377	1.2889	0.20386	0.53786
867821	g__Streptococcus	1.3447	1.0593	0.20429	0.53857
4202439	g__Bacteroides	-1.5106	1.1915	0.20489	0.53971
307080	f__Enterobacteriaceae	1.5389	1.2166	0.20591	0.54092
184386	s__Faecalibacterium prausnitzii	-1.652	1.3062	0.20598	0.54092
1663575	f__Enterobacteriaceae	-1.5127	1.1962	0.20604	0.54092
3398712	f__Lachnospiraceae	-1.7393	1.3754	0.20604	0.54092
191708	f__Lachnospiraceae	1.7847	1.4117	0.20617	0.54092
368324	f__Lachnospiraceae	1.5291	1.2123	0.20718	0.54314
335123	g__Bacteroides	-1.6543	1.3124	0.20747	0.54347
348509	f__Lachnospiraceae	1.9147	1.5202	0.20784	0.54383
3376513	s__[Ruminococcus] gnavus	1.9219	1.5264	0.20799	0.54383
366503	g__Dialister	-2.1538	1.7109	0.2081	0.54383
1899916	f__Clostridiaceae	-2.1413	1.7023	0.20845	0.54429
174752	f__Ruminococcaceae	-1.5171	1.2068	0.20869	0.54429
2599034	g__Bacteroides	-1.737	1.3821	0.20885	0.54429
312070	f__[Mogibacteriaceae]	-1.9717	1.5698	0.20912	0.54429
197435	s__[Ruminococcus] gnavus	1.6871	1.3436	0.20925	0.54429
364595	g__Bacteroides	-1.6338	1.3013	0.20927	0.54429
1634981	g__Bacteroides	-1.8556	1.4796	0.20981	0.54497
4463883	s__Faecalibacterium prausnitzii	-1.6898	1.3476	0.20986	0.54497
367953	o__Clostridiales	1.4485	1.1559	0.21013	0.54525
194767	f__Peptostreptococcaceae	-1.4953	1.1941	0.21051	0.5458
362195	g__Dialister	-2.061	1.6469	0.21078	0.546
198941	f__Ruminococcaceae	1.5505	1.2396	0.211	0.546
198119	o__Clostridiales	-1.5595	1.247	0.21108	0.546
359274	f__Peptostreptococcaceae	-1.8315	1.4659	0.21151	0.54668
359978	f__Lachnospiraceae	1.36	1.089	0.21171	0.54669
270094	g__Bacteroides	-1.6177	1.2957	0.21187	0.54669
368062	f__Lachnospiraceae	-1.7982	1.4408	0.21201	0.54669
181844	g__Blautia	-3.6107	2.8957	0.21243	0.54733
181285	f__Lachnospiraceae	-1.5697	1.2605	0.213	0.54781
338992	f__Lachnospiraceae	-2.5279	2.0299	0.21301	0.54781
194397	g__[Ruminococcus]	-1.1125	0.89352	0.21311	0.54781
2475359	g__Streptococcus	1.5011	1.2064	0.21338	0.54809
187748	g__Coprococcus	1.6022	1.2889	0.21384	0.54835
173862	f__Ruminococcaceae	1.3849	1.1143	0.21392	0.54835
368350	s__Blautia producta	-3.8874	3.1289	0.21407	0.54835
537894	g__Streptococcus	1.5859	1.2771	0.21429	0.54835
192644	f__Lachnospiraceae	1.4401	1.1597	0.21432	0.54835
292427	f__Enterobacteriaceae	1.4263	1.1501	0.21492	0.54942
213228	g__Phascolarctobacterium	-2.8038	2.2617	0.21509	0.54942
191694	f__Clostridiaceae	1.7936	1.4473	0.21524	0.54942
199524	o__Clostridiales	1.4737	1.19	0.21554	0.54966
331912	o__Clostridiales	-1.962	1.5846	0.21566	0.54966
186244	f__Lachnospiraceae	-1.604	1.2969	0.21618	0.55042
2856225	g__Bacteroides	-1.4966	1.2104	0.2163	0.55042
362709	f__Lachnospiraceae	1.7109	1.3857	0.21695	0.55165
185787	f__Ruminococcaceae	-2.0295	1.6488	0.21837	0.55456
552372	g__Oscillospira	-1.8066	1.4679	0.21843	0.55456
2038293	f__Coriobacteriaceae	-3.6028	2.9313	0.21904	0.55499
611254	f__Ruminococcaceae	2.1223	1.7268	0.21905	0.55499
178851	s__[Ruminococcus] gnavus	1.3953	1.1358	0.21926	0.55499
174355	f__Lachnospiraceae	1.201	0.9776	0.21927	0.55499
192509	f__Peptostreptococcaceae	-1.45	1.1818	0.21984	0.556
195599	f__Lachnospiraceae	1.4281	1.1674	0.2212	0.55902
195086	g__Roseburia	-1.8618	1.5253	0.22224	0.56122
4468234	g__Bacteroides	-1.3295	1.0906	0.22283	0.56227
187952	g__Blautia	-1.4939	1.227	0.22341	0.56287
368129	f__Lachnospiraceae	1.6323	1.3407	0.22341	0.56287
4481628	g__Bacteroides	-1.5283	1.2564	0.22381	0.56345
1950494	s__Bacteroides uniformis	-1.4878	1.2261	0.22496	0.56592
183712	g__[Ruminococcus]	1.4211	1.172	0.2253	0.56635
308684	f__Clostridiaceae	1.7355	1.4318	0.22548	0.56636
190577	f__Lachnospiraceae	1.4265	1.1796	0.22657	0.56866
254888	f__Comamonadaceae	1.1706	0.96883	0.22696	0.56881
1796024	g__Bacteroides	-1.5403	1.2749	0.22697	0.56881
196948	f__Lachnospiraceae	1.5664	1.2972	0.22724	0.56906
2683271	s__[Ruminococcus] gnavus	1.7803	1.4757	0.22767	0.56969
195004	o__Clostridiales	1.6866	1.399	0.22799	0.57005
195681	o__Clostridiales	-1.8288	1.519	0.22861	0.57091
176750	g__Ruminococcus	-2.1478	1.7842	0.22868	0.57091
896892	s__Veillonella dispar	-1.5391	1.2792	0.2289	0.57103
4455388	s__Veillonella dispar	1.3606	1.1319	0.22935	0.57173
4375443	s__Bacteroides fragilis	-1.6	1.3325	0.22985	0.57254
197460	f__Lachnospiraceae	-1.3707	1.1422	0.23014	0.57282
985499	g__Enhydrobacter	-1.5507	1.2927	0.23031	0.57282
4431292	g__Oscillospira	-1.949	1.629	0.23152	0.57539
4460514	s__Veillonella dispar	1.6657	1.3928	0.23173	0.57543
148389	f__Lachnospiraceae	1.7415	1.4566	0.23188	0.57543
1713203	f__Enterobacteriaceae	1.5223	1.2748	0.23242	0.57633
173278	f__Enterobacteriaceae	1.4191	1.19	0.23307	0.57689
165753	s__Ruminococcus bromii	1.7205	1.4431	0.23318	0.57689
181853	g__Coprococcus	1.458	1.2232	0.23326	0.57689
181899	g__Blautia	-1.3142	1.103	0.23345	0.57689
809122	g__Streptococcus	1.4186	1.1907	0.23352	0.57689
186049	o__Clostridiales	1.652	1.3881	0.23399	0.57762
337538	f__Lachnospiraceae	1.389	1.1692	0.23484	0.57914
366003	f__Lachnospiraceae	1.5363	1.2935	0.23496	0.57914
4333897	f__Enterobacteriaceae	1.3359	1.1262	0.23556	0.57963
300514	f__Enterobacteriaceae	1.3515	1.1396	0.23565	0.57963
4433823	s__Bacteroides fragilis	-1.6452	1.3874	0.23568	0.57963
353495	f__Clostridiaceae	1.5642	1.3205	0.23621	0.5798
188596	o__Clostridiales	1.4142	1.1941	0.23629	0.5798
360143	f__Lachnospiraceae	1.6078	1.3578	0.23637	0.5798
509662	g__Bacteroides	-1.5193	1.2837	0.23661	0.5798
562693	s__[Ruminococcus] gnavus	1.501	1.2684	0.23664	0.5798
274225	f__Peptostreptococcaceae	1.665	1.4075	0.23681	0.5798
579564	f__Clostridiaceae	1.8647	1.578	0.23733	0.58065
632090	f__Ruminococcaceae	2.0514	1.7375	0.23773	0.58101
2197048	f__Enterobacteriaceae	-1.2342	1.0459	0.23798	0.58101
191236	g__Coprococcus	2.803	2.3763	0.23817	0.58101
197756	f__Lachnospiraceae	1.7327	1.469	0.23818	0.58101
175148	f__Ruminococcaceae	2.0816	1.7668	0.23872	0.58164
363431	f__Lachnospiraceae	1.9462	1.6521	0.23879	0.58164
4431217	g__Bacteroides	-2.8115	2.3901	0.23945	0.58282
586379	g__Bacteroides	-1.5996	1.3606	0.23974	0.58308
178675	f__Ruminococcaceae	-1.7804	1.5191	0.24118	0.58608
192445	f__Lachnospiraceae	1.3497	1.1519	0.24133	0.58608
195418	o__Clostridiales	1.2702	1.0853	0.24185	0.58691
3826175	g__Bacteroides	-1.5725	1.345	0.24237	0.58775
175729	f__Lachnospiraceae	-1.6168	1.3855	0.24323	0.58897
730179	f__Comamonadaceae	1.3037	1.1171	0.24323	0.58897
181336	o__Clostridiales	1.2803	1.0986	0.24388	0.5901
513409	f__Clostridiaceae	1.4413	1.2377	0.24422	0.5905
4440182	g__Blautia	-1.6011	1.3761	0.24464	0.59081
169182	f__Enterobacteriaceae	1.2667	1.0889	0.24471	0.59081
368191	s__[Ruminococcus] gnavus	1.1971	1.0301	0.2452	0.59155
196713	f__Ruminococcaceae	-1.3121	1.1313	0.24609	0.59328
4390336	s__Bacteroides fragilis	-1.3604	1.1744	0.24671	0.59384
327969	f__Ruminococcaceae	-1.4876	1.2848	0.2469	0.59384
177178	o__Clostridiales	1.3898	1.2006	0.24704	0.59384
4463332	s__Bacteroides fragilis	-1.4551	1.257	0.24704	0.59384
4383953	f__Clostridiaceae	1.5398	1.331	0.24735	0.59392
4406862	g__[Ruminococcus]	1.6435	1.4217	0.24769	0.59392
215593	f__Ruminococcaceae	-1.4559	1.2599	0.24782	0.59392
2672059	g__Streptococcus	1.169	1.0116	0.24786	0.59392
206316	g__Blautia	-1.4669	1.2702	0.24814	0.59392
3014082	g__Blautia	-1.2922	1.1189	0.24816	0.59392
191214	f__Lachnospiraceae	-1.6009	1.3901	0.24948	0.59567
177058	g__Coprococcus	-1.573	1.3661	0.24956	0.59567
183646	s__[Ruminococcus] gnavus	1.2462	1.0823	0.24958	0.59567
1898096	s__Faecalibacterium prausnitzii	-1.8914	1.6435	0.24978	0.59567
4443846	g__[Ruminococcus]	1.6721	1.4529	0.24979	0.59567
175705	f__Lachnospiraceae	1.3839	1.2031	0.25004	0.59584
194087	f__Lachnospiraceae	-1.8708	1.6275	0.25035	0.59615
186614	g__Coprococcus	1.5378	1.3401	0.25116	0.59756
3543839	f__Enterobacteriaceae	1.1042	0.96264	0.25134	0.59756
2876795	f__Peptostreptococcaceae	1.1542	1.0071	0.25175	0.59756
4409730	f__Peptostreptococcaceae	1.3682	1.1938	0.25176	0.59756
335550	g__Oscillospira	-1.375	1.2	0.25185	0.59756
3800028	f__Enterobacteriaceae	1.2774	1.1161	0.25241	0.59782
2607730	f__Lachnospiraceae	1.352	1.1817	0.25258	0.59782
183809	f__Lachnospiraceae	1.4248	1.2455	0.25263	0.59782
4433832	f__Enterobacteriaceae	-1.3607	1.19	0.25285	0.59782
4435396	g__Bacteroides	-1.5141	1.3247	0.25306	0.59782
182051	f__Ruminococcaceae	1.6858	1.4752	0.25315	0.59782
194472	f__Lachnospiraceae	1.4453	1.265	0.25323	0.59782
1774087	s__Bacteroides fragilis	-1.5744	1.3796	0.25377	0.59867
164965	f__Enterobacteriaceae	-1.2781	1.1217	0.25452	0.60002
510742	s__Faecalibacterium prausnitzii	-1.5469	1.3584	0.25479	0.60022
306021	f__Ruminococcaceae	1.7497	1.5378	0.25522	0.60079
357264	f__Peptostreptococcaceae	1.503	1.3221	0.25561	0.6013
3589405	f__Ruminococcaceae	-1.6124	1.4205	0.25634	0.60258
368111	s__Bacteroides fragilis	-1.3894	1.2252	0.25678	0.60317
4365197	f__Lachnospiraceae	1.3432	1.1849	0.25696	0.60317
4454664	s__Veillonella dispar	1.2579	1.1116	0.2578	0.6047
4472769	f__Peptostreptococcaceae	1.7666	1.5619	0.25803	0.60483
4318677	f__Enterobacteriaceae	1.2279	1.087	0.25864	0.60505
311211	f__Lachnospiraceae	1.44	1.275	0.25871	0.60505
173654	f__Enterobacteriaceae	-1.0313	0.91326	0.25877	0.60505
4372625	s__[Ruminococcus] gnavus	1.5519	1.3748	0.25896	0.60505
2358923	g__Streptococcus	1.5043	1.333	0.25911	0.60505
3864823	s__Veillonella dispar	1.3198	1.1698	0.25923	0.60505
4011576	g__Bacteroides	-1.6794	1.4904	0.25983	0.60571
4332429	g__Bacteroides	-1.7081	1.5161	0.25988	0.60571
3680006	g__Dorea	1.5626	1.3882	0.2603	0.60626
357168	g__Blautia	-1.2941	1.1506	0.26073	0.60677
339230	f__Ruminococcaceae	1.9261	1.7143	0.2612	0.60677
177224	f__Lachnospiraceae	-1.7757	1.581	0.26138	0.60677
111341	g__Dialister	1.4982	1.3347	0.26168	0.60677
3316339	f__Enterobacteriaceae	1.3122	1.1691	0.26172	0.60677
3782016	f__Enterobacteriaceae	1.2242	1.0916	0.26211	0.60677
192444	f__Lachnospiraceae	1.3389	1.1944	0.26229	0.60677
177591	g__Bacteroides	-1.7351	1.548	0.26234	0.60677
1643422	g__Bacteroides	-1.5528	1.3854	0.26235	0.60677
287691	f__Clostridiaceae	1.4733	1.3145	0.26236	0.60677
178381	g__Bacteroides	-1.5294	1.3652	0.26262	0.60694
176412	f__Ruminococcaceae	-1.372	1.2271	0.26351	0.60858
68841	g__Lachnospira	-1.6086	1.4397	0.26387	0.60899
562318	s__[Ruminococcus] gnavus	1.1807	1.0574	0.26414	0.6091
192323	f__Ruminococcaceae	2.8081	2.5169	0.26456	0.6091
179408	g__[Ruminococcus]	-1.5323	1.3735	0.26457	0.6091
314315	g__Bacteroides	-1.3812	1.2383	0.26467	0.6091
4404225	c__TM7-3	-1.6372	1.4684	0.26484	0.6091
1115403	f__Enterobacteriaceae	1.294	1.1623	0.26554	0.61026
4439397	s__Bacteroides uniformis	-1.3526	1.2153	0.26572	0.61026
177546	f__Peptostreptococcaceae	1.4979	1.3466	0.266	0.61044
191361	f__Lachnospiraceae	1.1981	1.0775	0.26616	0.61044
118821	s__Faecalibacterium prausnitzii	-1.5388	1.385	0.26653	0.61058
2575651	o__Clostridiales	1.2341	1.1109	0.2666	0.61058
308802	g__SMB53	1.6806	1.5134	0.26678	0.61058
177009	g__Blautia	-1.3671	1.2328	0.26745	0.61168
4313509	g__Streptococcus	0.96704	0.87361	0.26832	0.61245
4325270	s__Veillonella dispar	1.4597	1.3189	0.2684	0.61245
3271955	f__Enterobacteriaceae	1.4236	1.2872	0.26874	0.61245
191178	g__[Ruminococcus]	1.4106	1.2762	0.26902	0.61245
351047	g__Bacteroides	-1.4649	1.3255	0.26907	0.61245
968954	g__Streptococcus	1.2814	1.1604	0.26949	0.61245
183971	f__Ruminococcaceae	1.2812	1.1605	0.2696	0.61245
4430332	f__Peptostreptococcaceae	1.1303	1.0239	0.26961	0.61245
1032837	g__Streptococcus	1.3527	1.2255	0.26966	0.61245
335701	s__[Ruminococcus] gnavus	1.1826	1.0714	0.2697	0.61245
188792	f__Lachnospiraceae	-1.2801	1.1602	0.26988	0.61245
2072645	f__Enterobacteriaceae	1.1975	1.0858	0.27011	0.61245
3550597	g__Dorea	1.3924	1.2628	0.2702	0.61245
4326080	g__Clostridium	-1.7283	1.5708	0.27122	0.61376
198190	s__Parabacteroides distasonis	-1.7419	1.5833	0.27126	0.61376
4308061	f__Enterobacteriaceae	1.1476	1.0433	0.27134	0.61376
206887	g__[Ruminococcus]	1.4661	1.3346	0.27197	0.61477
4427290	f__Ruminococcaceae	2.2244	2.0268	0.27242	0.61537
4361723	s__[Ruminococcus] torques	1.6014	1.4611	0.27306	0.61587
4409317	o__Clostridiales	-1.4151	1.2911	0.27308	0.61587
193174	f__Lachnospiraceae	1.2302	1.1228	0.27321	0.61587
366617	f__Ruminococcaceae	1.8794	1.716	0.27343	0.61587
3943185	g__Bacteroides	-2.0246	1.8498	0.27374	0.61587
369922	f__Ruminococcaceae	-1.7458	1.5951	0.27376	0.61587
184114	f__Ruminococcaceae	1.708	1.5629	0.27445	0.61682
182186	f__Ruminococcaceae	-1.3378	1.2245	0.27459	0.61682
2548283	g__Bacteroides	-1.2335	1.1294	0.27474	0.61682
4333896	g__Dialister	-1.821	1.674	0.27668	0.62044
4375000	f__Enterobacteriaceae	1.2615	1.1599	0.27678	0.62044
180661	f__Ruminococcaceae	-1.4188	1.305	0.27692	0.62044
1998728	f__Lachnospiraceae	-1.1149	1.0258	0.27713	0.62048
2870974	g__[Ruminococcus]	1.3301	1.2282	0.27881	0.62382
351095	f__Ruminococcaceae	-1.6241	1.5012	0.27932	0.62446
295154	f__Erysipelotrichaceae	-1.7159	1.5866	0.27947	0.62446
4030829	s__[Ruminococcus] gnavus	-1.4011	1.2965	0.27983	0.62484
1105926	f__Enterobacteriaceae	1.1233	1.0402	0.28021	0.62525
367142	f__Lachnospiraceae	1.4103	1.3066	0.28045	0.62536
194962	f__Lachnospiraceae	1.4256	1.3218	0.28078	0.62567
4353932	f__Lachnospiraceae	-1.3433	1.2459	0.28096	0.62567
4344752	s__Clostridium perfringens	-1.4812	1.3761	0.28176	0.62679
3503718	g__Bacteroides	-1.4947	1.3889	0.28185	0.62679
194471	f__Ruminococcaceae	1.8105	1.6833	0.28212	0.62698
192684	g__Bacteroides	-1.6457	1.531	0.28242	0.62723
197675	g__Coprococcus	-1.7489	1.6277	0.28263	0.62725
187782	g__Coprococcus	1.5401	1.4347	0.28307	0.62782
157828	s__Bacteroides uniformis	-1.328	1.2381	0.28348	0.62831
174365	g__Blautia	-1.3542	1.2632	0.28369	0.62834
4328356	f__Peptostreptococcaceae	1.0382	0.97107	0.28502	0.62955
1978955	f__Ruminococcaceae	1.8264	1.7098	0.28544	0.62955
553615	g__Acinetobacter	1.6431	1.5384	0.28549	0.62955
368262	s__[Ruminococcus] gnavus	1.2675	1.1871	0.28565	0.62955
548241	f__Enterobacteriaceae	1.0813	1.0132	0.28587	0.62955
4467897	s__Bacteroides fragilis	-1.3621	1.2767	0.28602	0.62955
297341	f__Enterobacteriaceae	1.1105	1.041	0.2861	0.62955
321119	g__SMB53	1.5991	1.4991	0.28611	0.62955
188505	f__Peptostreptococcaceae	1.6449	1.5421	0.28612	0.62955
4451274	g__Bacteroides	-1.5578	1.4605	0.28614	0.62955
4438917	g__Streptococcus	1.324	1.2418	0.28635	0.62958
198989	g__[Ruminococcus]	1.5862	1.489	0.28675	0.63004
175704	f__Lachnospiraceae	1.1223	1.0541	0.28697	0.63011
175741	o__Clostridiales	1.3853	1.3021	0.28738	0.63027
305411	f__Clostridiaceae	1.4171	1.3324	0.28751	0.63027
189102	g__Blautia	-1.0407	0.97865	0.28762	0.63027
313968	f__Ruminococcaceae	1.6343	1.5387	0.28818	0.63097
183757	s__Bacteroides uniformis	-1.2169	1.146	0.28832	0.63097
186969	g__Coprococcus	-1.4237	1.3416	0.28861	0.63118
566976	f__Enterobacteriaceae	1.2645	1.1934	0.28936	0.63241
195828	o__Clostridiales	1.5709	1.4913	0.29217	0.63814
367965	f__Ruminococcaceae	-1.5832	1.506	0.29314	0.63938
198191	g__[Ruminococcus]	-1.3782	1.3119	0.2935	0.63938
350277	s__Bacteroides uniformis	-1.5062	1.4341	0.2936	0.63938
316665	s__[Ruminococcus] gnavus	1.4003	1.3335	0.2937	0.63938
189407	f__[Mogibacteriaceae]	1.2877	1.2266	0.29379	0.63938
311820	f__Lachnospiraceae	1.2549	1.1956	0.29391	0.63938
189967	f__Lachnospiraceae	1.5748	1.5014	0.29424	0.6394
360392	g__Blautia	-1.0204	0.97296	0.2943	0.6394
504691	g__WAL_1855D	2.0703	1.9753	0.29458	0.6394
4231846	f__Enterobacteriaceae	1.1547	1.1019	0.29469	0.6394
177805	f__Lachnospiraceae	1.2492	1.1935	0.29524	0.63983
369005	s__[Ruminococcus] torques	1.3828	1.3212	0.29528	0.63983
289709	f__Enterobacteriaceae	1.1067	1.0589	0.29594	0.64081
180022	f__Lachnospiraceae	-1.0946	1.0481	0.29631	0.64081
301243	f__Enterobacteriaceae	1.2081	1.1568	0.29631	0.64081
845375	g__Bacteroides	-1.4378	1.3773	0.29651	0.64083
3204236	f__Lachnospiraceae	1.6496	1.5812	0.29684	0.64111
178055	g__[Ruminococcus]	1.4165	1.3589	0.29724	0.64156
186134	g__Blautia	-1.263	1.2138	0.2981	0.64266
190312	f__Ruminococcaceae	-1.3813	1.3277	0.29814	0.64266
195624	f__Lachnospiraceae	1.2475	1.1998	0.29844	0.64288
179124	f__Lachnospiraceae	1.2687	1.223	0.29954	0.64381
364810	f__Lachnospiraceae	-1.2773	1.2315	0.29966	0.64381
199268	f__Clostridiaceae	1.3623	1.3138	0.2998	0.64381
4332624	g__Bacteroides	-1.5867	1.5305	0.29985	0.64381
4458501	g__Parvimonas	-2.7445	2.6473	0.29987	0.64381
183460	f__Ruminococcaceae	2.5985	2.5074	0.30004	0.64381
958575	s__Rothia mucilaginosa	1.5735	1.5204	0.3007	0.6448
172777	g__Bacteroides	-1.5238	1.4732	0.30095	0.64493
4370184	g__Streptococcus	1.0702	1.0361	0.30161	0.6459
352243	o__Clostridiales	-1.5359	1.4879	0.30195	0.6459
551822	f__Clostridiaceae	0.99199	0.96107	0.30199	0.6459
306351	f__Lachnospiraceae	1.157	1.1215	0.30225	0.64603
1742064	f__Ruminococcaceae	-1.9077	1.8529	0.30322	0.64768
4415574	f__Lachnospiraceae	-1.1959	1.1628	0.30376	0.64833
141145	f__Enterobacteriaceae	1.1115	1.0811	0.30392	0.64833
3117273	g__Clostridium	-1.3876	1.3504	0.30417	0.64835
182799	g__Lachnospira	-1.7056	1.6604	0.30432	0.64835
328690	s__Bacteroides fragilis	-1.2247	1.1947	0.30531	0.64944
184795	f__Ruminococcaceae	1.5143	1.4773	0.30534	0.64944
364756	f__Lachnospiraceae	1.4871	1.451	0.30542	0.64944
2836658	s__[Ruminococcus] torques	1.182	1.1543	0.30584	0.64991
198423	s__[Ruminococcus] gnavus	0.98879	0.96794	0.307	0.65195
190260	f__Lachnospiraceae	-1.6286	1.5972	0.3079	0.65292
190108	g__Blautia	-1.2852	1.2604	0.30791	0.65292
3052115	s__[Ruminococcus] gnavus	1.0332	1.0137	0.30805	0.65292
4360380	f__Peptostreptococcaceae	1.0465	1.0303	0.30975	0.65586
365092	f__Lachnospiraceae	1.3698	1.3491	0.30997	0.65586
368733	s__Faecalibacterium prausnitzii	-1.1688	1.1514	0.31003	0.65586
329668	f__Ruminococcaceae	1.7815	1.7569	0.31058	0.6566
2875740	g__Bacteroides	-1.1572	1.1421	0.31098	0.65702
175238	f__Lachnospiraceae	1.55	1.531	0.31134	0.65736
4331127	g__Streptococcus	0.89888	0.88838	0.31163	0.65755
342115	f__Lachnospiraceae	-1.8676	1.8473	0.31204	0.65776
550732	f__Peptostreptococcaceae	1.4295	1.4142	0.31213	0.65776
364224	g__Blautia	1.2649	1.2519	0.31233	0.65776
113909	o__Clostridiales	1.1737	1.163	0.31288	0.6583
179362	f__Lachnospiraceae	1.1339	1.1238	0.31298	0.6583
195795	g__Bacteroides	-1.3335	1.3254	0.31436	0.66064
360147	g__Coprococcus	-1.5783	1.5697	0.31464	0.66064
703467	g__Streptococcus	1.1547	1.1485	0.3147	0.66064
4041294	f__Lachnospiraceae	1.3697	1.3633	0.31503	0.66092
305329	g__Dorea	-1.0831	1.0797	0.31581	0.66193
2545820	g__Dorea	1.3139	1.3101	0.31591	0.66193
367260	f__Lachnospiraceae	1.2856	1.2854	0.31724	0.66429
362984	f__Lachnospiraceae	1.3544	1.3548	0.31745	0.66431
193621	g__Coprococcus	1.4689	1.4705	0.31784	0.66438
22899	g__Blautia	1.2072	1.2087	0.31789	0.66438
177135	g__Roseburia	1.1354	1.1394	0.31902	0.6659
1682819	f__Enterobacteriaceae	1.0111	1.0147	0.31902	0.6659
360755	f__Lachnospiraceae	1.2102	1.215	0.31922	0.66591
1052622	s__Rothia dentocariosa	1.3458	1.3541	0.32029	0.6677
196336	f__Lachnospiraceae	1.4626	1.4726	0.32059	0.66792
2966489	g__Streptococcus	1.0402	1.051	0.32231	0.67006
4388093	s__Veillonella dispar	1.2599	1.273	0.32231	0.67006
345473	g__Blautia	-1.3506	1.365	0.32243	0.67006
588046	g__Streptococcus	0.93321	0.94313	0.32243	0.67006
590725	f__Lactobacillaceae	1.1595	1.1727	0.32279	0.67027
264838	g__Bacteroides	0.99246	1.0041	0.32294	0.67027
164114	g__Bacteroides	-1.2688	1.2847	0.32335	0.67069
199422	g__Oscillospira	-1.1915	1.2075	0.32377	0.67115
332163	g__Lachnospira	-1.8359	1.8639	0.32465	0.67255
342830	f__Lachnospiraceae	1.1297	1.1476	0.32493	0.67271
2434190	f__Lachnospiraceae	1.0482	1.0663	0.32559	0.67331
4464344	g__Bacteroides	-1.2519	1.2736	0.32563	0.67331
4392555	f__Enterobacteriaceae	1.1289	1.1492	0.32591	0.67346
44463	g__Actinomyces	-1.6356	1.6663	0.3263	0.67385
2447856	g__Bacteroides	-1.137	1.1589	0.32653	0.67391
367104	g__Blautia	1.3223	1.3483	0.32674	0.67391
190993	o__Clostridiales	-1.002	1.0223	0.32701	0.67405
165079	f__Enterobacteriaceae	1.1298	1.154	0.32757	0.67479
190908	s__[Ruminococcus] gnavus	1.1614	1.1876	0.32812	0.6755
157055	f__Enterobacteriaceae	1.0219	1.046	0.32861	0.67609
180846	f__Ruminococcaceae	-1.6705	1.7115	0.32905	0.67638
174838	f__Lachnospiraceae	1.3473	1.3807	0.32917	0.67638
368887	g__Streptococcus	1.1483	1.1779	0.32961	0.67653
556560	s__Blautia producta	-1.7532	1.7984	0.32965	0.67653
2200896	s__Bacteroides fragilis	-1.1267	1.157	0.33014	0.67712
198830	f__Lachnospiraceae	1.1151	1.1479	0.33133	0.67898
2458919	g__Streptococcus	1.2204	1.2569	0.33155	0.67898
311653	f__Ruminococcaceae	-1.4329	1.4764	0.33178	0.67898
4345283	g__[Ruminococcus]	-1.1256	1.16	0.33187	0.67898
4470786	s__[Ruminococcus] gnavus	1.1312	1.1665	0.33215	0.67913
588216	f__Enterobacteriaceae	1.0762	1.1116	0.33294	0.68032
684433	f__Enterobacteriaceae	1.0592	1.0956	0.33365	0.68135
4008675	g__Bacteroides	-1.3579	1.4068	0.33441	0.68215
589071	s__Bacteroides uniformis	-1.2843	1.3307	0.33445	0.68215
4359667	g__Blautia	-0.98877	1.0274	0.33587	0.68461
3335290	g__Bacteroides	-1.0607	1.103	0.33624	0.68468
1096105	g__Streptococcus	1.1552	1.2015	0.33634	0.68468
2141197	g__Bacteroides	-1.441	1.5	0.33672	0.68468
187504	f__Ruminococcaceae	1.6546	1.7227	0.33683	0.68468
4374044	f__Enterobacteriaceae	-1.2998	1.3536	0.33694	0.68468
304779	s__Clostridium perfringens	-1.0947	1.1407	0.33724	0.68486
4417991	g__Streptococcus	1.1732	1.2247	0.3381	0.68619
176743	s__Bacteroides uniformis	-1.0997	1.1493	0.33864	0.68646
314515	f__Lachnospiraceae	1.1803	1.2354	0.33937	0.68646
192282	f__Lachnospiraceae	1.2168	1.2737	0.3394	0.68646
358343	g__Streptococcus	1.1699	1.2246	0.33942	0.68646
4330581	g__Bacteroides	-1.2946	1.3559	0.33969	0.68646
369772	g__Blautia	-1.1805	1.2365	0.33973	0.68646
198860	f__Lachnospiraceae	1.1926	1.2506	0.34024	0.68646
190177	f__Lachnospiraceae	1.0993	1.1528	0.34028	0.68646
173470	f__Enterobacteriaceae	1.1331	1.1885	0.34038	0.68646
849501	f__Lachnospiraceae	-1.2061	1.2654	0.3405	0.68646
326936	g__Blautia	-1.1624	1.2201	0.34072	0.68646
189250	f__Ruminococcaceae	1.5186	1.5942	0.34079	0.68646
190104	o__Clostridiales	-1.431	1.5027	0.34094	0.68646
186921	g__Coprococcus	1.2554	1.319	0.34121	0.68658
4354042	g__Bacteroides	-1.1691	1.2293	0.34158	0.68691
310380	g__Dorea	-1.4012	1.4747	0.34202	0.6873
2836609	g__Bacteroides	-1.1326	1.1924	0.34221	0.6873
231787	f__Enterobacteriaceae	1.1041	1.1633	0.34254	0.6873
4365178	g__[Ruminococcus]	1.1788	1.2425	0.34274	0.6873
194371	g__Blautia	-1.1238	1.1849	0.3429	0.6873
175996	g__Blautia	0.90512	0.95456	0.34302	0.6873
363989	g__Ruminococcus	-1.6386	1.73	0.34354	0.68791
187320	o__Clostridiales	-1.5324	1.6188	0.34383	0.68808
363845	g__Ruminococcus	1.2242	1.2943	0.34425	0.68849
3804871	f__Enterobacteriaceae	1.0815	1.1448	0.3448	0.6891
4434334	f__Clostridiaceae	0.92777	0.98239	0.34497	0.6891
367198	f__Lachnospiraceae	1.1725	1.2421	0.34521	0.68916
589277	g__Bacteroides	-1.4343	1.5211	0.34571	0.68976
358045	g__Bacteroides	-1.169	1.2413	0.34631	0.68991
311499	f__Ruminococcaceae	1.125	1.1949	0.34647	0.68991
1913151	s__Bacteroides uniformis	-1.3143	1.396	0.34647	0.68991
4463876	s__Veillonella dispar	1.1195	1.1904	0.347	0.68991
4361727	g__Bacteroides	-1.3082	1.3913	0.34706	0.68991
1792410	g__SMB53	-1.3313	1.4159	0.3471	0.68991
4353099	s__Veillonella dispar	1.2886	1.3709	0.34726	0.68991
2658061	g__Bacteroides	-0.98164	1.0448	0.34747	0.68992
288857	f__Lachnospiraceae	1.2153	1.2966	0.34858	0.69124
183970	f__Lachnospiraceae	-2.2923	2.4456	0.3486	0.69124
528842	g__Streptococcus	1.245	1.3287	0.34876	0.69124
3799781	f__Enterobacteriaceae	0.88763	0.94834	0.34928	0.69136
359865	g__Blautia	-0.92071	0.98439	0.34963	0.69136
187818	s__Faecalibacterium prausnitzii	1.353	1.4471	0.34979	0.69136
2963627	s__[Ruminococcus] gnavus	1.093	1.1698	0.35012	0.69136
188588	g__Blautia	-1.0614	1.1367	0.35044	0.69136
583562	s__Ruminococcus bromii	-1.3545	1.4526	0.35109	0.69136
175474	s__[Ruminococcus] torques	1.3242	1.4206	0.35127	0.69136
190704	f__Ruminococcaceae	-1.1094	1.1906	0.35142	0.69136
184980	f__Ruminococcaceae	1.6581	1.7798	0.35152	0.69136
562376	o__Clostridiales	1.2231	1.3131	0.3516	0.69136
392887	g__Roseburia	-1.35	1.4493	0.35161	0.69136
370361	s__[Ruminococcus] torques	1.1334	1.217	0.35166	0.69136
4454542	s__Bacteroides fragilis	-1.0203	1.0956	0.35169	0.69136
188927	g__Ruminococcus	-1.3048	1.4013	0.35179	0.69136
4206409	f__Enterobacteriaceae	0.94376	1.0142	0.35207	0.69136
4406609	g__Phascolarctobacterium	1.583	1.7015	0.35218	0.69136
184037	f__Lachnospiraceae	1.3092	1.4078	0.35239	0.69137
363597	f__Lachnospiraceae	1.285	1.3824	0.35262	0.6914
364590	f__Ruminococcaceae	1.402	1.5105	0.35332	0.69191
4424239	g__Streptococcus	1.2273	1.3228	0.35348	0.69191
190965	f__Lachnospiraceae	1.3225	1.4255	0.35351	0.69191
177859	f__Lachnospiraceae	-1.0426	1.1256	0.35429	0.69298
359703	g__[Ruminococcus]	1.2196	1.3172	0.35448	0.69298
179358	f__Ruminococcaceae	1.2916	1.3964	0.35502	0.69363
294791	g__Coprococcus	1.3665	1.482	0.35649	0.69609
336133	g__Blautia	1.0758	1.168	0.357	0.69668
4459945	s__Bacteroides fragilis	-1.2289	1.3349	0.35727	0.69671
910353	g__Streptococcus	1.1374	1.2361	0.35749	0.69671
301105	f__Enterobacteriaceae	0.94711	1.0297	0.35769	0.69671
4389496	f__Enterobacteriaceae	0.9848	1.0713	0.35798	0.69671
186255	f__Lachnospiraceae	1.2462	1.3559	0.35807	0.69671
198974	f__Lachnospiraceae	1.3471	1.4668	0.35839	0.69676
177662	f__Ruminococcaceae	-1.3349	1.454	0.35856	0.69676
367600	f__Ruminococcaceae	1.6839	1.835	0.35881	0.69676
191691	f__Clostridiaceae	1.0024	1.0933	0.35919	0.69676
3239783	s__Ruminococcus bromii	-1.2161	1.3265	0.35924	0.69676
3799784	f__Enterobacteriaceae	0.98422	1.0738	0.35937	0.69676
4444797	g__Streptococcus	1.0458	1.1422	0.35989	0.69737
2702710	f__Lachnospiraceae	-0.88017	0.96369	0.36107	0.69888
183057	g__Coprococcus	1.3731	1.5036	0.36116	0.69888
194041	s__Blautia producta	-1.4364	1.5735	0.36131	0.69888
357241	s__Bacteroides uniformis	-1.155	1.2668	0.36191	0.69963
357529	g__Clostridium	-1.1903	1.3073	0.36255	0.70028
368032	g__[Ruminococcus]	1.0733	1.179	0.36267	0.70028
3124103	g__[Ruminococcus]	1.2622	1.3878	0.36309	0.70043
174083	f__Lachnospiraceae	1.1282	1.2413	0.36342	0.70043
3413555	s__[Eubacterium] dolichum	-1.0204	1.1229	0.36349	0.70043
4425235	f__Enterobacteriaceae	1.0241	1.1274	0.36368	0.70043
183870	s__Bacteroides uniformis	-1.1267	1.2406	0.36381	0.70043
4384318	f__Lachnospiraceae	-0.98156	1.0815	0.36409	0.70056
3996373	s__[Ruminococcus] gnavus	1.1274	1.244	0.36478	0.70136
2022793	g__Bacteroides	-1.312	1.4481	0.36493	0.70136
14069	g__Coprococcus	1.4239	1.5745	0.36581	0.70264
4220091	s__Bacteroides fragilis	-1.1762	1.302	0.36632	0.70321
176752	g__[Ruminococcus]	1.2989	1.4394	0.36686	0.70385
168337	f__Enterobacteriaceae	1.0814	1.2	0.3675	0.70465
367179	f__Lachnospiraceae	1.151	1.2785	0.36798	0.70507
193987	o__Clostridiales	1.39	1.5457	0.36848	0.70507
364459	f__Lachnospiraceae	1.2681	1.4105	0.36862	0.70507
190183	g__[Ruminococcus]	1.2424	1.3821	0.3687	0.70507
184310	f__Lachnospiraceae	1.2191	1.3564	0.36878	0.70507
1695235	f__Enterobacteriaceae	0.86962	0.96986	0.36991	0.70644
347382	f__Lachnospiraceae	1.001	1.1168	0.3701	0.70644
4343042	f__Enterobacteriaceae	1.1569	1.2908	0.37014	0.70644
1107792	f__Enterobacteriaceae	1.212	1.355	0.37108	0.70783
292445	f__Enterobacteriaceae	0.9869	1.1055	0.37202	0.70883
190058	f__Lachnospiraceae	1.3418	1.5046	0.37252	0.70883
362947	s__Roseburia faecis	1.2139	1.3616	0.37265	0.70883
188690	g__Blautia	-1.0476	1.1751	0.3727	0.70883
4431550	f__Peptostreptococcaceae	1.2056	1.3529	0.37286	0.70883
4354173	s__Veillonella dispar	1.1138	1.2506	0.37313	0.70883
175479	g__Bacteroides	-1.3309	1.497	0.37398	0.70883
356897	f__Lachnospiraceae	-1.6145	1.8167	0.37414	0.70883
302025	f__Enterobacteriaceae	1.0576	1.1905	0.37431	0.70883
4404528	f__Enterobacteriaceae	0.96985	1.092	0.37449	0.70883
192623	s__Blautia producta	1.0974	1.2359	0.37455	0.70883
3366133	s__[Ruminococcus] torques	1.1829	1.3323	0.37461	0.70883
188965	f__Lachnospiraceae	1.0869	1.2242	0.37462	0.70883
548584	g__[Ruminococcus]	-1.2608	1.42	0.37462	0.70883
197670	g__Blautia	1.12	1.2632	0.37526	0.70943
182903	g__Coprococcus	-1.1997	1.3536	0.37544	0.70943
3082155	f__Lachnospiraceae	-0.87343	0.98573	0.37558	0.70943
186561	f__Lachnospiraceae	1.0644	1.2026	0.3761	0.70968
364449	s__Faecalibacterium prausnitzii	-1.2589	1.423	0.37633	0.70968
212686	g__Oscillospira	2.0209	2.2845	0.37636	0.70968
4459961	f__Lachnospiraceae	1.2632	1.4349	0.37866	0.713
180878	f__Lachnospiraceae	1.0408	1.1828	0.37889	0.713
176340	f__Lachnospiraceae	-1.1516	1.3092	0.37908	0.713
300952	g__Coprococcus	-1.0052	1.1429	0.37912	0.713
304711	f__Lachnospiraceae	0.97511	1.1094	0.37942	0.713
3493363	f__Erysipelotrichaceae	-1.0398	1.1831	0.37947	0.713
359872	g__Bilophila	-1.5445	1.7586	0.37979	0.713
175560	s__Faecalibacterium prausnitzii	-1.0855	1.2364	0.37997	0.713
198829	g__Coprococcus	1.2597	1.4356	0.38024	0.713
4347663	g__Streptococcus	1.1515	1.3124	0.38028	0.713
198740	f__Lachnospiraceae	1.0228	1.168	0.38121	0.71379
362959	g__Coprococcus	-1.1083	1.2662	0.38138	0.71379
4445076	f__Lachnospiraceae	0.99159	1.1332	0.38155	0.71379
126566	s__Bacteroides fragilis	-1.1714	1.3387	0.38157	0.71379
425130	s__Veillonella parvula	-0.81991	0.93745	0.38178	0.71379
341724	f__Ruminococcaceae	2.1641	2.4801	0.38288	0.71535
511795	g__Streptococcus	1.1192	1.2839	0.38335	0.71535
4317240	s__Veillonella parvula	-1.081	1.2409	0.38366	0.71535
4403730	g__Streptococcus	1.152	1.3225	0.38373	0.71535
182866	g__Bacteroides	-1.1451	1.3148	0.38378	0.71535
550701	s__[Ruminococcus] torques	-1.2066	1.3866	0.38418	0.71535
2724175	f__Lachnospiraceae	1.133	1.3022	0.3843	0.71535
797229	f__Enterobacteriaceae	-1.0696	1.2296	0.38435	0.71535
225748	f__Peptostreptococcaceae	1.0177	1.1716	0.38506	0.71588
4298705	g__Streptococcus	1.2152	1.3993	0.38515	0.71588
360771	f__Ruminococcaceae	-1.3244	1.5255	0.38529	0.71588
495396	g__Anaerococcus	1.2624	1.4562	0.38598	0.7163
578354	g__Blautia	-0.90818	1.0478	0.38608	0.7163
188039	s__[Ruminococcus] gnavus	1.0274	1.1855	0.38617	0.7163
147423	f__Lachnospiraceae	1.2478	1.4437	0.38744	0.71798
3924532	f__Lachnospiraceae	1.1365	1.3152	0.38751	0.71798
4357293	g__Bacteroides	-1.1374	1.3181	0.38817	0.7187
170118	f__Lachnospiraceae	1.108	1.2844	0.38834	0.7187
1021043	g__Streptococcus	0.96627	1.1234	0.38972	0.71983
357984	f__Peptostreptococcaceae	-1.1581	1.3465	0.38973	0.71983
295383	f__Enterobacteriaceae	0.97212	1.1306	0.3899	0.71983
184009	f__Clostridiaceae	1.3445	1.5653	0.39036	0.71983
180425	g__Ruminococcus	-2.0726	2.4131	0.3904	0.71983
183604	g__Blautia	-0.93844	1.0931	0.39059	0.71983
193188	f__Ruminococcaceae	2.2163	2.5818	0.39065	0.71983
184234	o__Clostridiales	1.1635	1.3557	0.39076	0.71983
364676	s__Ruminococcus bromii	-1.2138	1.4157	0.39123	0.71983
194562	f__Ruminococcaceae	-0.96863	1.1305	0.39156	0.71983
589896	f__Ruminococcaceae	-1.5121	1.7653	0.39167	0.71983
356745	g__Ruminococcus	-1.1524	1.3454	0.39168	0.71983
287426	f__Enterobacteriaceae	0.91181	1.0647	0.39178	0.71983
367610	s__[Ruminococcus] gnavus	-0.96513	1.1287	0.39251	0.72078
194316	g__Blautia	1.043	1.2208	0.39292	0.72112
178809	f__Lachnospiraceae	-0.94605	1.1088	0.39353	0.72184
164626	f__Enterobacteriaceae	0.90799	1.0649	0.39384	0.722
164192	s__Faecalibacterium prausnitzii	-1.1234	1.3203	0.39484	0.72263
189247	g__Dorea	1.0056	1.1819	0.39489	0.72263
184979	g__Blautia	0.98685	1.16	0.39493	0.72263
291174	f__Enterobacteriaceae	0.86982	1.0231	0.39521	0.72263
360909	g__Blautia	1.0092	1.1872	0.39528	0.72263
182968	g__Coprococcus	-1.215	1.4324	0.39632	0.72413
357944	g__Ruminococcus	-1.3882	1.6446	0.39863	0.72758
296420	g__Clostridium	-1.1032	1.3073	0.39874	0.72758
292398	f__Enterobacteriaceae	0.92825	1.1003	0.39887	0.72758
176014	f__Lachnospiraceae	1.0169	1.2063	0.39923	0.72785
168814	f__Enterobacteriaceae	1.046	1.2447	0.4007	0.73011
4355971	o__Clostridiales	0.99177	1.1852	0.40269	0.73333
181791	s__Blautia obeum	0.90668	1.0845	0.40314	0.73339
305760	f__Enterobacteriaceae	0.93342	1.1166	0.40317	0.73339
361103	g__[Ruminococcus]	1.0807	1.2941	0.40366	0.73353
4314480	s__Bacteroides fragilis	-1.0842	1.2984	0.40369	0.73353
212282	g__Bacteroides	-1.0124	1.2142	0.40437	0.73381
545038	f__Peptostreptococcaceae	0.97873	1.1739	0.40444	0.73381
176443	f__Ruminococcaceae	-1.2245	1.4689	0.40451	0.73381
194333	f__Lachnospiraceae	0.99844	1.1984	0.40476	0.73387
194686	f__Ruminococcaceae	0.86469	1.0404	0.40589	0.73454
368376	f__Lachnospiraceae	-1.0288	1.2388	0.40625	0.73454
2157225	f__Clostridiaceae	0.92274	1.1111	0.40627	0.73454
288122	f__Enterobacteriaceae	0.92897	1.1191	0.40649	0.73454
4478662	g__Dorea	-0.85048	1.0247	0.40656	0.73454
368016	g__[Ruminococcus]	1.0503	1.2656	0.40664	0.73454
178559	g__Coprococcus	1.0948	1.3195	0.40669	0.73454
363996	s__Ruminococcus bromii	-1.1921	1.4378	0.40707	0.73468
347575	f__Peptostreptococcaceae	1.1975	1.4451	0.4073	0.73468
4381859	g__Bacteroides	0.95235	1.1504	0.40778	0.73468
728251	f__Halomonadaceae	-0.9953	1.2027	0.40792	0.73468
191025	o__Clostridiales	1.0131	1.2246	0.40808	0.73468
197045	f__Lachnospiraceae	-1.0633	1.2854	0.4081	0.73468
184290	g__Blautia	1.1304	1.369	0.40897	0.73584
4480474	s__Veillonella parvula	-0.95095	1.1542	0.40998	0.73725
332317	g__Bacteroides	-1.1626	1.4129	0.41057	0.73791
326865	s__Blautia producta	1.5843	1.9263	0.41082	0.73796
372348	g__Ruminococcus	-1.1185	1.3641	0.41224	0.74003
197324	f__Ruminococcaceae	-1.1057	1.349	0.41242	0.74003
4354477	f__Enterobacteriaceae	0.97179	1.1876	0.41318	0.74098
194610	o__Clostridiales	1.0404	1.273	0.41379	0.74138
304116	f__Lachnospiraceae	0.97356	1.1914	0.41385	0.74138
186731	g__Coprococcus	1.2355	1.5134	0.41427	0.74142
291618	f__Clostridiaceae	1.3299	1.6292	0.41432	0.74142
361222	s__[Ruminococcus] torques	1.0871	1.3347	0.41539	0.74292
290311	f__Enterobacteriaceae	0.82874	1.019	0.41606	0.74354
296464	f__Enterobacteriaceae	0.91974	1.1312	0.41618	0.74354
2182674	f__Lachnospiraceae	1.256	1.5476	0.41703	0.74465
194151	o__Clostridiales	-1.0411	1.2839	0.41742	0.74494
4328930	g__Bacteroides	-1.0275	1.2682	0.41783	0.74519
353032	o__Clostridiales	-1.1865	1.4659	0.41827	0.74519
1111124	f__Enterobacteriaceae	0.98654	1.2193	0.41844	0.74519
4454492	g__Streptococcus	0.73682	0.91069	0.41847	0.74519
3622069	s__Bacteroides fragilis	-0.85675	1.0604	0.41912	0.74589
4447438	g__Veillonella	-0.83518	1.0353	0.41985	0.74589
513500	g__Streptococcus	0.89471	1.1092	0.41989	0.74589
178717	f__Lachnospiraceae	1.0997	1.3641	0.42014	0.74589
4384044	g__Streptococcus	0.89316	1.108	0.4202	0.74589
3747551	f__Lachnospiraceae	-0.83869	1.0405	0.42021	0.74589
366811	f__Lachnospiraceae	0.93835	1.1669	0.42131	0.74702
197504	g__Blautia	-0.99561	1.239	0.42166	0.74702
2881531	f__Peptostreptococcaceae	0.78965	0.98306	0.42183	0.74702
1126796	f__Lachnospiraceae	1.1035	1.3742	0.42197	0.74702
4479151	f__Enterobacteriaceae	0.95076	1.1847	0.42224	0.74702
189053	g__Blautia	0.96361	1.2015	0.42255	0.74702
178914	o__Clostridiales	-1.0849	1.354	0.42296	0.74702
193429	g__Anaerostipes	-1.3368	1.6688	0.42308	0.74702
3069102	s__Bacteroides fragilis	-0.98679	1.2318	0.4231	0.74702
636636	f__Enterobacteriaceae	0.90358	1.1284	0.42326	0.74702
582722	g__Streptococcus	0.90988	1.1364	0.42334	0.74702
147069	f__Lachnospiraceae	0.90594	1.1343	0.42447	0.74861
183865	f__Lachnospiraceae	0.93404	1.1707	0.42497	0.74889
322337	g__Clostridium	-1.3488	1.6916	0.42524	0.74889
4340136	s__Bulleidia moorei	0.82158	1.0305	0.42531	0.74889
4412789	s__Clostridium perfringens	1.3442	1.6887	0.42602	0.74951
4478227	g__Bacteroides	-2.4655	3.1001	0.42645	0.74951
367790	g__Blautia	1.0145	1.2758	0.42651	0.74951
3331210	s__Bacteroides fragilis	-0.87542	1.1011	0.42658	0.74951
585983	s__[Ruminococcus] torques	1.015	1.2773	0.42685	0.74951
2686384	s__[Ruminococcus] gnavus	0.98547	1.2418	0.42743	0.74951
358953	s__[Ruminococcus] gnavus	0.8833	1.1131	0.42745	0.74951
181338	f__Lachnospiraceae	0.95749	1.2067	0.42751	0.74951
346811	g__Bacteroides	-0.98612	1.2437	0.42784	0.74951
514988	g__SMB53	-0.92818	1.1714	0.42815	0.74951
3122165	f__Enterobacteriaceae	0.91272	1.1521	0.42821	0.74951
585967	f__Lachnospiraceae	1.2512	1.5799	0.42839	0.74951
4400790	g__Corynebacterium	-1.4598	1.8452	0.42884	0.7499
24546	g__Dorea	1.0561	1.3387	0.43018	0.7516
198951	g__Blautia	0.89919	1.1407	0.43052	0.7516
636935	f__Enterobacteriaceae	0.83044	1.0536	0.43058	0.7516
960338	g__Actinomyces	-1.2085	1.5343	0.43089	0.7516
211935	f__Lachnospiraceae	-1.0085	1.2805	0.43095	0.7516
239871	g__Streptococcus	1.0168	1.2924	0.43142	0.75175
294073	f__Enterobacteriaceae	0.84725	1.0771	0.4315	0.75175
3538516	g__Streptococcus	0.8097	1.0299	0.43174	0.75178
2323187	s__Clostridium perfringens	1.3115	1.6756	0.43379	0.75367
190206	g__[Ruminococcus]	1.0338	1.3217	0.4341	0.75367
4474378	f__Enterobacteriaceae	0.96424	1.2329	0.43414	0.75367
194089	o__Clostridiales	-0.78226	1.0004	0.43424	0.75367
184376	g__Streptococcus	0.79234	1.0139	0.43453	0.75367
9706	f__Enterobacteriaceae	0.83011	1.0633	0.43497	0.75367
647991	f__Ruminococcaceae	1.9741	2.5296	0.43515	0.75367
186286	g__Coprococcus	1.1101	1.4225	0.43517	0.75367
194648	g__Blautia	0.92249	1.1833	0.43562	0.75367
1950790	g__Bacteroides	-1.0793	1.3846	0.4357	0.75367
544868	f__Halomonadaceae	-1.0745	1.3786	0.43575	0.75367
3531225	f__Enterobacteriaceae	0.92833	1.1916	0.43594	0.75367
178042	f__Ruminococcaceae	1.4633	1.8785	0.43599	0.75367
882886	s__Bacteroides fragilis	-0.90329	1.1597	0.43602	0.75367
4359884	f__Enterobacteriaceae	-0.91498	1.1762	0.43661	0.75429
296102	f__Enterobacteriaceae	1.0194	1.3128	0.43744	0.75532
43588	g__Blautia	0.95173	1.2279	0.43829	0.75612
504711	g__24838	1.1316	1.4603	0.43838	0.75612
182737	f__Lachnospiraceae	1.051	1.3571	0.43867	0.75612
1040423	g__Streptococcus	1.0144	1.3114	0.4392	0.75612
336871	s__Clostridium perfringens	-0.96683	1.25	0.43926	0.75612
2748888	g__Anaerotruncus	-1.3409	1.7338	0.43927	0.75612
2176015	g__Mogibacterium	-1.412	1.8293	0.44019	0.75681
189056	g__Dorea	-0.96522	1.2508	0.44031	0.75681
42280	g__Actinomyces	-1.1354	1.4725	0.44064	0.75681
4429301	g__Blautia	0.79298	1.0286	0.44076	0.75681
3806683	s__Bacteroides fragilis	0.7956	1.0322	0.44082	0.75681
4340520	s__Bacteroides fragilis	-0.80388	1.0442	0.44138	0.75737
4377328	f__Lachnospiraceae	-0.91403	1.1892	0.44213	0.75812
193667	g__Faecalibacterium	-1.0593	1.3798	0.44265	0.75812
186430	f__Lachnospiraceae	0.86389	1.1258	0.44286	0.75812
296668	f__Enterobacteriaceae	-0.83777	1.0919	0.44294	0.75812
9710	f__Enterobacteriaceae	0.80293	1.0468	0.44307	0.75812
4345821	s__Bacteroides fragilis	-0.83514	1.0893	0.44327	0.75812
726202	g__Streptococcus	0.85293	1.1135	0.44366	0.75812
184202	g__[Ruminococcus]	1.0329	1.3486	0.44373	0.75812
304641	f__Enterobacteriaceae	0.92508	1.2082	0.44388	0.75812
193190	g__Dorea	-0.97911	1.28	0.4443	0.75835
530864	g__Dorea	-0.86504	1.1313	0.44448	0.75835
4360051	s__Veillonella parvula	-0.88432	1.1579	0.44503	0.75872
175955	g__Blautia	-0.90882	1.1903	0.44515	0.75872
577386	g__Bacteroides	0.85328	1.1188	0.44565	0.75917
1065569	f__Gemellaceae	0.99218	1.3039	0.44671	0.75918
1867217	s__[Ruminococcus] torques	0.91986	1.2093	0.44685	0.75918
315982	s__Clostridium perfringens	-1.0922	1.4359	0.4469	0.75918
301683	g__Blautia	0.84927	1.1176	0.44729	0.75918
3846334	f__Enterobacteriaceae	0.85624	1.1269	0.44737	0.75918
508227	g__Blautia	1.0873	1.4316	0.44756	0.75918
180826	g__Ruminococcus	-1.1052	1.4553	0.4476	0.75918
355307	f__Ruminococcaceae	1.1616	1.5296	0.4476	0.75918
188310	s__[Ruminococcus] gnavus	0.89549	1.1795	0.44773	0.75918
919016	g__Streptococcus	1.8089	2.3853	0.44823	0.75964
1768385	f__Peptostreptococcaceae	0.8734	1.1544	0.44928	0.7598
4295740	s__Veillonella dispar	0.92619	1.2243	0.44935	0.7598
913639	g__Neisseria	2.1318	2.8184	0.44941	0.7598
4446353	c__TM7-3	-1.3365	1.768	0.4497	0.7598
368182	g__Dorea	-0.97566	1.2915	0.44998	0.7598
289293	s__Clostridium perfringens	-1.0304	1.3666	0.45085	0.7598
293815	f__Enterobacteriaceae	0.74819	0.99239	0.45089	0.7598
4380608	f__Enterobacteriaceae	0.83611	1.1093	0.45101	0.7598
4408837	f__Lachnospiraceae	-0.93166	1.2361	0.45103	0.7598
184990	f__Ruminococcaceae	1.1115	1.4749	0.45109	0.7598
510459	g__Streptococcus	0.78571	1.0431	0.45131	0.7598
181728	g__[Ruminococcus]	-0.87949	1.1678	0.45136	0.7598
182293	s__[Ruminococcus] gnavus	0.78999	1.0492	0.45148	0.7598
179583	f__Ruminococcaceae	0.88238	1.1723	0.45164	0.7598
180681	o__Clostridiales	0.85974	1.1434	0.45212	0.7598
348009	g__Oscillospira	-2.0283	2.7004	0.45259	0.7598
184567	s__Bacteroides caccae	1.0554	1.4053	0.45266	0.7598
199202	g__Blautia	0.73712	0.98156	0.45267	0.7598
185949	g__[Ruminococcus]	-0.84214	1.1215	0.4527	0.7598
158660	g__Bacteroides	-1.1911	1.5892	0.45356	0.76085
297265	f__Enterobacteriaceae	0.91358	1.222	0.4547	0.7614
3433315	f__Enterobacteriaceae	0.95259	1.2744	0.45479	0.7614
368316	f__Lachnospiraceae	0.7963	1.0663	0.45519	0.7614
4343221	g__Blautia	-0.81025	1.0853	0.45533	0.7614
805326	g__Phyllobacterium	0.73196	0.98082	0.45551	0.7614
585008	g__Streptococcus	0.79806	1.0695	0.45553	0.7614
361145	s__Faecalibacterium prausnitzii	-1.0808	1.4484	0.45557	0.7614
366397	f__Lachnospiraceae	1.056	1.4158	0.45573	0.7614
198557	o__Clostridiales	0.98921	1.3289	0.45664	0.76201
178238	g__Coprococcus	0.83727	1.1253	0.45683	0.76201
2922551	s__Bacteroides fragilis	-0.88224	1.186	0.45695	0.76201
3319306	s__Bacteroides fragilis	-0.96431	1.2965	0.45702	0.76201
3718952	f__Enterobacteriaceae	0.83508	1.1262	0.45838	0.7639
328550	f__Enterobacteriaceae	0.78689	1.0666	0.46067	0.76732
561140	f__Lachnospiraceae	-0.75634	1.0263	0.46115	0.76773
4428713	f__Clostridiaceae	-0.9471	1.2862	0.46152	0.76796
4375098	f__Lachnospiraceae	0.86698	1.1795	0.46233	0.76892
307580	s__Coprococcus catus	-1.0167	1.3844	0.4627	0.76914
842699	s__Faecalibacterium prausnitzii	-1.0854	1.4793	0.46311	0.76927
363780	f__Lachnospiraceae	0.90263	1.2306	0.46324	0.76927
4367058	g__Bacteroides	-1.3851	1.8903	0.46372	0.76967
546003	f__Enterobacteriaceae	0.78682	1.0765	0.46483	0.77113
1104748	g__Blautia	0.76979	1.054	0.46519	0.77133
185286	f__Ruminococcaceae	1.4636	2.0092	0.46633	0.77285
933303	g__Streptococcus	0.86908	1.1954	0.46721	0.77354
149110	g__Blautia	-0.88304	1.2146	0.46722	0.77354
4346675	f__Ruminococcaceae	2.0206	2.7849	0.4681	0.77437
4396727	f__Clostridiaceae	1.0528	1.4512	0.46819	0.77437
312882	f__Ruminococcaceae	-1.3274	1.831	0.46849	0.77447
177335	g__Blautia	0.75429	1.0418	0.46903	0.77475
340168	g__Ruminococcus	-0.87989	1.2156	0.46917	0.77475
191081	g__Coprococcus	1.1132	1.5392	0.46953	0.77475
184614	g__Bacteroides	-0.94447	1.3062	0.46963	0.77475
[truncated: 1,299 more rows]
