# Supplementary material for: Intestinal Inflammation in Children with Cystic Fibrosis Is Associated with Crohn’s-Like Microbiota Disturbances
Source: J Clin Med. 2019 May 10;8(5):645. doi: 10.3390/jcm8050645 (PMC6572243; doi:10.3390/jcm8050645)
Supplement: Supplementary file 1 [file jcm-08-00645-s001.zip › Table S5 - Enaud et al.xls]

## Sheet: Table S5
OTU	tax	pvalue	low_calprotectine	high_calprotectine	LDAscore
120040	f__Lachnospiraceae	0.0013812	4111.35	0	-3.31
175526	f__Lachnospiraceae	0.0030425	4253.5	0	-3.33
359147	f__Lachnospiraceae	0.0031242	433.567	26.1752	-2.31
181826	f__Ruminococcaceae	0.0053832	138.908	2.94548	-1.84
329597	f__Lachnospiraceae	0.0062886	74.7553	0	-1.58
367803	o__Clostridiales	0.0062886	196.479	0	-2
4366843	g__Bacteroides	0.0062886	214.55	0	-2.03
181421	f__Ruminococcaceae	0.0062886	252.743	0	-2.11
176722	s__Dorea formicigenerans	0.0062886	398.848	0	-2.3
315362	f__Clostridiaceae	0.0085037	271.212	808.474	2.43
360274	o__Clostridiales	0.010013	67214.5	7327.59	-4.48
190529	o__Clostridiales	0.011279	362.562	26.1752	-2.23
195271	f__Lachnospiraceae	0.011279	818.784	58.8942	-2.58
187582	f__Ruminococcaceae	0.012225	716.675	44.916	-2.53
175647	s__Dorea formicigenerans	0.012268	131.538	0	-1.82
189708	s__Faecalibacterium prausnitzii	0.012268	170.627	0	-1.94
180610	f__Ruminococcaceae	0.012268	197.976	0	-2
525665	s__Faecalibacterium prausnitzii	0.012268	328.973	0	-2.22
197072	s__Bacteroides uniformis	0.012268	1185.06	0	-2.77
4480524	g__Bacteroides	0.012499	94.0269	2.2886	-1.67
2250985	g__Roseburia	0.012499	161.459	3.5582	-1.9
3943182	g__Bacteroides	0.012499	8491.66	2.2886	-3.63
4471019	g__Streptococcus	0.013431	11.4189	329.431	2.2
2065521	g__Veillonella	0.013431	11.8236	126362	4.8
3972355	f__Lachnospiraceae	0.013532	548.878	21.6025	-2.42
69909	o__Clostridiales	0.014045	400.554	21.92	-2.28
364227	o__Clostridiales	0.014252	393.52	6.5438	-2.29
352304	o__Clostridiales	0.01488	7519.72	230.084	-3.56
4345488	s__Veillonella dispar	0.015264	174.026	972.807	2.6
4465544	g__Streptococcus	0.015728	20.8176	145.811	1.8
2101287	f__Lachnospiraceae	0.015819	188.949	6.5438	-1.96
4327998	o__Clostridiales	0.016918	539.851	103.726	-2.34
184770	g__Coprococcus	0.017585	1029.58	15.8711	-2.71
949701	s__Veillonella dispar	0.017753	43.8053	1203.07	2.76
4307103	g__Turicibacter	0.017896	77.8482	692.355	2.49
175168	o__Clostridiales	0.018501	1062.74	108.216	-2.68
4395904	s__Veillonella dispar	0.018501	87.7613	1507.42	2.85
331769	f__Ruminococcaceae	0.019865	47754.5	111.931	-4.38
364431	f__Lachnospiraceae	0.019891	76.9614	5.64693	-1.56
592847	g__Bacteroides	0.019891	171.76	11.443	-1.91
551740	f__Ruminococcaceae	0.019891	30582.2	32.719	-4.18
4417478	s__Veillonella dispar	0.021884	43.0927	270.505	2.06
809122	g__Streptococcus	0.022095	92.8986	208.636	1.77
189782	f__Lachnospiraceae	0.022331	501.183	17.6826	-2.39
2648727	s__Faecalibacterium prausnitzii	0.022331	1746.76	18.7673	-2.94
774086	g__Staphylococcus	0.022564	20.0871	666.046	2.51
3641041	s__[Ruminococcus] gnavus	0.022723	48.9522	0	-1.41
344154	s__Bacteroides uniformis	0.022723	134.757	0	-1.83
2166237	g__Dialister	0.022723	153.34	0	-1.89
185324	s__Faecalibacterium prausnitzii	0.022723	166.529	0	-1.93
193365	f__Lachnospiraceae	0.022723	175.781	0	-1.95
190961	f__Lachnospiraceae	0.022723	195.207	0	-1.99
310174	o__Clostridiales	0.022723	198.885	0	-2
182383	f__Ruminococcaceae	0.022723	289.627	0	-2.16
209760	s__Faecalibacterium prausnitzii	0.022723	306.502	0	-2.19
313593	g__Roseburia	0.022723	373.734	0	-2.27
290429	f__Lachnospiraceae	0.022723	437.94	0	-2.34
192426	f__Ruminococcaceae	0.022723	668.011	0	-2.53
1953124	g__Bacteroides	0.022723	774.882	0	-2.59
362765	g__Ruminococcus	0.022723	1030.03	0	-2.71
184922	g__Dialister	0.022723	1263.23	0	-2.8
175485	g__Bacteroides	0.022723	1688.07	0	-2.93
521944	g__Peptostreptococcus	0.022723	7100.97	702.009	-3.51
4469671	g__Streptococcus	0.023708	585.471	1490.82	2.66
4466368	g__Leuconostoc	0.024638	8.64642	965.013	2.68
347237	o__Clostridiales	0.02485	3433	392.628	-3.18
4320441	s__Faecalibacterium prausnitzii	0.026974	319.095	3.21908	-2.2
175535	g__Bacteroides	0.026974	978.154	3.21908	-2.69
196893	f__Lachnospiraceae	0.027693	226.876	52.3504	-1.95
4453255	g__Turicibacter	0.028712	259.94	1028.04	2.59
4424239	g__Streptococcus	0.028712	1605.19	2902.3	2.81
845038	o__Clostridiales	0.030846	130.637	19.6314	-1.75
196219	g__Parabacteroides	0.030846	213.442	19.6314	-1.99
523025	g__Streptococcus	0.030846	13.0508	238.921	2.06
846362	o__Clostridiales	0.030846	379.422	45.8066	-2.22
494994	g__Peptoniphilus	0.030846	24.2531	1088.38	2.73
195066	g__Blautia	0.031742	1095.5	65.1767	-2.71
3166216	g__Streptococcus	0.031905	30.1004	168.645	1.85
366900	f__Lachnospiraceae	0.031905	255.413	24.2571	-2.07
4452590	g__Bacteroides	0.033574	145.3	2.2886	-1.86
364141	g__Blautia	0.033574	21.6231	171.174	1.88
4174963	g__Bacteroides	0.033574	178.08	2.2886	-1.95
199409	g__Dialister	0.033574	244.031	11.2939	-2.07
361850	s__Faecalibacterium prausnitzii	0.033574	828.343	9.65725	-2.61
274893	f__Peptostreptococcaceae	0.034131	60.6821	157.18	1.69
197418	f__Ruminococcaceae	0.034131	497.022	8.72676	-2.39
576975	s__Blautia producta	0.034131	1400.77	25680.9	4.08
4417991	g__Streptococcus	0.035042	592.747	1061.82	2.37
173863	f__Ruminococcaceae	0.0368	944.755	24.5682	-2.66
3472078	g__Bacteroides	0.0368	6692.6	24.3806	-3.52
4212012	s__Bacteroides uniformis	0.036825	149.487	11.7378	-1.84
193233	g__Bacteroides	0.036825	990.253	9.72276	-2.69
196928	g__Dialister	0.038044	266.691	33.8816	-2.07
4458306	s__Veillonella dispar	0.038958	38.2615	1103.96	2.73
4356641	g__Bacteroides	0.040205	72.2233	0	-1.57
4391359	g__Bacteroides	0.040205	72.1537	0	-1.57
193915	f__Ruminococcaceae	0.040205	103.651	0	-1.72
177806	o__Clostridiales	0.040205	234.617	0	-2.07
261731	s__Brevundimonas diminuta	0.040205	274.292	0	-2.14
4424624	g__Ruminococcus	0.040205	376.298	0	-2.28
191052	f__Lachnospiraceae	0.040205	407.879	0	-2.31
196664	s__Bacteroides uniformis	0.040205	418.71	0	-2.32
362762	f__Lachnospiraceae	0.040205	488.572	0	-2.39
41178	o__Clostridiales	0.040205	590.123	0	-2.47
175929	o__Clostridiales	0.040205	647.793	0	-2.51
184059	g__Dialister	0.040205	1594.11	0	-2.9
851804	g__Ruminococcus	0.040205	1667.31	0	-2.92
188735	g__Bacteroides	0.040205	2000.92	0	-3
2672059	g__Streptococcus	0.040578	192.003	370.509	1.96
179147	s__Coprococcus catus	0.040682	128.03	26.9961	-1.71
193897	s__[Ruminococcus] gnavus	0.040682	124.224	20.499	-1.72
331881	f__Clostridiaceae	0.040682	166.078	17.2898	-1.88
326936	g__Blautia	0.040682	5543.34	43.2046	-3.44
3563235	g__Bacteroides	0.041509	60.7049	6.86579	-1.45
191833	g__Roseburia	0.041509	120.861	6.43817	-1.77
4334770	s__Veillonella dispar	0.041509	23.6667	491.477	2.37
308034	s__Bifidobacterium adolescentis	0.041509	30346	14.2328	-4.18
330343	s__Bifidobacterium adolescentis	0.041509	34188.4	35.582	-4.23
347325	s__Faecalibacterium prausnitzii	0.041806	149.096	11.9458	-1.84
369227	f__Lachnospiraceae	0.041806	163.272	20.499	-1.86
310100	g__Dialister	0.041806	2451.15	92.6395	-3.07
169634	g__Turicibacter	0.042526	229.851	922.446	2.54
368490	g__Turicibacter	0.043311	21354.8	111683	4.65
4421656	s__Veillonella parvula	0.044176	189.57	260.731	1.56
185198	s__Bacteroides uniformis	0.044875	250.634	18.9384	-2.07
3110444	g__Dialister	0.046622	777.273	152.467	-2.5
179637	f__Lachnospiraceae	0.046622	4128.63	608.574	-3.25
1641306	g__Streptococcus	0.049124	138.635	487.128	2.24
4439603	g__Streptococcus	0.049427	38.3289	182.798	1.86
4422039	g__Roseburia	0.049427	262.677	45.7454	-2.04
192776	o__Lactobacillales	0.049427	37.9228	311616	5.19
358343	g__Streptococcus	0.05044	225.61	383.347	1.9
824506	s__Halomonas nitritophilus	0.050977	47.6986	7.1164	-1.33
4405669	g__Dialister	0.050977	170.961	39.5285	-1.82
4356246	g__Dialister	0.050977	212.157	11.2939	-2.01
304797	g__Dialister	0.050977	249.641	22.5877	-2.06
162430	g__Dialister	0.050977	265.529	28.2346	-2.08
1526931	g__Dialister	0.050977	277.394	28.2346	-2.1
4322172	g__Dialister	0.050977	461.249	45.1754	-2.32
3932708	g__Dialister	0.050977	644.89	45.1754	-2.48
2073720	g__Dialister	0.050977	921.247	67.7631	-2.63
4299128	g__Dialister	0.050977	1198.44	180.702	-2.71
3227219	g__Dialister	0.050977	3065.23	16.9408	-3.18
528357	g__Streptococcus	0.05132	180.556	749.217	2.46
4192817	f__Lachnospiraceae	0.051489	93.3548	12.1132	-1.62
3110064	g__Bacteroides	0.051489	156.97	7.93553	-1.88
315257	s__Faecalibacterium prausnitzii	0.051489	289.962	6.16456	-2.16
3579918	g__Bacteroides	0.051489	300.332	5.50768	-2.17
4413547	s__Faecalibacterium prausnitzii	0.051489	413.983	5.23407	-2.31
366410	s__Faecalibacterium prausnitzii	0.051489	434.389	7.79628	-2.33
367426	s__Faecalibacterium prausnitzii	0.051489	853.599	12.3291	-2.62
623051	s__Veillonella dispar	0.05185	174.703	359.222	1.97
4403730	g__Streptococcus	0.05185	4660.7	7967.32	3.22
2841999	g__Streptococcus	0.052115	1616.01	2628.61	2.71
4337142	g__Streptococcus	0.052204	1581.87	2519.56	2.67
2458919	g__Streptococcus	0.052204	9065.79	16110.1	3.55
1998728	f__Lachnospiraceae	0.053935	78.3698	22.4311	-1.46
4412008	g__Bacteroides	0.05436	469.69	10.7418	-2.36
192839	g__Bacteroides	0.054483	101.385	3.5582	-1.7
295797	g__Bacteroides	0.054483	135.958	2.2886	-1.83
308333	s__Faecalibacterium prausnitzii	0.054483	222.977	3.21908	-2.04
192258	f__Ruminococcaceae	0.054483	300.955	3.21908	-2.18
363027	s__Faecalibacterium prausnitzii	0.054483	353.933	6.5438	-2.24
358755	f__Ruminococcaceae	0.054483	378.786	2.94548	-2.28
2447244	o__Clostridiales	0.054483	448.763	6.5438	-2.35
4361775	g__Dorea	0.054483	171.199	728.869	2.45
329991	f__Lachnospiraceae	0.054483	619.826	6.5438	-2.49
197970	f__Ruminococcaceae	0.054483	1078.89	3.21908	-2.73
3398712	f__Lachnospiraceae	0.056774	137.861	39.2628	-1.7
183703	f__Ruminococcaceae	0.05708	199.171	22.6629	-1.95
148279	g__Blautia	0.05708	814.566	102.724	-2.55
194397	g__[Ruminococcus]	0.0571	307.307	123.235	-1.97
4359667	g__Blautia	0.059133	134.743	59.4074	-1.59
368602	g__Sutterella	0.059133	2002.66	203.101	-2.95
3668832	g__Roseburia	0.059133	10474.8	1317.59	-3.66
1109087	f__Enterobacteriaceae	0.059698	78.4094	44.7949	-1.25
189478	g__Coprococcus	0.059698	99.3937	24.8763	-1.58
1958806	s__Bacteroides uniformis	0.061583	93.4689	16.0331	-1.6
3949315	g__Bacteroides	0.061583	209.639	11.0154	-2
360392	g__Blautia	0.061588	108.16	28.1844	-1.61
974230	g__Streptococcus	0.061588	233.085	896.738	2.52
4370184	g__Streptococcus	0.062179	817.498	1198.63	2.28
4468700	g__Streptococcus	0.062179	451.668	1560.39	2.74
2245103	g__Dialister	0.062191	154.084	33.8816	-1.79
4454492	g__Streptococcus	0.062475	502.336	698.629	2
4316391	s__Veillonella dispar	0.062475	699.23	2285.83	2.9
3865291	g__Roseburia	0.062475	8411.93	564.888	-3.59
369089	g__Roseburia	0.062475	11453.3	1430.39	-3.7
4184543	g__Streptococcus	0.062503	98.102	177.106	1.61
116123	s__Dorea formicigenerans	0.062503	118.178	13.5825	-1.73
527410	s__Faecalibacterium prausnitzii	0.062503	182.586	9.38365	-1.94
1934847	f__Lachnospiraceae	0.06474	138.641	24.4423	-1.76
187868	g__Coprococcus	0.06474	283.581	50.8672	-2.07
4421997	g__Coprococcus	0.065463	169.517	22.7876	-1.87
1790218	g__Bacteroides	0.065463	213.527	18.9509	-1.99
176701	f__Lachnospiraceae	0.065463	450.188	46.8448	-2.31
4385326	o__Clostridiales	0.066723	58.0029	13.0876	-1.37
340520	g__Dialister	0.066723	71.6812	5.64693	-1.53
3376632	g__Bacteroides	0.066723	79.4561	5.64693	-1.58
196125	s__Faecalibacterium prausnitzii	0.066723	140.592	6.43817	-1.83
4464225	g__Dialister	0.066723	160.548	5.64693	-1.89
3195500	f__Lachnospiraceae	0.066723	232.92	12.8763	-2.05
358641	s__Faecalibacterium prausnitzii	0.066723	336.233	9.65725	-2.22
193709	f__Ruminococcaceae	0.066723	386.298	11.2939	-2.28
198981	g__Bacteroides	0.068262	5991.2	98.6497	-3.47
133436	s__Bifidobacterium breve	0.068372	583.497	0	-2.47
563263	g__Streptococcus	0.068496	162.56	281.031	1.78
148619	g__[Ruminococcus]	0.068496	279.918	24.2264	-2.11
4344343	g__Streptococcus	0.068496	356.572	2656.31	3.06
4359423	g__Streptococcus	0.068496	391.502	2843.79	3.09
362489	g__Ruminococcus	0.068496	7841.35	89.0017	-3.59
365364	g__Bifidobacterium	0.068701	1191.8	793.479	-2.3
190910	o__Clostridiales	0.06981	29.8669	126.369	1.69
804326	g__Corynebacterium	0.06981	724.692	6507.37	3.46
567427	g__Streptococcus	0.070778	72.9157	252.866	1.96
2851801	s__Bacteroides fragilis	0.070778	236.639	43.7647	-1.99
164965	f__Enterobacteriaceae	0.071679	93.2222	28.7227	-1.52
4396966	g__Parabacteroides	0.071679	207.718	133.165	-1.58
4439397	s__Bacteroides uniformis	0.071679	144.721	45.1538	-1.71
3958030	s__Veillonella dispar	0.071679	52.4591	273.647	2.05
194089	o__Clostridiales	0.072411	177.259	72.9391	-1.73
3122374	g__Streptococcus	0.073501	294.087	714.221	2.32
730179	f__Comamonadaceae	0.074066	42.0098	72.2421	1.21
4341537	g__Coprococcus	0.074066	523.053	18.4103	-2.4
3621083	s__Veillonella dispar	0.074066	66.914	2719.42	3.12
630740	g__Streptococcus	0.074156	1293.94	1900.2	2.48
1045612	g__Streptococcus	0.074483	537.936	1223.11	2.54
2026147	g__Streptococcus	0.074483	2053.77	3375.95	2.82
621156	f__Peptostreptococcaceae	0.074483	2164.37	4868.51	3.13
368887	g__Streptococcus	0.074592	3897.46	6724.5	3.15
4394509	g__Bacteroides	0.075397	443.237	23.1896	-2.32
368905	g__Roseburia	0.077271	108.288	26.2629	-1.62
926832	g__Streptococcus	0.077271	96.1726	446.308	2.25
4447417	g__Veillonella	0.077271	125.618	503.984	2.28
4401756	g__Bacteroides	0.078371	117.183	15.4582	-1.71
3143426	s__Veillonella dispar	0.078371	68.9593	581.8	2.41
11330	g__Fusobacterium	0.078654	159.847	418.623	2.12
252727	g__Peptostreptococcus	0.078654	5733	2271.96	-3.24
2160415	g__Dialister	0.081142	121.598	11.2939	-1.75
1935701	g__Dialister	0.081142	129.453	11.2939	-1.78
115771	g__Dialister	0.081142	159.026	11.2939	-1.87
183973	g__Coprococcus	0.081142	186.267	10.6746	-1.95
347333	g__Dialister	0.081142	254.117	33.8816	-2.05
4353825	g__Dialister	0.081142	496.797	73.4101	-2.33
4436215	g__Dialister	0.081142	488.389	50.8224	-2.34
189610	o__Clostridiales	0.081142	476.182	27.8471	-2.35
4423322	g__Dialister	0.081142	586.71	84.7039	-2.4
358342	f__Lachnospiraceae	0.081142	1047.52	53.373	-2.7
185160	g__Bacteroides	0.081142	2071.96	42.6984	-3.01
355240	s__Faecalibacterium prausnitzii	0.081142	6742.03	11.443	-3.53
1945568	f__Lachnospiraceae	0.081159	2138.23	436.75	-2.93
319052	f__Ruminococcaceae	0.081159	6775.09	1128.65	-3.45
183604	g__Blautia	0.081725	100.091	55.9715	-1.36
179372	g__Coprococcus	0.081725	119.059	28.4345	-1.67
4441618	f__Lachnospiraceae	0.081725	762.968	36.2078	-2.56
3879347	g__Parabacteroides	0.082615	414.728	405.716	-0.741
180754	o__Clostridiales	0.085564	171.119	41.8482	-1.82
525410	g__Streptococcus	0.086038	326.674	473.433	1.87
174024	s__Faecalibacterium prausnitzii	0.086038	2428.64	100.022	-3.07
2197048	f__Enterobacteriaceae	0.087236	268.285	70.5176	-2
2131401	g__Bacteroides	0.087236	671.502	50.581	-2.49
248902	g__Turicibacter	0.087236	391.31	1675.89	2.81
190772	o__Clostridiales	0.087236	5223.35	380.648	-3.38
569797	g__Streptococcus	0.087954	595.625	924.459	2.22
176743	s__Bacteroides uniformis	0.087954	723.862	277.776	-2.35
303396	f__Enterobacteriaceae	0.087954	1269.62	564.559	-2.55
1760701	s__Veillonella dispar	0.088313	657.433	8500.32	3.59
363735	g__Blautia	0.088433	3845.2	232.075	-3.26
348670	g__Bacteroides	0.088433	141717	110057	-4.2
195976	f__Lachnospiraceae	0.088544	194.422	29.1434	-1.92
583256	f__Ruminococcaceae	0.088544	665.085	12.7084	-2.51
539787	o__Clostridiales	0.088544	3149.63	791.695	-3.07
844941	g__Oscillospira	0.088544	3241.54	54.4803	-3.2
4424451	g__Streptococcus	0.090384	78.2865	111.576	1.25
193962	s__[Ruminococcus] gnavus	0.090384	145.004	30.5232	-1.77
1644205	g__Bacteroides	0.090384	136.048	8.8324	-1.81
366515	g__Dialister	0.090384	155.075	14.8521	-1.85
4371957	o__Clostridiales	0.090384	157.87	14.697	-1.86
177040	f__Lachnospiraceae	0.090384	487.044	16.7858	-2.37
535955	g__SMB53	0.090384	707.809	25.9264	-2.53
364054	g__Dialister	0.090384	1428.56	249.362	-2.77
356955	g__Dialister	0.090384	1476.05	177.343	-2.81
369531	f__Erysipelotrichaceae	0.090384	1791.24	165.07	-2.91
543822	s__[Ruminococcus] gnavus	0.090751	59.3478	161.904	1.72
173436	g__Dialister	0.090751	673.66	84.7039	-2.47
484304	g__Bifidobacterium	0.090751	1454.7	512.381	-2.67
840989	g__Bacteroides	0.09328	230.162	13.6872	-2.04
1951155	g__Sutterella	0.09328	1065.78	87.7246	-2.69
164909	g__Blautia	0.094842	123.205	96.4088	-1.16
560336	g__Bacteroides	0.095967	1693.07	198.282	-2.87
182861	c__Clostridia	0.096955	73.0524	311.895	2.08
178381	g__Bacteroides	0.096955	2149.88	1587.82	-2.45
190177	f__Lachnospiraceae	0.096955	160.575	15039.5	3.87
188591	f__Lachnospiraceae	0.097994	100.084	24.9074	-1.59
201364	g__Dialister	0.097994	144.192	33.8816	-1.75
196518	f__Ruminococcaceae	0.097994	186.429	22.2777	-1.92
172885	g__Dialister	0.097994	209.041	39.5285	-1.93
4484112	g__[Ruminococcus]	0.097994	194.623	11.1388	-1.97
4437515	g__Dialister	0.097994	447.386	28.2346	-2.32
4323712	g__Bacteroides	0.097994	527.352	8.83643	-2.42
2963627	s__[Ruminococcus] gnavus	0.09873	123.099	262.782	1.85
328690	s__Bacteroides fragilis	0.10155	94.2063	21.7128	-1.57
4307522	s__Veillonella dispar	0.10155	43.3159	124.952	1.62
1906483	g__Bacteroides	0.10155	699.912	384.118	-2.2
190470	g__Blautia	0.10167	112.038	70.8304	-1.33
548017	g__Streptococcus	0.10167	349.23	402.499	1.44
516966	g__Streptococcus	0.10167	445.893	658.355	2.03
2430693	s__Bacteroides fragilis	0.10167	400.348	96.4087	-2.18
2700883	f__Ruminococcaceae	0.10167	673.916	95.2437	-2.46
189102	g__Blautia	0.10297	197.728	85.1853	-1.76
3842960	g__Bacteroides	0.1037	81.6656	6.5438	-1.59
197343	f__Ruminococcaceae	0.1037	87.0841	7.1164	-1.61
4375020	g__Dialister	0.1037	121.634	5.64693	-1.77
4341497	g__Sutterella	0.1037	138.962	2.2886	-1.84
198434	s__[Ruminococcus] gnavus	0.1037	149.181	5.64693	-1.86
197361	s__Faecalibacterium prausnitzii	0.1037	164.931	3.5582	-1.91
191442	f__Ruminococcaceae	0.1037	273.858	3.21908	-2.13
512799	s__Faecalibacterium prausnitzii	0.1037	273.691	3.21908	-2.13
363662	s__Faecalibacterium prausnitzii	0.1037	291.787	7.1164	-2.16
112891	g__Sutterella	0.10375	69501.5	7094.48	-4.49
579608	g__Streptococcus	0.10414	816.551	1344.04	2.42
582581	g__Bacteroides	0.10414	8981.23	122.079	-3.65
3444723	g__Streptococcus	0.10427	1381.62	2184.42	2.6
2901965	g__Streptococcus	0.10427	2262.48	3423.36	2.76
588046	g__Streptococcus	0.10427	1964.5	3123.81	2.76
4331127	g__Streptococcus	0.10427	3694.12	5632.63	2.99
119379	f__Lachnospiraceae	0.10427	27889.3	4179.93	-4.07
188194	g__Coprococcus	0.10427	30786	4872.69	-4.11
67808	g__Streptococcus	0.10427	260836	383067	4.79
533765	g__Streptococcus	0.10427	230052	354330	4.79
196540	o__Clostridiales	0.10522	101.038	24.2264	-1.6
4435887	s__Veillonella dispar	0.10522	42.652	247.214	2.01
197503	s__[Ruminococcus] gnavus	0.10522	270.631	58.1697	-2.03
194001	g__Coprococcus	0.10522	253.34	12.6241	-2.08
2867574	f__Clostridiaceae	0.10522	38.821	349.102	2.19
334506	g__Bacteroides	0.10522	354.519	23.0652	-2.22
1764783	g__Sutterella	0.10522	550.236	22.1749	-2.42
516959	s__Faecalibacterium prausnitzii	0.10522	829.669	17.7926	-2.61
4303919	s__Veillonella dispar	0.10741	24.2819	942.002	2.66
176412	f__Ruminococcaceae	0.10768	61.1772	17.1128	-1.36
4464344	g__Bacteroides	0.10768	67.9872	14.8013	-1.44
2599034	g__Bacteroides	0.10768	118.719	14.6621	-1.72
362944	g__Dialister	0.10768	296.986	63.0131	-2.07
846373	g__Bacteroides	0.10768	301.13	19.3785	-2.15
338168	g__Dialister	0.10768	328.472	47.464	-2.15
195780	g__Roseburia	0.10768	327.623	27.1108	-2.18
4295011	g__Dialister	0.10768	838.622	154.756	-2.54
174016	g__Dialister	0.10768	1004.53	199.931	-2.61
342115	f__Lachnospiraceae	0.10768	2836.2	349.903	-3.09
199161	g__Bacteroides	0.10824	285.531	28.0179	-2.11
157828	s__Bacteroides uniformis	0.10824	719.431	235.572	-2.39
312234	g__Bacteroides	0.10856	178.273	104.701	-1.58
514348	f__Lachnospiraceae	0.10856	136.039	33.8816	-1.72
4381508	g__Roseburia	0.10856	146.228	16.2011	-1.82
367729	g__Bacteroides	0.10856	170.391	22.5818	-1.87
513445	g__Bacteroides	0.10856	158.449	5.50768	-1.89
2842794	s__Faecalibacterium prausnitzii	0.10856	183.67	6.16456	-1.95
1658195	o__Clostridiales	0.10856	210.504	16.6458	-1.99
4469165	s__Faecalibacterium prausnitzii	0.10856	202.146	5.50768	-2
191547	s__Faecalibacterium prausnitzii	0.10856	419.524	7.79628	-2.32
363442	s__Faecalibacterium prausnitzii	0.10856	419.184	5.50768	-2.32
531429	s__Faecalibacterium prausnitzii	0.10856	628.804	16.2011	-2.49
368448	f__Lachnospiraceae	0.10856	1521.97	272.901	-2.8
321462	g__Solibacillus	0.11038	192.905	31.0489	-1.91
4327786	s__Faecalibacterium prausnitzii	0.11038	4947.01	95.9631	-3.38
4388093	s__Veillonella dispar	0.11437	181.543	301.91	1.79
186926	f__Lachnospiraceae	0.11437	165.513	37.6396	-1.81
1663575	f__Enterobacteriaceae	0.11437	371.498	96.3124	-2.14
2185268	f__Lachnospiraceae	0.11437	503.442	115.006	-2.29
522511	s__Faecalibacterium prausnitzii	0.11437	905.726	21.5744	-2.65
365214	s__Faecalibacterium prausnitzii	0.11437	1988.06	16.2666	-2.99
318651	g__Coprococcus	0.11726	52.9179	183.528	1.82
2548159	g__Dorea	0.11726	53.7028	213.989	1.91
4372802	g__Dorea	0.11735	323.531	60.3302	-2.12
193657	f__Ruminococcaceae	0.11753	73.4077	19.6314	-1.45
356954	s__Bacteroides uniformis	0.11753	75.0994	13.0876	-1.51
4333896	g__Dialister	0.11753	203.95	67.7631	-1.84
187320	o__Clostridiales	0.11753	227.842	32.719	-1.99
366657	g__Ruminococcus	0.11753	603.649	24.9074	-2.46
107044	f__Rikenellaceae	0.11753	111810	66.3693	-4.75
199103	g__Bacteroides	0.11947	291.595	464.357	1.94
510459	g__Streptococcus	0.11947	461.322	657.961	2
239871	g__Streptococcus	0.11947	327.903	540.531	2.03
2210028	g__[Ruminococcus]	0.11947	2572.84	156.74	-3.08
182588	g__Ruminococcus	0.11947	8784.87	125.125	-3.64
2658061	g__Bacteroides	0.12088	157.689	46.4325	-1.75
370361	s__[Ruminococcus] torques	0.12088	370.547	643.742	2.14
181330	g__Blautia	0.12088	498.289	119.074	-2.28
530627	f__Peptostreptococcaceae	0.12173	1703.48	11673	3.7
350277	s__Bacteroides uniformis	0.12173	29300.2	8830.25	-4.01
4313509	g__Streptococcus	0.12215	472.471	689.899	2.04
912531	g__Streptococcus	0.12215	677.978	936.854	2.12
726202	g__Streptococcus	0.12229	1237.04	1770.24	2.43
299267	f__Enterobacteriaceae	0.12229	2639.79	347.921	-3.06
612155	f__Enterobacteriaceae	0.1243	67.2902	41.8494	-1.14
189053	g__Blautia	0.1243	46.6251	93.8133	1.39
178201	g__Coprococcus	0.1243	140.972	85.1852	-1.46
728251	f__Halomonadaceae	0.1243	107.233	45.0312	-1.51
177009	g__Blautia	0.1243	106.299	31.4053	-1.58
676094	f__Enterobacteriaceae	0.1243	197.631	103.704	-1.68
2885974	g__Bacteroides	0.1243	169.053	31.9859	-1.84
183781	g__Coprococcus	0.1243	184.601	15.0519	-1.93
4459945	s__Bacteroides fragilis	0.1243	213.629	24.111	-1.98
3940440	g__Bacteroides	0.1243	240.103	21.2099	-2.04
183162	g__Oscillospira	0.1243	287.398	44.7294	-2.09
366386	f__Veillonellaceae	0.1243	347.39	21.545	-2.21
194036	f__Ruminococcaceae	0.1243	654.455	13.0921	-2.51
843693	s__[Ruminococcus] gnavus	0.12498	90.0578	99.6856	0.764
544573	s__Bacteroides ovatus	0.12498	80.9898	5.56941	-1.59
134792	g__Lactobacillus	0.12498	46.5829	135.914	1.66
346639	o__Clostridiales	0.12498	190.766	10.6746	-1.96
363477	f__Ruminococcaceae	0.12498	185.822	6.5438	-1.96
189076	g__Sutterella	0.12498	205.945	11.2939	-1.99
549196	s__Faecalibacterium prausnitzii	0.12498	227.5	5.89096	-2.05
358345	f__Ruminococcaceae	0.12498	262.115	22.5877	-2.08
4397381	g__Dialister	0.12498	591.812	16.9408	-2.46
187882	f__Ruminococcaceae	0.12498	872.806	21.3492	-2.63
4424026	s__Bacteroides fragilis	0.12705	174.742	33.7455	-1.85
2714942	o__Clostridiales	0.12705	466.8	1202.8	2.57
2800178	s__Bacteroides fragilis	0.1275	108.118	9.44916	-1.7
191362	f__Lachnospiraceae	0.1275	170.819	37.4398	-1.83
205904	g__Bacteroides	0.1275	161.285	15.5926	-1.87
182656	g__Dorea	0.1275	194.014	42.5441	-1.88
4011576	g__Bacteroides	0.1275	206.99	26.2443	-1.96
359551	s__Faecalibacterium prausnitzii	0.1275	484.588	19.7421	-2.37
4346490	g__Dialister	0.1275	774.355	79.9539	-2.54
4256470	s__Bacteroides ovatus	0.1275	1110.02	48.0952	-2.73
1087878	g__Actinomyces	0.1275	4074.82	582.075	-3.24
4402125	g__[Ruminococcus]	0.12902	96.4356	94.68	-0.274
176197	o__Clostridiales	0.12902	126.947	107.292	-1.03
4470786	s__[Ruminococcus] gnavus	0.12902	72.375	138.811	1.53
4422259	s__Veillonella dispar	0.12902	33.3572	109.872	1.59
197159	s__Faecalibacterium prausnitzii	0.12902	127.513	5.50768	-1.79
188818	g__Dorea	0.12902	172.387	7.93553	-1.92
182010	f__Ruminococcaceae	0.12902	225.728	8.8324	-2.04
176643	f__Ruminococcaceae	0.12902	228.922	9.76289	-2.04
368430	s__Faecalibacterium prausnitzii	0.12902	298.631	11.9458	-2.16
2568456	g__Dialister	0.12902	338.877	12.1907	-2.22
339857	s__Faecalibacterium prausnitzii	0.12902	465.963	18.384	-2.35
3672963	g__Bacteroides	0.12902	477.631	14.7238	-2.37
367232	s__Faecalibacterium prausnitzii	0.12902	514.391	15.1649	-2.4
195657	g__Ruminococcus	0.12902	1014.21	4220.03	3.21
344895	s__Bacteroides uniformis	0.12987	221.586	48.712	-1.94
375067	g__Dialister	0.12987	3549.84	698.33	-3.15
181737	f__Ruminococcaceae	0.12987	5878.09	92.6065	-3.46
180927	g__Dialister	0.13071	89216.8	13545.7	-4.58
2197974	f__Enterobacteriaceae	0.13202	296.141	201.55	-1.68
684018	s__Shewanella algae	0.13417	87.8098	38.4093	-1.41
183870	s__Bacteroides uniformis	0.13417	230.656	94.2417	-1.84
177343	g__Bacteroides	0.13417	248.009	35.9646	-2.03
149131	f__Lachnospiraceae	0.13417	299.521	72.0941	-2.06
4381553	g__Bacteroides	0.13417	1616.81	1004.31	-2.49
180948	g__Bacteroides	0.13417	2027.94	61.1562	-2.99
347529	g__Turicibacter	0.13737	365.275	236.373	-1.82
590725	f__Lactobacillaceae	0.13842	22.9172	273576	5.14
4455388	s__Veillonella dispar	0.13964	205.876	285.77	1.61
4339832	f__Lachnospiraceae	0.13964	391.892	57.8516	-2.23
290485	o__Clostridiales	0.13964	1104.85	47.8962	-2.72
178920	o__Clostridiales	0.13964	1307.81	200.9	-2.74
177800	g__Ruminococcus	0.13964	43961.6	53684.4	3.69
851707	g__Megasphaera	0.13964	4106.02	20329.2	3.91
195681	o__Clostridiales	0.14	103.539	33.8816	-1.55
331912	o__Clostridiales	0.14	145.878	32.719	-1.76
330369	s__Bacteroides ovatus	0.14	208.918	35.3457	-1.94
4329531	g__[Ruminococcus]	0.14057	129.338	108.742	-1.05
4472158	s__[Ruminococcus] gnavus	0.14057	271.92	619.683	2.24
359865	g__Blautia	0.14115	122.56	44.1575	-1.6
2255936	g__Streptococcus	0.14115	179.19	556.834	2.28
4388775	s__Veillonella dispar	0.14115	307.263	773.778	2.37
585008	g__Streptococcus	0.14205	265.565	402.083	1.84
174952	s__[Ruminococcus] gnavus	0.14205	790.904	144.199	-2.51
336228	g__Dialister	0.14205	80477.7	14752	-4.52
846392	g__Sutterella	0.14205	78227	8518.65	-4.54
4444797	g__Streptococcus	0.1425	598.699	961.859	2.26
1076557	g__Streptococcus	0.1425	964.197	1335.69	2.27
4350582	g__Streptococcus	0.1425	763.39	1156.85	2.3
1021043	g__Streptococcus	0.14265	1170.12	1796.49	2.5
564914	g__Streptococcus	0.14265	15652.8	39806.4	4.08
198788	g__Bacteroides	0.14598	326.925	294.793	-1.23
4395346	s__Corynebacterium durum	0.14598	258.807	187.359	-1.56
184025	g__Coprococcus	0.14598	94.5223	14.7745	-1.61
2415334	g__Bacteroides	0.14598	191.469	19.2296	-1.94
3317374	g__Streptococcus	0.14598	78.74	295.039	2.04
187489	f__Ruminococcaceae	0.14598	426.783	16.8622	-2.31
184034	g__Roseburia	0.14598	434.59	15.504	-2.32
182854	g__Bacteroides	0.14598	439.902	15.7935	-2.33
3745958	g__Bacteroides	0.14598	444.666	18.2374	-2.33
4372625	s__[Ruminococcus] gnavus	0.14598	469.697	1061.8	2.47
190653	f__Lachnospiraceae	0.14598	72.7448	1055	2.69
199702	s__Faecalibacterium prausnitzii	0.14598	1503.24	28.6802	-2.87
3014082	g__Blautia	0.14831	286.929	102.862	-1.97
370135	g__Blautia	0.14831	661.919	133.015	-2.42
4432433	g__Dialister	0.14952	96.566	16.9408	-1.61
340113	g__Dialister	0.14952	118.872	16.9408	-1.72
3800035	g__Sutterella	0.14952	194.883	16.9408	-1.95
187487	g__Dialister	0.14952	230	33.8816	-2
4470554	g__Dorea	0.14952	85.0721	439.592	2.25
4453380	s__Faecalibacterium prausnitzii	0.14952	387.342	6.43817	-2.28
178541	f__Ruminococcaceae	0.14952	671.531	67.6058	-2.48
328617	s__Bacteroides uniformis	0.14952	3866.17	13.0876	-3.29
