# Supplementary material for: Intestinal Inflammation in Children with Cystic Fibrosis Is Associated with Crohn’s-Like Microbiota Disturbances
Source: J Clin Med. 2019 May 10;8(5):645. doi: 10.3390/jcm8050645 (PMC6572243; doi:10.3390/jcm8050645)
Supplement: Supplementary file 1 [file jcm-08-00645-s001.zip › Table S6 - Enaud et al.xls]

## Sheet: Table S6
Patient	Micobial-Dysbiois index
P1	-0.0937823
P2	-0.0611389
P3	-0.0496418
P4	-0.147718
P5	-0.208795
P6	-0.110616
P7	-0.158705
P8	-0.130889
P9	-0.110384
P10	-0.205986
P11	-0.204095
P12	-0.0352613
P13	-0.268351
P14	-0.00975097
P15	-0.0298749
P16	-0.0500479
P17	-0.108315
P18	-0.0683639
P19	-0.00472185
P20	-0.189305
